# Supplementary material for: Optical and theoretical study of strand recognition by nucleic acid probes
Source: Commun Chem. 2020 Aug 11;3:111. doi: 10.1038/s42004-020-00362-5 (PMC9814704; doi:10.1038/s42004-020-00362-5)
Supplement: Supplementary file 3 — Supplementary Data [file 42004_2020_362_MOESM3_ESM.xlsx]

## Sheet: DR5-DR6
Supplementary Data file 1 . Computer design of oligonucleotide probes for KRAS G12D oncogene.
DTm	Tm (mut)	Tm (wt)	Probe, 5'->3'	#Id1 (mut)	#Id2 (wt)
3.288	62.94	59.6523	d({Cy3}GTTGGAGC{+T}G{+A}{+T}GGCGTAGGC)	#DR5-M1199	#DR6-M1199
2.992	62.3637	59.3713	d({Cy3}GT{+T}GGAGC{+T}G{+A}TGGCGTAGGC)	#DR5-M486	#DR6-M486
2.694	63.0796	60.3859	d({Cy3}G{+T}TGGAGC{+T}G{+A}TGGCGTAGGC)	#DR5-M314	#DR6-M314
2.678	62.5839	59.9057	d({Cy3}GT{+T}GGAGCTG{+A}{+T}GGCGTAGGC)	#DR5-M510	#DR6-M510
2.566	63.4379	60.8718	d({Cy3}GTTGGAGC{+T}G{+A}TGGCG{+T}AGGC)	#DR5-M1204	#DR6-M1204
2.477	63.6545	61.1776	d({Cy3}GTTGGAGC{+T}G{+A}TGGCGTAGGC)	#DR5-M1198	#DR6-M1198
2.454	63.271	60.8167	d({Cy3}G{+T}TGGAGCTG{+A}{+T}GGCGTAGGC)	#DR5-M338	#DR6-M338
2.372	63.6012	61.2292	d({Cy3}GTTGGAGCTG{+A}{+T}GGCG{+T}AGGC)	#DR5-M1337	#DR6-M1337
2.295	63.8229	61.528	d({Cy3}GTTGGAGCTG{+A}{+T}GGCGTAGGC)	#DR5-M1332	#DR6-M1332
2.291	62.7835	60.4924	d({Cy3}G{+T}{+T}GGAGCTG{+A}TGGCGTAGGC)	#DR5-M221	#DR6-M221
2.252	63.0781	60.8261	d({Cy3}GT{+T}GGAGCTG{+A}TGGCG{+T}AGGC)	#DR5-M515	#DR6-M515
2.188	63.2949	61.1072	d({Cy3}GT{+T}GGAGCTG{+A}TGGCGTAGGC)	#DR5-M509	#DR6-M509
2.122	63.7447	61.6225	d({Cy3}G{+T}TGGAGCTG{+A}TGGCG{+T}AGGC)	#DR5-M343	#DR6-M343
2.104	65.0558	62.9521	d({Cy3}GTTGGAGC{+T}G{+A}TGGCGTAGG{+C})	#DR5-M1208	#DR6-M1208
2.098	65.6186	63.5211	d({Cy3}GTTGGAGC{+T}G{+A}TGGCGTA{+G}GC)	#DR5-M1206	#DR6-M1206
2.09	65.5305	63.4409	d({Cy3}GTTGGAGC{+T}G{+A}TGGCGT{+A}GGC)	#DR5-M1205	#DR6-M1205
2.074	63.9584	61.8848	d({Cy3}G{+T}TGGAGCTG{+A}TGGCGTAGGC)	#DR5-M337	#DR6-M337
2.049	65.9795	63.9304	d({Cy3}{+G}TTGGAGC{+T}G{+A}TGGCGTAGGC)	#DR5-M123	#DR6-M123
2.047	65.1763	63.129	d({Cy3}GTTGG{+A}GC{+T}G{+A}TGGCGTAGGC)	#DR5-M898	#DR6-M898
2.028	64.2822	62.254	d({Cy3}GTTGGAGCTG{+A}TGGCG{+T}AGGC)	#DR5-M1372	#DR6-M1372
2.019	65.5234	63.5047	d({Cy3}GTT{+G}GAGC{+T}G{+A}TGGCGTAGGC)	#DR5-M640	#DR6-M640
2.019	65.3837	63.365	d({Cy3}GTTGGAGC{+T}{+G}{+A}TGGCGTAGGC)	#DR5-M1187	#DR6-M1187
2.012	64.8297	62.8181	d({Cy3}GT{+T}GGAGCT{+G}{+A}TGGCGTAGGC)	#DR5-M498	#DR6-M498
2.005	65.5732	63.5686	d({Cy3}GTTG{+G}AGC{+T}G{+A}TGGCGTAGGC)	#DR5-M777	#DR6-M777
1.99	64.4935	62.5036	d({Cy3}GTTGGAGCTG{+A}TGGCGTAGGC)	#DR5-M1331	#DR6-M1331
1.985	65.3052	63.3203	d({Cy3}GTTGGAGC{+T}G{+A}TGG{+C}GTAGGC)	#DR5-M1202	#DR6-M1202
1.968	65.7774	63.8096	d({Cy3}GTTGGAGCT{+G}{+A}TGGCG{+T}AGGC)	#DR5-M1271	#DR6-M1271
1.965	65.4536	63.4884	d({Cy3}G{+T}TGGAGCT{+G}{+A}TGGCGTAGGC)	#DR5-M326	#DR6-M326
1.958	66.0766	64.1184	d({Cy3}GTTGGAGC{+T}G{+A}TGGCGTAG{+G}C)	#DR5-M1207	#DR6-M1207
1.956	65.9837	64.0274	d({Cy3}GTTGGAGCT{+G}{+A}TGGCGTAGGC)	#DR5-M1265	#DR6-M1265
1.955	65.9117	63.9569	d({Cy3}GTTGGAGC{+T}G{+A}TGGC{+G}TAGGC)	#DR5-M1203	#DR6-M1203
1.954	65.2866	63.3322	d({Cy3}GTTGGAGCT{+G}{+A}{+T}GGCGTAGGC)	#DR5-M1266	#DR6-M1266
1.951	64.9724	63.0211	d({Cy3}GTTGGAG{+C}{+T}G{+A}TGGCGTAGGC)	#DR5-M1096	#DR6-M1096
1.94	65.318	63.3784	d({Cy3}GTTGGA{+G}C{+T}G{+A}TGGCGTAGGC)	#DR5-M1004	#DR6-M1004
1.935	66.0682	64.1331	d({Cy3}{+G}TTGGAGCTG{+A}{+T}GGCGTAGGC)	#DR5-M147	#DR6-M147
1.934	65.2451	63.3113	d({Cy3}GTTGG{+A}GCTG{+A}{+T}GGCGTAGGC)	#DR5-M922	#DR6-M922
1.929	65.7576	63.8288	d({Cy3}GTTGGAGCTG{+A}{+T}GGCGTA{+G}GC)	#DR5-M1339	#DR6-M1339
1.929	65.1792	63.2501	d({Cy3}GTTGGAGCTG{+A}{+T}GGCGTAGG{+C})	#DR5-M1341	#DR6-M1341
1.926	65.6811	63.755	d({Cy3}GTTGGAGCTG{+A}{+T}GGCGT{+A}GGC)	#DR5-M1338	#DR6-M1338
1.925	64.6242	62.6989	d({Cy3}GT{+T}GGAGCTG{+A}TGGCGTAGG{+C})	#DR5-M519	#DR6-M519
1.917	64.9393	63.0226	d({Cy3}GTTGGAG{+C}TG{+A}{+T}GGCGTAGGC)	#DR5-M1120	#DR6-M1120
1.903	65.5902	63.687	d({Cy3}GTT{+G}GAGCTG{+A}{+T}GGCGTAGGC)	#DR5-M664	#DR6-M664
1.898	65.162	63.2636	d({Cy3}GT{+T}GGAGCTG{+A}TGGCGT{+A}GGC)	#DR5-M516	#DR6-M516
1.894	65.6385	63.7447	d({Cy3}GTTG{+G}AGCTG{+A}{+T}GGCGTAGGC)	#DR5-M801	#DR6-M801
1.894	65.2766	63.3828	d({Cy3}GTTGGAGC{+T}G{+A}T{+G}GCGTAGGC)	#DR5-M1200	#DR6-M1200
1.892	65.2394	63.3471	d({Cy3}GT{+T}GGAGCTG{+A}TGGCGTA{+G}GC)	#DR5-M517	#DR6-M517
1.861	64.5023	62.6415	d({Cy3}GT{+T}GGAG{+C}TG{+A}TGGCGTAGGC)	#DR5-M473	#DR6-M473
1.859	64.8542	62.9956	d({Cy3}GT{+T}GG{+A}GCTG{+A}TGGCGTAGGC)	#DR5-M444	#DR6-M444
1.854	65.3023	63.4483	d({Cy3}G{+T}TGGAGCTG{+A}TGGCGTAGG{+C})	#DR5-M347	#DR6-M347
1.849	65.3595	63.5107	d({Cy3}GTTGGA{+G}CTG{+A}{+T}GGCGTAGGC)	#DR5-M1028	#DR6-M1028
1.844	68.6515	66.8071	d({Cy3}{+G}TTGGAGCTG{+A}TGGCGT{+A}GGC)	#DR5-M153	#DR6-M153
1.843	65.8043	63.9613	d({Cy3}G{+T}TGGAGCTG{+A}TGGCGT{+A}GGC)	#DR5-M344	#DR6-M344
1.841	65.8863	64.0451	d({Cy3}G{+T}TGGAGCTG{+A}TGGCGTA{+G}GC)	#DR5-M345	#DR6-M345
1.838	66.1202	64.2822	d({Cy3}{+G}T{+T}GGAGCTG{+A}TGGCGTAGGC)	#DR5-M30	#DR6-M30
1.836	66.2494	64.4135	d({Cy3}GTTGGAGCTG{+A}{+T}GGCGTAG{+G}C)	#DR5-M1340	#DR6-M1340
1.827	66.2578	64.431	d({Cy3}{+G}{+T}TGGAGCTG{+A}TGGCGTAGGC)	#DR5-M11	#DR6-M11
1.826	68.0842	66.2578	d({Cy3}{+G}TTGG{+A}GCTG{+A}TGGCGTAGGC)	#DR5-M81	#DR6-M81
1.825	65.4365	63.6115	d({Cy3}G{+T}TGG{+A}GCTG{+A}TGGCGTAGGC)	#DR5-M272	#DR6-M272
1.825	65.7066	63.8819	d({Cy3}GTTGG{+A}GCTG{+A}TGGCG{+T}AGGC)	#DR5-M927	#DR6-M927
1.825	66.529	64.7039	d({Cy3}{+G}TTGGAGCTG{+A}TGGCG{+T}AGGC)	#DR5-M152	#DR6-M152
1.824	65.6783	63.8539	d({Cy3}GTTGGAGC{+T}G{+A}TG{+G}CGTAGGC)	#DR5-M1201	#DR6-M1201
1.823	65.1118	63.2889	d({Cy3}G{+T}TGGAG{+C}TG{+A}TGGCGTAGGC)	#DR5-M301	#DR6-M301
1.823	64.9234	63.1006	d({Cy3}GT{+T}GGAGCTG{+A}TGG{+C}GTAGGC)	#DR5-M513	#DR6-M513
1.82	65.4137	63.5938	d({Cy3}GT{+T}G{+G}AGCTG{+A}TGGCGTAGGC)	#DR5-M428	#DR6-M428
1.819	65.4023	63.5834	d({Cy3}GTTGGAG{+C}TG{+A}TGGCG{+T}AGGC)	#DR5-M1125	#DR6-M1125
1.817	68.6688	66.8514	d({Cy3}{+G}TTGGAGCTG{+A}TG{+G}CGTAGGC)	#DR5-M149	#DR6-M149
1.816	65.6555	63.8391	d({Cy3}GT{+T}{+G}GAGCTG{+A}TGGCGTAGGC)	#DR5-M411	#DR6-M411
1.815	65.4736	63.6589	d({Cy3}GTTGGAGCTG{+A}{+T}GG{+C}GTAGGC)	#DR5-M1335	#DR6-M1335
1.813	66.2326	64.4193	d({Cy3}GTTGGAGCTG{+A}TGGCG{+T}A{+G}GC)	#DR5-M1374	#DR6-M1374
1.813	65.6669	63.8539	d({Cy3}GTTGGAGCTG{+A}TGGCG{+T}AGG{+C})	#DR5-M1376	#DR6-M1376
1.812	68.3108	66.4983	d({Cy3}{+G}TTG{+G}AGCTG{+A}TGGCGTAGGC)	#DR5-M65	#DR6-M65
1.811	66.7363	64.9249	d({Cy3}{+G}TTGGAGCTG{+A}TGGCGTAGGC)	#DR5-M146	#DR6-M146
1.811	68.0923	66.2816	d({Cy3}GTTGG{+A}GCTG{+A}TGGCGTAG{+G}C)	#DR5-M930	#DR6-M930
1.809	66.416	64.6068	d({Cy3}GTTGGAGCTG{+A}TGGCGTA{+G}GC)	#DR5-M1381	#DR6-M1381
1.808	66.3307	64.5226	d({Cy3}GTTGGAGCTG{+A}TGGCGT{+A}GGC)	#DR5-M1377	#DR6-M1377
1.806	65.9117	64.1052	d({Cy3}GTTGG{+A}GCTG{+A}TGGCGTAGGC)	#DR5-M921	#DR6-M921
1.803	65.8496	64.0465	d({Cy3}G{+T}T{+G}GAGCTG{+A}TGGCGTAGGC)	#DR5-M239	#DR6-M239
1.801	68.2636	66.4621	d({Cy3}{+G}TT{+G}GAGCTG{+A}TGGCGTAGGC)	#DR5-M48	#DR6-M48
1.801	66.1034	64.3027	d({Cy3}GTTG{+G}AGCTG{+A}TGGCG{+T}AGGC)	#DR5-M806	#DR6-M806
1.8	65.6087	63.8082	d({Cy3}GTTGGAG{+C}TG{+A}TGGCGTAGGC)	#DR5-M1119	#DR6-M1119
1.8	65.8552	64.0553	d({Cy3}GTTGGAGCTG{+A}TGGCGTAGG{+C})	#DR5-M1386	#DR6-M1386
1.796	66.0724	64.2764	d({Cy3}GTTGGAGCTG{+A}{+T}GGC{+G}TAGGC)	#DR5-M1336	#DR6-M1336
1.795	65.9019	64.1067	d({Cy3}G{+T}TG{+G}AGCTG{+A}TGGCGTAGGC)	#DR5-M256	#DR6-M256
1.795	64.9104	63.1156	d({Cy3}GT{+T}GGA{+G}CTG{+A}TGGCGTAGGC)	#DR5-M459	#DR6-M459
1.791	66.0415	64.2501	d({Cy3}GTT{+G}GAGCTG{+A}TGGCG{+T}AGGC)	#DR5-M669	#DR6-M669
1.787	65.9696	64.1828	d({Cy3}GTTGGAGCTG{+A}TGGCG{+T}{+A}GGC)	#DR5-M1373	#DR6-M1373
1.786	66.3083	64.5226	d({Cy3}GTTG{+G}AGCTG{+A}TGGCGTAGGC)	#DR5-M800	#DR6-M800
1.785	67.2419	65.4565	d({Cy3}GTTGG{+A}GCT{+G}{+A}TGGCGTAGGC)	#DR5-M910	#DR6-M910
1.781	65.5717	63.7904	d({Cy3}G{+T}TGGAGCTG{+A}TGG{+C}GTAGGC)	#DR5-M341	#DR6-M341
1.777	65.522	63.7447	d({Cy3}GT{+T}GGAGCTG{+A}TGGC{+G}TAGGC)	#DR5-M514	#DR6-M514
1.776	65.8213	64.0451	d({Cy3}GTTGGA{+G}CTG{+A}TGGCG{+T}AGGC)	#DR5-M1033	#DR6-M1033
1.776	66.2494	64.4732	d({Cy3}GTT{+G}GAGCTG{+A}TGGCGTAGGC)	#DR5-M663	#DR6-M663
1.776	65.5277	63.7521	d({Cy3}G{+T}TGGA{+G}CTG{+A}TGGCGTAGGC)	#DR5-M287	#DR6-M287
1.77	67.7873	66.0175	d({Cy3}{+G}TTGGAG{+C}TG{+A}TGGCGTAGGC)	#DR5-M110	#DR6-M110
1.769	68.2057	66.4369	d({Cy3}{+G}TTGGA{+G}CTG{+A}TGGCGTAGGC)	#DR5-M96	#DR6-M96
1.769	64.8931	63.1246	d({Cy3}GT{+T}GGAGCTG{+A}T{+G}GCGTAGGC)	#DR5-M511	#DR6-M511
1.769	67.3764	65.6073	d({Cy3}GTTGGAGCTG{+A}TGGCGT{+A}GG{+C})	#DR5-M1380	#DR6-M1380
1.765	67.3339	65.5689	d({Cy3}GTTGGA{+G}CT{+G}{+A}TGGCGTAGGC)	#DR5-M1016	#DR6-M1016
1.76	66.026	64.2662	d({Cy3}GTTGGA{+G}CTG{+A}TGGCGTAGGC)	#DR5-M1027	#DR6-M1027
1.756	65.9428	64.1872	d({Cy3}GTTGGAGCTG{+A}TGG{+C}G{+T}AGGC)	#DR5-M1361	#DR6-M1361
1.751	67.3188	65.5675	d({Cy3}GTTGGAGCTG{+A}TGGCGTA{+G}G{+C})	#DR5-M1383	#DR6-M1383
1.748	66.0963	64.3479	d({Cy3}GTTGGAGCTG{+A}TGG{+C}GTAGGC)	#DR5-M1359	#DR6-M1359
1.746	66.3838	64.6373	d({Cy3}GTTGGAGCTG{+A}TGGC{+G}{+T}AGGC)	#DR5-M1367	#DR6-M1367
1.744	66.9206	65.1763	d({Cy3}GTTGG{+A}G{+C}TG{+A}TGGCGTAGGC)	#DR5-M885	#DR6-M885
1.744	67.1607	65.4165	d({Cy3}GTTGGAGCT{+G}{+A}TGGCGTAGG{+C})	#DR5-M1275	#DR6-M1275
1.742	67.7302	65.9879	d({Cy3}GTTGG{+A}GCTG{+A}TGGCGT{+A}GGC)	#DR5-M928	#DR6-M928
1.741	68.1504	66.409	d({Cy3}{+G}TTGGAGCTG{+A}TGGCGTAGG{+C})	#DR5-M156	#DR6-M156
1.739	68.0166	66.2774	d({Cy3}{+G}TTGGAGCT{+G}{+A}TGGCGTAGGC)	#DR5-M135	#DR6-M135
1.736	66.886	65.1505	d({Cy3}GTTGGAG{+C}T{+G}{+A}TGGCGTAGGC)	#DR5-M1108	#DR6-M1108
1.736	68.0504	66.3139	d({Cy3}GTTGGAGCTG{+A}TG{+G}CGTA{+G}GC)	#DR5-M1356	#DR6-M1356
1.734	65.5419	63.8082	d({Cy3}G{+T}TGGAGCTG{+A}T{+G}GCGTAGGC)	#DR5-M339	#DR6-M339
1.73	66.3475	64.617	d({Cy3}G{+T}TGGAGCTG{+A}TGGCGTAG{+G}C)	#DR5-M346	#DR6-M346
1.729	67.9163	66.1877	d({Cy3}GTTGGA{+G}CTG{+A}TGGC{+G}TAGGC)	#DR5-M1032	#DR6-M1032
1.724	68.6073	66.8833	d({Cy3}{+G}TTGGAGCTG{+A}TGGCGTA{+G}GC)	#DR5-M154	#DR6-M154
1.717	67.2158	65.4992	d({Cy3}GTTGG{+A}GCTG{+A}TGGCGTAGG{+C})	#DR5-M931	#DR6-M931
1.715	67.3805	65.6655	d({Cy3}GTTGGAGCT{+G}{+A}T{+G}GCGTAGGC)	#DR5-M1267	#DR6-M1267
1.713	65.8708	64.1579	d({Cy3}GTTGGAGCTG{+A}T{+G}GCG{+T}AGGC)	#DR5-M1346	#DR6-M1346
1.709	67.4038	65.6953	d({Cy3}GTTGGAG{+C}TG{+A}TGGCGT{+A}GGC)	#DR5-M1126	#DR6-M1126
1.707	68.3135	66.607	d({Cy3}{+G}TTGGAGCTG{+A}T{+G}GCGTAGGC)	#DR5-M148	#DR6-M148
1.707	66.0668	64.3596	d({Cy3}GTTGGAGCTG{+A}T{+G}GCGTAGGC)	#DR5-M1342	#DR6-M1342
1.706	65.2823	63.576	d({Cy3}GT{+T}GGAGCTG{+A}TG{+G}CGTAGGC)	#DR5-M512	#DR6-M512
1.704	65.6357	63.9319	d({Cy3}GT{+T}GGAGCTG{+A}TGGCGTAG{+G}C)	#DR5-M518	#DR6-M518
1.703	67.9786	66.276	d({Cy3}GTTG{+G}AGCTG{+A}TG{+G}CGTAGGC)	#DR5-M803	#DR6-M803
1.697	66.671	64.9738	d({Cy3}GTTGGAGCTG{+A}TGGC{+G}TAGGC)	#DR5-M1366	#DR6-M1366
1.695	66.8985	65.2036	d({Cy3}GTTGGAG{+C}TG{+A}TGGCGTAGG{+C})	#DR5-M1129	#DR6-M1129
1.695	67.7383	66.0429	d({Cy3}GTTGG{+A}GCTG{+A}TGGCGTA{+G}GC)	#DR5-M929	#DR6-M929
1.69	67.8865	66.1961	d({Cy3}GTT{+G}GAGCTG{+A}TG{+G}CGTAGGC)	#DR5-M666	#DR6-M666
1.69	65.947	64.2574	d({Cy3}G{+T}TGGAGCTG{+A}TG{+G}CGTAGGC)	#DR5-M340	#DR6-M340
1.688	67.475	65.7874	d({Cy3}GTTGGA{+G}CTG{+A}TGG{+C}GTAGGC)	#DR5-M1031	#DR6-M1031
1.688	67.2749	65.5874	d({Cy3}GTTGGAGCTG{+A}TGG{+C}GTAGG{+C})	#DR5-M1365	#DR6-M1365
1.685	66.1076	64.4222	d({Cy3}G{+T}TGGAGCTG{+A}TGGC{+G}TAGGC)	#DR5-M342	#DR6-M342
1.68	67.7887	66.109	d({Cy3}GTTGGAGCTG{+A}TGGC{+G}TAGG{+C})	#DR5-M1371	#DR6-M1371
1.677	65.875	64.1975	d({Cy3}GTTGGAGCTG{+A}{+T}G{+G}CGTAGGC)	#DR5-M1334	#DR6-M1334
1.674	67.6539	65.9795	d({Cy3}GTTG{+G}A{+G}CTG{+A}TGGCGTAGGC)	#DR5-M750	#DR6-M750
1.674	67.4285	65.7548	d({Cy3}GTT{+G}G{+A}GCTG{+A}TGGCGTAGGC)	#DR5-M598	#DR6-M598
1.668	67.5515	65.8835	d({Cy3}GTTG{+G}AGCTG{+A}TGGCGTAGG{+C})	#DR5-M810	#DR6-M810
1.667	67.7764	66.109	d({Cy3}GTTGGA{+G}CTG{+A}TGGCGT{+A}GGC)	#DR5-M1034	#DR6-M1034
1.667	65.5916	63.9246	d({Cy3}GTTGGAGCTG{+A}{+T}{+G}GCGTAGGC)	#DR5-M1333	#DR6-M1333
1.664	67.5952	65.9315	d({Cy3}GTT{+G}GA{+G}CTG{+A}TGGCGTAGGC)	#DR5-M613	#DR6-M613
1.664	67.9299	66.2662	d({Cy3}GTTGGAGCTG{+A}TG{+G}CGTAG{+G}C)	#DR5-M1357	#DR6-M1357
1.664	67.6389	65.9752	d({Cy3}GTTGGAGCTG{+A}TGG{+C}GT{+A}GGC)	#DR5-M1362	#DR6-M1362
1.663	67.4928	65.8298	d({Cy3}GTT{+G}GAGCTG{+A}TGGCGTAGG{+C})	#DR5-M673	#DR6-M673
1.656	67.438	65.7817	d({Cy3}GTTGGAG{+C}TG{+A}TG{+G}CGTAGGC)	#DR5-M1122	#DR6-M1122
1.655	67.4504	65.7958	d({Cy3}GTTGGA{+G}CTG{+A}T{+G}GCGTAGGC)	#DR5-M1029	#DR6-M1029
1.653	67.7859	66.1329	d({Cy3}GTTGGAGCTG{+A}T{+G}GCGT{+A}GGC)	#DR5-M1347	#DR6-M1347
1.638	67.3791	65.7406	d({Cy3}GTTGGAG{+C}TG{+A}TGGCGTA{+G}GC)	#DR5-M1127	#DR6-M1127
1.632	66.4244	64.7921	d({Cy3}GTTGGAGCTG{+A}TG{+G}CGTAGGC)	#DR5-M1351	#DR6-M1351
1.629	67.2529	65.6243	d({Cy3}GTTGGA{+G}CTG{+A}TGGCGTAGG{+C})	#DR5-M1037	#DR6-M1037
1.626	66.227	64.601	d({Cy3}GTTGGAGCTG{+A}TG{+G}CG{+T}AGGC)	#DR5-M1354	#DR6-M1354
1.623	68.1963	66.5736	d({Cy3}GTTGGAGCTG{+A}TGGCGT{+A}G{+G}C)	#DR5-M1379	#DR6-M1379
1.619	67.191	65.5717	d({Cy3}GTTG{+G}AG{+C}TG{+A}TGGCGTAGGC)	#DR5-M764	#DR6-M764
1.618	67.8321	66.2143	d({Cy3}GTTGGAGCT{+G}{+A}TGGC{+G}TAGGC)	#DR5-M1270	#DR6-M1270
1.614	68.1652	66.5513	d({Cy3}{+G}TTGGAGCTG{+A}TGG{+C}GTAGGC)	#DR5-M150	#DR6-M150
1.608	68.1463	66.5388	d({Cy3}GTTGGAGCTG{+A}TGGC{+G}TA{+G}GC)	#DR5-M1369	#DR6-M1369
1.606	67.6757	66.0696	d({Cy3}GTTGGAGCTG{+A}TG{+G}CGTAGG{+C})	#DR5-M1358	#DR6-M1358
1.604	67.1318	65.5277	d({Cy3}GTT{+G}GAG{+C}TG{+A}TGGCGTAGGC)	#DR5-M627	#DR6-M627
1.602	67.3709	65.769	d({Cy3}GTTGG{+A}GCTG{+A}TGG{+C}GTAGGC)	#DR5-M925	#DR6-M925
1.597	67.4435	65.8468	d({Cy3}GTTGGAGCTG{+A}T{+G}G{+C}GTAGGC)	#DR5-M1344	#DR6-M1344
1.591	67.279	65.6882	d({Cy3}GTTGGAGCTG{+A}T{+G}GCGTAGG{+C})	#DR5-M1350	#DR6-M1350
1.577	67.9786	66.402	d({Cy3}GTTGGAGCTG{+A}TGGCGT{+A}{+G}GC)	#DR5-M1378	#DR6-M1378
1.577	66.7516	65.1749	d({Cy3}GTTGGAGCTG{+A}TGGCGTAG{+G}C)	#DR5-M1384	#DR6-M1384
1.575	67.4695	65.8948	d({Cy3}GTTGGAGCT{+G}{+A}TGGCGT{+A}GGC)	#DR5-M1272	#DR6-M1272
1.575	66.8154	65.2408	d({Cy3}GTTGGA{+G}{+C}TG{+A}TGGCGTAGGC)	#DR5-M991	#DR6-M991
1.57	67.3449	65.7746	d({Cy3}GTTGG{+A}GCTG{+A}T{+G}GCGTAGGC)	#DR5-M923	#DR6-M923
1.568	67.557	65.9893	d({Cy3}GTTGGAGCT{+G}{+A}TG{+G}CGTAGGC)	#DR5-M1268	#DR6-M1268
1.558	68.0098	66.4523	d({Cy3}GTTGGAGCTG{+A}TGGC{+G}T{+A}GGC)	#DR5-M1368	#DR6-M1368
1.557	67.9271	66.3698	d({Cy3}GTTG{+G}AGCTG{+A}TGGCGTA{+G}GC)	#DR5-M808	#DR6-M808
1.556	68.8423	67.2858	d({Cy3}{+G}TTGGAGCTG{+A}TGGCGTAG{+G}C)	#DR5-M155	#DR6-M155
1.549	67.4011	65.8524	d({Cy3}GTTG{+G}AGCT{+G}{+A}TGGCGTAGGC)	#DR5-M789	#DR6-M789
1.547	67.0063	65.4593	d({Cy3}GTTGGAG{+C}TG{+A}TGG{+C}GTAGGC)	#DR5-M1123	#DR6-M1123
1.546	67.7968	66.2508	d({Cy3}GTT{+G}GAGCTG{+A}TGGCGT{+A}GGC)	#DR5-M670	#DR6-M670
1.538	67.5105	65.9724	d({Cy3}GTTGGAGCT{+G}{+A}TGGCGTA{+G}GC)	#DR5-M1273	#DR6-M1273
1.537	66.5262	64.9896	d({Cy3}GTTGGAGCTG{+A}TGGCG{+T}AG{+G}C)	#DR5-M1375	#DR6-M1375
1.526	67.8362	66.3097	d({Cy3}GTT{+G}GAGCTG{+A}TGGCGTA{+G}GC)	#DR5-M671	#DR6-M671
1.523	67.9827	66.4593	d({Cy3}GTTGGAGCTG{+A}TG{+G}CGT{+A}GGC)	#DR5-M1355	#DR6-M1355
1.521	66.9842	65.4636	d({Cy3}GTTGGAG{+C}TG{+A}T{+G}GCGTAGGC)	#DR5-M1121	#DR6-M1121
1.513	67.8824	66.3698	d({Cy3}GTTG{+G}AGCTG{+A}TGGCGT{+A}GGC)	#DR5-M807	#DR6-M807
1.511	67.5105	65.9992	d({Cy3}GTTGGAGCTG{+A}T{+G}{+G}CGTAGGC)	#DR5-M1343	#DR6-M1343
1.505	67.3119	65.8072	d({Cy3}GTT{+G}GAGCT{+G}{+A}TGGCGTAGGC)	#DR5-M652	#DR6-M652
1.501	67.8172	66.3167	d({Cy3}GTTGG{+A}GCTG{+A}TGGC{+G}TAGGC)	#DR5-M926	#DR6-M926
1.496	67.5174	66.0217	d({Cy3}GTTG{+G}{+A}GCTG{+A}TGGCGTAGGC)	#DR5-M735	#DR6-M735
1.482	67.9109	66.4285	d({Cy3}GTTGGAGCTG{+A}T{+G}GC{+G}TAGGC)	#DR5-M1345	#DR6-M1345
1.481	68.5444	67.0629	d({Cy3}{+G}TTGGAGCTG{+A}TGGC{+G}TAGGC)	#DR5-M151	#DR6-M151
1.462	67.3243	65.8623	d({Cy3}GTTGGAGCTG{+A}TGGCGTAG{+G}{+C})	#DR5-M1385	#DR6-M1385
1.461	67.5529	66.0921	d({Cy3}GTTGGA{+G}CTG{+A}TGGCGTA{+G}GC)	#DR5-M1035	#DR6-M1035
1.455	67.3723	65.9174	d({Cy3}GTTGG{+A}{+G}CTG{+A}TGGCGTAGGC)	#DR5-M871	#DR6-M871
1.444	67.3558	65.9117	d({Cy3}GTT{+G}{+G}AGCTG{+A}TGGCGTAGGC)	#DR5-M582	#DR6-M582
1.444	67.643	66.1989	d({Cy3}GTTGGAG{+C}TG{+A}TGGCGTAG{+G}C)	#DR5-M1128	#DR6-M1128
1.44	67.1194	65.6797	d({Cy3}GTTGGAGCT{+G}{+A}TGG{+C}GTAGGC)	#DR5-M1269	#DR6-M1269
1.439	67.587	66.1484	d({Cy3}GTTGGAGCTG{+A}T{+G}GCGTA{+G}GC)	#DR5-M1348	#DR6-M1348
1.431	67.5638	66.1329	d({Cy3}GTTGGAGCTG{+A}TGG{+C}{+G}TAGGC)	#DR5-M1360	#DR6-M1360
1.422	67.4982	66.0766	d({Cy3}GTTG{+G}AGCTG{+A}TGG{+C}GTAGGC)	#DR5-M804	#DR6-M804
1.408	67.397	65.9893	d({Cy3}GTTGGAG{+C}TG{+A}TGGC{+G}TAGGC)	#DR5-M1124	#DR6-M1124
1.405	67.4928	66.0879	d({Cy3}GTTG{+G}AGCTG{+A}T{+G}GCGTAGGC)	#DR5-M802	#DR6-M802
1.396	67.4079	66.0119	d({Cy3}GTT{+G}GAGCTG{+A}TGG{+C}GTAGGC)	#DR5-M667	#DR6-M667
1.395	67.4777	66.0823	d({Cy3}GTTGGAGCTG{+A}TGG{+C}GTA{+G}GC)	#DR5-M1363	#DR6-M1363
1.394	67.5146	66.1202	d({Cy3}GTTGG{+A}GCTG{+A}TG{+G}CGTAGGC)	#DR5-M924	#DR6-M924
1.38	67.4065	66.026	d({Cy3}GTT{+G}GAGCTG{+A}T{+G}GCGTAGGC)	#DR5-M665	#DR6-M665
1.371	67.4668	66.0963	d({Cy3}GTTGGAGCTG{+A}TG{+G}{+C}GTAGGC)	#DR5-M1352	#DR6-M1352
1.369	67.6075	66.2382	d({Cy3}GTTGGA{+G}CTG{+A}TG{+G}CGTAGGC)	#DR5-M1030	#DR6-M1030
1.225	68.1369	66.9123	d({Cy3}GTTGGAGCTG{+A}TGGC{+G}TAG{+G}C)	#DR5-M1370	#DR6-M1370
1.197	58.3267	57.1297	d({Cy3}GT{+T}GGAGC{+T}GA{+T}GGCGTAGGC)	#DR5-M487	#DR6-M487
1.056	67.756	66.7002	d({Cy3}GTTG{+G}AGCTG{+A}TGGCGTAG{+G}C)	#DR5-M809	#DR6-M809
1.034	67.5283	66.4942	d({Cy3}GTTG{+G}AGCTG{+A}TGGC{+G}TAGGC)	#DR5-M805	#DR6-M805
1.003	67.3311	66.3279	d({Cy3}GTTGGAGCTG{+A}TGGCGTA{+G}{+G}C)	#DR5-M1382	#DR6-M1382
0.993	67.5584	66.5653	d({Cy3}GTTGGAGCTG{+A}TG{+G}C{+G}TAGGC)	#DR5-M1353	#DR6-M1353
0.976	67.3037	66.3279	d({Cy3}GTTGGAGCTG{+A}TGG{+C}GTAG{+G}C)	#DR5-M1364	#DR6-M1364
0.973	67.5898	66.6168	d({Cy3}GTT{+G}GAGCTG{+A}TGGCGTAG{+G}C)	#DR5-M672	#DR6-M672
0.969	67.3819	66.4132	d({Cy3}GTT{+G}GAGCTG{+A}TGGC{+G}TAGGC)	#DR5-M668	#DR6-M668
0.969	59.5291	58.56	d({Cy3}G{+T}TGGAGC{+T}GA{+T}GGCGTAGGC)	#DR5-M315	#DR6-M315
0.966	67.3599	66.3936	d({Cy3}GTTGGA{+G}CTG{+A}TGGCGTAG{+G}C)	#DR5-M1036	#DR6-M1036
0.957	67.397	66.4397	d({Cy3}GTTGGAGCT{+G}{+A}TGGCGTAG{+G}C)	#DR5-M1274	#DR6-M1274
0.947	67.4161	66.469	d({Cy3}GTTGGAGCTG{+A}T{+G}GCGTAG{+G}C)	#DR5-M1349	#DR6-M1349
0.87	60.0824	59.2129	d({Cy3}GTTGGAGC{+T}GA{+T}GGCG{+T}AGGC)	#DR5-M1214	#DR6-M1214
0.858	67.9786	67.1208	d({Cy3}{+G}TTGGAGCTGATGGCGTAG{+G}{+C})	#DR5-M210	#DR6-M210
0.796	60.4479	59.6523	d({Cy3}GTTGGAGC{+T}GA{+T}GGCGTAGGC)	#DR5-M1209	#DR6-M1209
0.775	68.1841	67.4093	d({Cy3}{+G}TT{+G}GAGCTGATGGCGTA{+G}GC)	#DR5-M56	#DR6-M56
0.689	59.8542	59.1654	d({Cy3}G{+T}{+T}GGAGCTGA{+T}GGCGTAGGC)	#DR5-M222	#DR6-M222
0.667	60.204	59.5372	d({Cy3}GT{+T}GGAGCTGA{+T}GGCG{+T}AGGC)	#DR5-M525	#DR6-M525
0.617	60.5225	59.9057	d({Cy3}GT{+T}GGAGCTGA{+T}GGCGTAGGC)	#DR5-M520	#DR6-M520
0.576	61.065	60.4892	d({Cy3}G{+T}TGGAGCTGA{+T}GGCG{+T}AGGC)	#DR5-M353	#DR6-M353
0.56	62.4094	61.8494	d({Cy3}GTTGGAGC{+T}GA{+T}GGCGTAGG{+C})	#DR5-M1218	#DR6-M1218
0.542	61.357	60.8151	d({Cy3}G{+T}TGGAGCTGA{+T}GGCGTAGGC)	#DR5-M348	#DR6-M348
0.536	63.0076	62.4717	d({Cy3}GTTGGAGC{+T}GA{+T}GGCGTA{+G}GC)	#DR5-M1216	#DR6-M1216
0.526	62.934	62.4079	d({Cy3}GTTGGAGC{+T}GA{+T}GGCGT{+A}GGC)	#DR5-M1215	#DR6-M1215
0.524	63.6204	63.0961	d({Cy3}GTTGGAGC{+T}GA{+T}GGCGTAG{+G}C)	#DR5-M1217	#DR6-M1217
0.512	61.7415	61.2292	d({Cy3}GTTGGAGCTGA{+T}GGCG{+T}AGGC)	#DR5-M1418	#DR6-M1418
0.504	63.4126	62.9085	d({Cy3}{+G}TTGGAGC{+T}GA{+T}GGCGTAGGC)	#DR5-M124	#DR6-M124
0.501	62.6097	62.1088	d({Cy3}GTTGG{+A}GC{+T}GA{+T}GGCGTAGGC)	#DR5-M899	#DR6-M899
0.494	62.9941	62.5005	d({Cy3}GTT{+G}GAGC{+T}GA{+T}GGCGTAGGC)	#DR5-M641	#DR6-M641
0.486	62.0138	61.528	d({Cy3}GTTGGAGCTGA{+T}GGCGTAGGC)	#DR5-M1387	#DR6-M1387
0.482	63.0646	62.5824	d({Cy3}GTTG{+G}AGC{+T}GA{+T}GGCGTAGGC)	#DR5-M778	#DR6-M778
0.467	63.5137	63.0466	d({Cy3}GTTGGAGC{+T}GA{+T}GGC{+G}TAGGC)	#DR5-M1213	#DR6-M1213
0.463	62.8829	62.42	d({Cy3}GTTGGAGC{+T}GA{+T}GG{+C}GTAGGC)	#DR5-M1212	#DR6-M1212
0.451	62.2555	61.8047	d({Cy3}GT{+T}GGAGCTGA{+T}GGCGTAGG{+C})	#DR5-M529	#DR6-M529
0.45	62.5445	62.095	d({Cy3}GTTGGAG{+C}{+T}GA{+T}GGCGTAGGC)	#DR5-M1097	#DR6-M1097
0.447	62.8994	62.4519	d({Cy3}GTTGGA{+G}C{+T}GA{+T}GGCGTAGGC)	#DR5-M1005	#DR6-M1005
0.443	66.1694	65.7265	d({Cy3}GTT{+G}GAGCTGA{+T}GGCGTAG{+G}C)	#DR5-M682	#DR6-M682
0.442	66.9137	66.4718	d({Cy3}GTTGGA{+G}{+C}TGATGGCGTA{+G}GC)	#DR5-M999	#DR6-M999
0.432	62.9145	62.4823	d({Cy3}GT{+T}GGAGCTGA{+T}GGCGTA{+G}GC)	#DR5-M527	#DR6-M527
0.427	62.8377	62.4109	d({Cy3}GT{+T}GGAGCTGA{+T}GGCGT{+A}GGC)	#DR5-M526	#DR6-M526
0.425	63.5092	63.0841	d({Cy3}GT{+T}GGAGCTGA{+T}GGCGTAG{+G}C)	#DR5-M528	#DR6-M528
0.425	66.255	65.8298	d({Cy3}GTTG{+G}AGCTGA{+T}GGCGTAG{+G}C)	#DR5-M819	#DR6-M819
0.414	63.0256	62.6112	d({Cy3}G{+T}TGGAGCTGA{+T}GGCGTAGG{+C})	#DR5-M357	#DR6-M357
0.409	66.8459	66.4369	d({Cy3}{+G}TTGGAGCTGA{+T}GGCGTAG{+G}C)	#DR5-M165	#DR6-M165
0.403	63.6323	63.2292	d({Cy3}G{+T}TGGAGCTGA{+T}GGCGTA{+G}GC)	#DR5-M355	#DR6-M355
0.402	62.5612	62.1593	d({Cy3}GT{+T}GG{+A}GCTGA{+T}GGCGTAGGC)	#DR5-M445	#DR6-M445
0.401	62.2052	61.8047	d({Cy3}GT{+T}GGAG{+C}TGA{+T}GGCGTAGGC)	#DR5-M474	#DR6-M474
0.398	63.5552	63.1575	d({Cy3}G{+T}TGGAGCTGA{+T}GGCGT{+A}GGC)	#DR5-M354	#DR6-M354
0.398	63.8553	63.4572	d({Cy3}{+G}T{+T}GGAGCTGA{+T}GGCGTAGGC)	#DR5-M31	#DR6-M31
0.397	63.4349	63.0376	d({Cy3}GTTGGAGCTGA{+T}GGCG{+T}AGG{+C})	#DR5-M1422	#DR6-M1422
0.396	66.4997	66.1034	d({Cy3}GTTGGAGCTGA{+T}GGC{+G}TAG{+G}C)	#DR5-M1416	#DR6-M1416
0.395	64.2179	63.8229	d({Cy3}G{+T}TGGAGCTGA{+T}GGCGTAG{+G}C)	#DR5-M356	#DR6-M356
0.392	64.2808	63.8892	d({Cy3}{+G}TTGGAGCTGA{+T}GGCG{+T}AGGC)	#DR5-M162	#DR6-M162
0.392	63.4899	63.0976	d({Cy3}GTTGGAGC{+T}GA{+T}G{+G}CGTAGGC)	#DR5-M1211	#DR6-M1211
0.391	63.6412	63.2501	d({Cy3}GTTGGAGCTGA{+T}GGCGTAGG{+C})	#DR5-M1432	#DR6-M1432
0.391	63.4542	63.0631	d({Cy3}GTTGG{+A}GCTGA{+T}GGCG{+T}AGGC)	#DR5-M937	#DR6-M937
0.389	63.1889	62.8	d({Cy3}G{+T}TGG{+A}GCTGA{+T}GGCGTAGGC)	#DR5-M273	#DR6-M273
0.388	63.8288	63.4409	d({Cy3}GTT{+G}GAGCTGA{+T}GGCG{+T}AGGC)	#DR5-M679	#DR6-M679
0.388	64.0113	63.6234	d({Cy3}{+G}{+T}TGGAGCTGA{+T}GGCGTAGGC)	#DR5-M12	#DR6-M12
0.386	62.8663	62.4808	d({Cy3}G{+T}TGGAG{+C}TGA{+T}GGCGTAGGC)	#DR5-M302	#DR6-M302
0.386	63.159	62.7729	d({Cy3}GTTGGAG{+C}TGA{+T}GGCG{+T}AGGC)	#DR5-M1135	#DR6-M1135
0.386	63.1739	62.788	d({Cy3}GT{+T}G{+G}AGCTGA{+T}GGCGTAGGC)	#DR5-M429	#DR6-M429
0.385	63.4215	63.0361	d({Cy3}GT{+T}{+G}GAGCTGA{+T}GGCGTAGGC)	#DR5-M412	#DR6-M412
0.384	63.3605	62.9761	d({Cy3}GT{+T}GGAGCTGA{+T}GGC{+G}TAGGC)	#DR5-M524	#DR6-M524
0.384	63.6293	63.2457	d({Cy3}G{+T}T{+G}GAGCTGA{+T}GGCGTAGGC)	#DR5-M240	#DR6-M240
0.383	63.8848	63.5018	d({Cy3}GTTG{+G}AGCTGA{+T}GGCG{+T}AGGC)	#DR5-M816	#DR6-M816
0.383	64.0201	63.6367	d({Cy3}GTTGGAGCTGA{+T}GGCG{+T}A{+G}GC)	#DR5-M1420	#DR6-M1420
0.382	62.7216	62.3394	d({Cy3}GT{+T}GGAGCTGA{+T}GG{+C}GTAGGC)	#DR5-M523	#DR6-M523
0.381	65.9047	65.5234	d({Cy3}GTT{+G}GAGCTGA{+T}GGCGTA{+G}GC)	#DR5-M681	#DR6-M681
0.38	64.2092	63.8288	d({Cy3}GTTGGAGCTGA{+T}GGCGTA{+G}GC)	#DR5-M1427	#DR6-M1427
0.38	63.6915	63.3113	d({Cy3}GTTGG{+A}GCTGA{+T}GGCGTAGGC)	#DR5-M932	#DR6-M932
0.379	65.8906	65.512	d({Cy3}GT{+T}G{+G}AGCTGATGGCGTAG{+G}C)	#DR5-M437	#DR6-M437
0.379	64.5124	64.1331	d({Cy3}{+G}TTGGAGCTGA{+T}GGCGTAGGC)	#DR5-M157	#DR6-M157
0.379	63.7816	63.4022	d({Cy3}GTTGGAGCTGA{+T}GGCG{+T}{+A}GGC)	#DR5-M1419	#DR6-M1419
0.378	65.7944	65.4165	d({Cy3}GTTGGAG{+C}TGA{+T}GGCGTAG{+G}C)	#DR5-M1138	#DR6-M1138
0.377	64.1316	63.755	d({Cy3}GTTGGAGCTGA{+T}GGCGT{+A}GGC)	#DR5-M1423	#DR6-M1423
0.377	63.6944	63.3173	d({Cy3}G{+T}TG{+G}AGCTGA{+T}GGCGTAGGC)	#DR5-M257	#DR6-M257
0.376	64.601	64.2253	d({Cy3}GTTGGAGCTGA{+T}GGCG{+T}AG{+G}C)	#DR5-M1421	#DR6-M1421
0.376	64.0627	63.687	d({Cy3}GTT{+G}GAGCTGA{+T}GGCGTAGGC)	#DR5-M674	#DR6-M674
0.375	63.3977	63.0226	d({Cy3}GTTGGAG{+C}TGA{+T}GGCGTAGGC)	#DR5-M1130	#DR6-M1130
0.375	66.1273	65.752	d({Cy3}GTTGG{+A}GCTGA{+T}GGCGTAG{+G}C)	#DR5-M940	#DR6-M940
0.374	64.7878	64.4135	d({Cy3}GTTGGAGCTGA{+T}GGCGTAG{+G}C)	#DR5-M1430	#DR6-M1430
0.374	65.971	65.5973	d({Cy3}GTTG{+G}AGCTGA{+T}GGCGTA{+G}GC)	#DR5-M818	#DR6-M818
0.374	65.5803	65.2064	d({Cy3}GTTGGAGCTGA{+T}GGCGTAG{+G}{+C})	#DR5-M1431	#DR6-M1431
0.372	64.1169	63.7447	d({Cy3}GTTG{+G}AGCTGA{+T}GGCGTAGGC)	#DR5-M811	#DR6-M811
0.369	62.6989	62.3302	d({Cy3}GT{+T}GGA{+G}CTGA{+T}GGCGTAGGC)	#DR5-M460	#DR6-M460
0.369	63.6352	63.2666	d({Cy3}GTTGGA{+G}CTGA{+T}GGCG{+T}AGGC)	#DR5-M1043	#DR6-M1043
0.367	66.0766	65.7094	d({Cy3}GTTGGAGCTGA{+T}GGCGTA{+G}{+G}C)	#DR5-M1428	#DR6-M1428
0.365	63.3471	62.9821	d({Cy3}G{+T}TGGA{+G}CTGA{+T}GGCGTAGGC)	#DR5-M288	#DR6-M288
0.362	65.1878	64.8253	d({Cy3}GTTGGAGCTGA{+T}GGCGTA{+G}G{+C})	#DR5-M1429	#DR6-M1429
0.361	64.0583	63.6974	d({Cy3}G{+T}TGGAGCTGA{+T}GGC{+G}TAGGC)	#DR5-M352	#DR6-M352
0.36	66.5248	66.1652	d({Cy3}GTTGGAGCTGA{+T}G{+G}CGTAG{+G}C)	#DR5-M1403	#DR6-M1403
0.358	63.2412	62.8829	d({Cy3}GTTGGAGC{+T}GA{+T}{+G}GCGTAGGC)	#DR5-M1210	#DR6-M1210
0.358	65.2336	64.8758	d({Cy3}GTTGGAGCTGA{+T}GGCGT{+A}GG{+C})	#DR5-M1426	#DR6-M1426
0.357	63.429	63.0721	d({Cy3}G{+T}TGGAGCTGA{+T}GG{+C}GTAGGC)	#DR5-M351	#DR6-M351
0.357	66.0668	65.7094	d({Cy3}{+G}TT{+G}GAGCTGA{+T}GGCGTAGGC)	#DR5-M49	#DR6-M49
0.356	63.8671	63.5107	d({Cy3}GTTGGA{+G}CTGA{+T}GGCGTAGGC)	#DR5-M1038	#DR6-M1038
0.354	66.1048	65.7505	d({Cy3}{+G}TTG{+G}AGCTGA{+T}GGCGTAGGC)	#DR5-M66	#DR6-M66
0.353	65.8637	65.5106	d({Cy3}{+G}TTGG{+A}GCTGA{+T}GGCGTAGGC)	#DR5-M82	#DR6-M82
0.352	65.6825	65.3309	d({Cy3}GTTG{+G}{+A}GCTGA{+T}GGCGTAGGC)	#DR5-M736	#DR6-M736
0.352	66.2115	65.8595	d({Cy3}GTTGGAGCTGA{+T}GG{+C}GTAG{+G}C)	#DR5-M1410	#DR6-M1410
0.351	65.5405	65.1892	d({Cy3}GTT{+G}GA{+G}CTGA{+T}GGCGTAGGC)	#DR5-M614	#DR6-M614
0.351	66.2129	65.8623	d({Cy3}GTTGGAGCTGA{+T}GGCGT{+A}G{+G}C)	#DR5-M1425	#DR6-M1425
0.351	65.6414	65.2909	d({Cy3}GTT{+G}GAGCTGA{+T}GG{+C}GTAGGC)	#DR5-M677	#DR6-M677
0.348	65.9484	65.6002	d({Cy3}GTTGG{+A}GCTGA{+T}GGC{+G}TAGGC)	#DR5-M936	#DR6-M936
0.348	65.1405	64.7921	d({Cy3}GTT{+G}GAG{+C}TGA{+T}GGCGTAGGC)	#DR5-M628	#DR6-M628
0.348	65.3623	65.0141	d({Cy3}GTT{+G}G{+A}GCTGA{+T}GGCGTAGGC)	#DR5-M599	#DR6-M599
0.346	64.2764	63.9304	d({Cy3}GTTGGAGCTGA{+T}GGC{+G}{+T}AGGC)	#DR5-M1413	#DR6-M1413
0.346	66.5011	66.1554	d({Cy3}{+G}TTGGAGCTGA{+T}GGCGTA{+G}GC)	#DR5-M164	#DR6-M164
0.345	64.7878	64.4426	d({Cy3}GTTGG{+A}G{+C}TGA{+T}GGCGTAGGC)	#DR5-M886	#DR6-M886
0.344	65.7109	65.3666	d({Cy3}GTTG{+G}AGCTGA{+T}GG{+C}GTAGGC)	#DR5-M814	#DR6-M814
0.343	65.6314	65.288	d({Cy3}{+G}TTGGAG{+C}TGA{+T}GGCGTAGGC)	#DR5-M111	#DR6-M111
0.342	64.6184	64.2764	d({Cy3}GTTGGAGCTGA{+T}GGC{+G}TAGGC)	#DR5-M1412	#DR6-M1412
0.342	66.0386	65.6967	d({Cy3}{+G}TTGGAGCTGA{+T}GGCGTAGG{+C})	#DR5-M166	#DR6-M166
0.341	65.5902	65.2494	d({Cy3}GTTGG{+A}{+G}CTGA{+T}GGCGTAGGC)	#DR5-M872	#DR6-M872
0.34	65.1276	64.7878	d({Cy3}GTTGG{+A}GCTGA{+T}GGCGTAGG{+C})	#DR5-M941	#DR6-M941
0.34	63.8332	63.4929	d({Cy3}GTTGGAGCTGA{+T}GG{+C}G{+T}AGGC)	#DR5-M1407	#DR6-M1407
0.339	66.0781	65.7392	d({Cy3}GTTGGA{+G}CTGA{+T}GGC{+G}TAGGC)	#DR5-M1042	#DR6-M1042
0.338	65.9484	65.6101	d({Cy3}GTT{+G}GAGCTGA{+T}GGCGT{+A}GGC)	#DR5-M680	#DR6-M680
0.338	63.9966	63.6589	d({Cy3}GTTGGAGCTGA{+T}GG{+C}GTAGGC)	#DR5-M1405	#DR6-M1405
0.337	65.5234	65.1864	d({Cy3}GTTG{+G}AGCTGA{+T}GGCGTAGG{+C})	#DR5-M820	#DR6-M820
0.337	66.0654	65.7279	d({Cy3}{+G}TTGGA{+G}CTGA{+T}GGCGTAGGC)	#DR5-M97	#DR6-M97
0.336	66.1174	65.7817	d({Cy3}G{+T}TGGAGCTGAT{+G}GCGTAG{+G}C)	#DR5-M365	#DR6-M365
0.336	67.2391	66.9026	d({Cy3}GTTGGA{+G}CT{+G}ATGGCGTA{+G}GC)	#DR5-M1024	#DR6-M1024
0.336	66.8306	66.4942	d({Cy3}{+G}TTGGAGCTGA{+T}GGC{+G}TAGGC)	#DR5-M161	#DR6-M161
0.335	64.8369	64.5023	d({Cy3}GTTGGAG{+C}TGA{+T}GGCGTAGG{+C})	#DR5-M1139	#DR6-M1139
0.335	65.1849	64.8499	d({Cy3}GTTG{+G}AG{+C}TGA{+T}GGCGTAGGC)	#DR5-M765	#DR6-M765
0.335	66.4411	66.1062	d({Cy3}{+G}TTGGAGCTGA{+T}GGCGT{+A}GGC)	#DR5-M163	#DR6-M163
0.335	66.0034	65.6683	d({Cy3}GTTG{+G}AGCTGA{+T}GGCGT{+A}GGC)	#DR5-M817	#DR6-M817
0.333	63.2591	62.9265	d({Cy3}GT{+T}GGAGCTGA{+T}G{+G}CGTAGGC)	#DR5-M522	#DR6-M522
0.329	65.4579	65.129	d({Cy3}GTT{+G}GAGCTGA{+T}GGCGTAGG{+C})	#DR5-M683	#DR6-M683
0.328	65.7902	65.4622	d({Cy3}GTTGGAGCTGA{+T}GG{+C}{+G}TAGGC)	#DR5-M1406	#DR6-M1406
0.327	66.1146	65.7874	d({Cy3}GTTGGAGCTGA{+T}GGC{+G}T{+A}GGC)	#DR5-M1414	#DR6-M1414
0.326	65.2708	64.945	d({Cy3}GTTGGA{+G}CTGA{+T}GGCGTAGG{+C})	#DR5-M1047	#DR6-M1047
0.326	65.63	65.3037	d({Cy3}GTTGG{+A}GCTGA{+T}GGCGT{+A}GGC)	#DR5-M938	#DR6-M938
0.325	65.7732	65.4479	d({Cy3}GTTGGAGCTGA{+T}GGC{+G}TAGG{+C})	#DR5-M1417	#DR6-M1417
0.324	65.3352	65.0112	d({Cy3}GTTGGAG{+C}TGA{+T}GGCGT{+A}GGC)	#DR5-M1136	#DR6-M1136
0.324	65.7477	65.4237	d({Cy3}GTTGGA{+G}CTGA{+T}GGCGT{+A}GGC)	#DR5-M1044	#DR6-M1044
0.321	64.8542	64.5328	d({Cy3}GTTGGA{+G}{+C}TGA{+T}GGCGTAGGC)	#DR5-M992	#DR6-M992
0.319	65.2565	64.9378	d({Cy3}GTTGGAGCTGA{+T}GG{+C}GTAGG{+C})	#DR5-M1411	#DR6-M1411
0.318	65.6456	65.328	d({Cy3}GTTGGAGCTGA{+T}GG{+C}GT{+A}GGC)	#DR5-M1408	#DR6-M1408
0.317	66.227	65.9103	d({Cy3}GTTGGAGCTGA{+T}G{+G}CGTA{+G}GC)	#DR5-M1402	#DR6-M1402
0.314	66.1357	65.8213	d({Cy3}GTT{+G}GAGCTGA{+T}G{+G}CGTAGGC)	#DR5-M676	#DR6-M676
0.314	63.9378	63.6234	d({Cy3}G{+T}TGGAGCTGA{+T}G{+G}CGTAGGC)	#DR5-M350	#DR6-M350
0.313	65.4294	65.1161	d({Cy3}GTTGG{+A}GCTGA{+T}GG{+C}GTAGGC)	#DR5-M935	#DR6-M935
0.312	65.119	64.8066	d({Cy3}GTTGGAG{+C}TGA{+T}GG{+C}GTAGGC)	#DR5-M1133	#DR6-M1133
0.312	65.7661	65.4536	d({Cy3}GTTGGAGCTGA{+T}GG{+C}GTA{+G}GC)	#DR5-M1409	#DR6-M1409
0.31	65.7888	65.4792	d({Cy3}GTTGG{+A}GCTGA{+T}G{+G}CGTAGGC)	#DR5-M934	#DR6-M934
0.308	66.2634	65.9555	d({Cy3}{+G}TTGGAGCTGA{+T}GG{+C}GTAGGC)	#DR5-M160	#DR6-M160
0.308	66.033	65.725	d({Cy3}GTTGGAGCTGA{+T}GGCGT{+A}{+G}GC)	#DR5-M1424	#DR6-M1424
0.308	65.5902	65.2823	d({Cy3}GTTG{+G}A{+G}CTGA{+T}GGCGTAGGC)	#DR5-M751	#DR6-M751
0.307	66.2003	65.8934	d({Cy3}GTTG{+G}AGCTGA{+T}G{+G}CGTAGGC)	#DR5-M813	#DR6-M813
0.307	62.9731	62.6657	d({Cy3}GT{+T}GGAGCTGA{+T}{+G}GCGTAGGC)	#DR5-M521	#DR6-M521
0.307	65.6669	65.3595	d({Cy3}GTTGG{+A}GCTGA{+T}GGCGTA{+G}GC)	#DR5-M939	#DR6-M939
0.306	66.2017	65.8962	d({Cy3}G{+T}TGGAGCTGATG{+G}C{+G}TAGGC)	#DR5-M369	#DR6-M369
0.303	65.9089	65.6059	d({Cy3}GTTGGA{+G}CTGA{+T}G{+G}CGTAGGC)	#DR5-M1040	#DR6-M1040
0.302	65.7817	65.4792	d({Cy3}GTTGGAGCTGA{+T}G{+G}{+C}GTAGGC)	#DR5-M1398	#DR6-M1398
0.302	65.5646	65.2623	d({Cy3}GTTGGA{+G}CTGA{+T}GG{+C}GTAGGC)	#DR5-M1041	#DR6-M1041
0.3	64.3042	64.0039	d({Cy3}GTTGGAGCTGA{+T}G{+G}CG{+T}AGGC)	#DR5-M1400	#DR6-M1400
0.297	64.495	64.1975	d({Cy3}GTTGGAGCTGA{+T}G{+G}CGTAGGC)	#DR5-M1397	#DR6-M1397
0.296	66.6821	66.3866	d({Cy3}{+G}TTGGAGCTGA{+T}G{+G}CGTAGGC)	#DR5-M159	#DR6-M159
0.292	63.656	63.3635	d({Cy3}G{+T}TGGAGCTGA{+T}{+G}GCGTAGGC)	#DR5-M349	#DR6-M349
0.291	65.3652	65.0745	d({Cy3}GTTGGAG{+C}TGA{+T}GGCGTA{+G}GC)	#DR5-M1137	#DR6-M1137
0.291	66.2802	65.9893	d({Cy3}GTTGGAGCTGA{+T}{+G}GC{+G}TAGGC)	#DR5-M1391	#DR6-M1391
0.29	66.3754	66.0851	d({Cy3}GTTGGAGCTGATG{+G}CG{+T}A{+G}GC)	#DR5-M1486	#DR6-M1486
0.288	65.5092	65.2208	d({Cy3}GTT{+G}{+G}AGCTGA{+T}GGCGTAGGC)	#DR5-M583	#DR6-M583
0.285	65.7718	65.4864	d({Cy3}GTTGGAGCTGA{+T}G{+G}CGTAGG{+C})	#DR5-M1404	#DR6-M1404
0.283	66.0105	65.7279	d({Cy3}GTTGGAGCTGA{+T}{+G}{+G}CGTAGGC)	#DR5-M1389	#DR6-M1389
0.282	64.0025	63.721	d({Cy3}GTTGGAGCTGA{+T}{+G}GCG{+T}AGGC)	#DR5-M1392	#DR6-M1392
0.28	64.2048	63.9246	d({Cy3}GTTGGAGCTGA{+T}{+G}GCGTAGGC)	#DR5-M1388	#DR6-M1388
0.275	66.0752	65.8001	d({Cy3}GTTGGAGCTGA{+T}{+G}GCGTA{+G}GC)	#DR5-M1394	#DR6-M1394
0.267	65.5447	65.278	d({Cy3}GTTGGAGCTGA{+T}{+G}GCGTAGG{+C})	#DR5-M1396	#DR6-M1396
0.266	66.0006	65.735	d({Cy3}GTTGGAGCTGA{+T}{+G}GCGT{+A}GGC)	#DR5-M1393	#DR6-M1393
0.266	66.1722	65.9061	d({Cy3}GTTGGAGCTGA{+T}GGC{+G}TA{+G}GC)	#DR5-M1415	#DR6-M1415
0.265	66.4607	66.1961	d({Cy3}GTTGGAGCTGATG{+G}C{+G}{+T}AGGC)	#DR5-M1479	#DR6-M1479
0.264	66.3628	66.0992	d({Cy3}GTTGGAGCTGATGG{+C}G{+T}AG{+G}C)	#DR5-M1509	#DR6-M1509
0.263	66.0203	65.7576	d({Cy3}GTTG{+G}AGCTGA{+T}{+G}GCGTAGGC)	#DR5-M812	#DR6-M812
0.262	67.5543	67.2927	d({Cy3}GTTGGAGCTGAT{+G}GC{+G}TAGG{+C})	#DR5-M1454	#DR6-M1454
0.257	65.7435	65.4864	d({Cy3}GTTGGA{+G}CTGA{+T}{+G}GCGTAGGC)	#DR5-M1039	#DR6-M1039
0.256	65.6456	65.3894	d({Cy3}GTTGG{+A}GCTGA{+T}{+G}GCGTAGGC)	#DR5-M933	#DR6-M933
0.255	65.3452	65.0903	d({Cy3}GTTGGAG{+C}TGA{+T}{+G}GCGTAGGC)	#DR5-M1131	#DR6-M1131
0.249	66.4537	66.2045	d({Cy3}{+G}TTGGAGCTGA{+T}{+G}GCGTAGGC)	#DR5-M158	#DR6-M158
0.245	65.6995	65.455	d({Cy3}GTTGGAGCTGA{+T}{+G}G{+C}GTAGGC)	#DR5-M1390	#DR6-M1390
0.231	62.3226	62.092	d({Cy3}GT{+T}GGAGCT{+G}A{+T}GGCGTAGGC)	#DR5-M499	#DR6-M499
0.229	62.8739	62.6445	d({Cy3}GTTGGAGC{+T}{+G}A{+T}GGCGTAGGC)	#DR5-M1188	#DR6-M1188
0.226	63.3218	63.0961	d({Cy3}GTTGGAGCT{+G}A{+T}GGCG{+T}AGGC)	#DR5-M1281	#DR6-M1281
0.226	63.0046	62.7789	d({Cy3}G{+T}TGGAGCT{+G}A{+T}GGCGTAGGC)	#DR5-M327	#DR6-M327
0.222	65.9752	65.7534	d({Cy3}GTTGGAGCT{+G}A{+T}GGCGTAG{+G}C)	#DR5-M1284	#DR6-M1284
0.221	63.5537	63.3322	d({Cy3}GTTGGAGCT{+G}A{+T}GGCGTAGGC)	#DR5-M1276	#DR6-M1276
0.218	65.6953	65.4778	d({Cy3}GTTGGA{+G}CTGA{+T}GGCGTA{+G}GC)	#DR5-M1045	#DR6-M1045
0.218	66.1399	65.9216	d({Cy3}GTTGGAGCTGA{+T}G{+G}CGT{+A}GGC)	#DR5-M1401	#DR6-M1401
0.212	64.6981	64.4863	d({Cy3}GTTGGAG{+C}T{+G}A{+T}GGCGTAGGC)	#DR5-M1109	#DR6-M1109
0.212	65.0055	64.7936	d({Cy3}GTTGG{+A}GCT{+G}A{+T}GGCGTAGGC)	#DR5-M911	#DR6-M911
0.21	65.1247	64.9148	d({Cy3}GTTGGA{+G}CT{+G}A{+T}GGCGTAGGC)	#DR5-M1017	#DR6-M1017
0.209	64.9853	64.7762	d({Cy3}GTTGGAGCT{+G}A{+T}GGCGTAGG{+C})	#DR5-M1285	#DR6-M1285
0.208	65.827	65.6186	d({Cy3}{+G}TTGGAGCT{+G}A{+T}GGCGTAGGC)	#DR5-M136	#DR6-M136
0.204	65.5476	65.3437	d({Cy3}GTTGGAGCT{+G}A{+T}GGCGTA{+G}GC)	#DR5-M1283	#DR6-M1283
0.202	65.4008	65.1993	d({Cy3}GTTG{+G}AGCT{+G}A{+T}GGCGTAGGC)	#DR5-M790	#DR6-M790
0.202	65.3552	65.1534	d({Cy3}GTT{+G}GAGCT{+G}A{+T}GGCGTAGGC)	#DR5-M653	#DR6-M653
0.201	65.4778	65.2766	d({Cy3}GTTGGAGCT{+G}A{+T}GGCGT{+A}GGC)	#DR5-M1282	#DR6-M1282
0.201	65.8835	65.6825	d({Cy3}GTTGGAGCT{+G}A{+T}GGC{+G}TAGGC)	#DR5-M1280	#DR6-M1280
0.195	65.298	65.1032	d({Cy3}GTTGGAGCT{+G}A{+T}GG{+C}GTAGGC)	#DR5-M1279	#DR6-M1279
0.192	65.7165	65.5248	d({Cy3}GTTGGAGCT{+G}A{+T}G{+G}CGTAGGC)	#DR5-M1278	#DR6-M1278
0.192	66.0091	65.8171	d({Cy3}GTTGGAGC{+T}GATG{+G}CGTAG{+G}C)	#DR5-M1234	#DR6-M1234
0.189	68.0936	67.9041	d({Cy3}GTTGGAGCTGATG{+G}C{+G}TAG{+G}C)	#DR5-M1482	#DR6-M1482
0.186	65.613	65.4265	d({Cy3}GTTGGAG{+C}TGA{+T}GGC{+G}TAGGC)	#DR5-M1134	#DR6-M1134
0.177	65.4508	65.2737	d({Cy3}GTTGGAGCT{+G}A{+T}{+G}GCGTAGGC)	#DR5-M1277	#DR6-M1277
0.172	67.8199	67.6484	d({Cy3}{+G}TTGGA{+G}CTGATGGCGTAGG{+C})	#DR5-M106	#DR6-M106
0.168	65.8722	65.7038	d({Cy3}GTT{+G}GAGCTGA{+T}{+G}GCGTAGGC)	#DR5-M675	#DR6-M675
0.163	68.378	68.2151	d({Cy3}{+G}TTGGAGCTGAT{+G}GCGTAG{+G}C)	#DR5-M174	#DR6-M174
0.161	68.3928	68.2313	d({Cy3}{+G}TTG{+G}AGCTGATGGCGT{+A}GGC)	#DR5-M72	#DR6-M72
0.136	65.4465	65.3109	d({Cy3}GTTGGAG{+C}TGA{+T}G{+G}CGTAGGC)	#DR5-M1132	#DR6-M1132
0.136	68.149	68.0125	d({Cy3}{+G}TTGGAGCTGATGG{+C}GTAG{+G}C)	#DR5-M189	#DR6-M189
0.135	65.4849	65.3495	d({Cy3}GT{+T}G{+G}AGCTGATGGCGTA{+G}GC)	#DR5-M436	#DR6-M436
0.113	68.5779	68.4653	d({Cy3}{+G}TTGGAGCTGATG{+G}C{+G}TAGGC)	#DR5-M178	#DR6-M178
0.112	67.6061	67.4941	d({Cy3}{+G}TTGGA{+G}CTGATG{+G}CGTAGGC)	#DR5-M99	#DR6-M99
0.11	67.0422	66.9317	d({Cy3}GTTGGAGCTGAT{+G}G{+C}GTAGG{+C})	#DR5-M1448	#DR6-M1448
0.106	67.6784	67.572	d({Cy3}GTTG{+G}AGCTGATG{+G}CGTAG{+G}C)	#DR5-M836	#DR6-M836
0.104	68.1396	68.0355	d({Cy3}{+G}TTGGAGCTGATG{+G}CGTA{+G}GC)	#DR5-M181	#DR6-M181
0.103	66.0471	65.9442	d({Cy3}GTTGGAGCTGAT{+G}GCG{+T}A{+G}GC)	#DR5-M1457	#DR6-M1457
0.103	67.2075	67.1043	d({Cy3}GTTGG{+A}{+G}CTGATGGCGTAG{+G}C)	#DR5-M880	#DR6-M880
0.102	68.0179	67.9163	d({Cy3}{+G}TTGGAGCTGAT{+G}GC{+G}TAGGC)	#DR5-M170	#DR6-M170
0.101	67.5406	67.4394	d({Cy3}GTT{+G}GA{+G}CTGATG{+G}CGTAGGC)	#DR5-M616	#DR6-M616
0.1	67.2913	67.191	d({Cy3}GTTGGA{+G}CTGAT{+G}GCGTA{+G}GC)	#DR5-M1054	#DR6-M1054
0.099	67.1428	67.0436	d({Cy3}GTTGGAGCTGAT{+G}GCGTA{+G}G{+C})	#DR5-M1466	#DR6-M1466
0.097	67.6689	67.572	d({Cy3}GTTGG{+A}GCTGATG{+G}CGTA{+G}GC)	#DR5-M956	#DR6-M956
0.097	67.7397	67.643	d({Cy3}GTTGGA{+G}CTGATG{+G}CGT{+A}GGC)	#DR5-M1061	#DR6-M1061
0.097	67.4996	67.4024	d({Cy3}GTTGGAG{+C}TGATG{+G}C{+G}TAGGC)	#DR5-M1151	#DR6-M1151
0.097	68.2016	68.1045	d({Cy3}{+G}TTGGAGCTGATG{+G}CGT{+A}GGC)	#DR5-M180	#DR6-M180
0.097	67.6402	67.5433	d({Cy3}GTTGGA{+G}CTGAT{+G}GC{+G}TAGGC)	#DR5-M1051	#DR6-M1051
0.097	67.824	67.7274	d({Cy3}{+G}TTG{+G}AGCTGATG{+G}CGTAGGC)	#DR5-M68	#DR6-M68
0.096	67.4654	67.3695	d({Cy3}GTT{+G}GAGCTGATG{+G}CGTAG{+G}C)	#DR5-M699	#DR6-M699
0.096	67.9271	67.8308	d({Cy3}{+G}TTG{+G}{+A}GCTGATGGCGTAGGC)	#DR5-M60	#DR6-M60
0.096	67.2913	67.1951	d({Cy3}GTTGGA{+G}CTGAT{+G}GCGT{+A}GGC)	#DR5-M1053	#DR6-M1053
0.096	67.4353	67.3394	d({Cy3}GTT{+G}GAGCTGAT{+G}{+G}CGTAGGC)	#DR5-M685	#DR6-M685
0.095	67.0753	66.9801	d({Cy3}GTTG{+G}AG{+C}TGATG{+G}CGTAGGC)	#DR5-M767	#DR6-M767
0.095	67.2721	67.1772	d({Cy3}GTTGGA{+G}CTGATG{+G}CGTAG{+G}C)	#DR5-M1063	#DR6-M1063
0.095	67.1924	67.0974	d({Cy3}GTTGGAG{+C}TGATG{+G}CGTA{+G}GC)	#DR5-M1154	#DR6-M1154
0.095	67.0256	66.9303	d({Cy3}GTT{+G}GA{+G}CTGAT{+G}GCGTAGGC)	#DR5-M615	#DR6-M615
0.095	67.1332	67.0381	d({Cy3}GTTG{+G}A{+G}CTGAT{+G}GCGTAGGC)	#DR5-M752	#DR6-M752
0.095	67.6402	67.5447	d({Cy3}GTTG{+G}A{+G}CTGATG{+G}CGTAGGC)	#DR5-M753	#DR6-M753
0.094	66.7891	66.6947	d({Cy3}GTTGGA{+G}CTGAT{+G}G{+C}GTAGGC)	#DR5-M1050	#DR6-M1050
0.093	67.0629	66.9704	d({Cy3}GTTGGAG{+C}TGAT{+G}GC{+G}TAGGC)	#DR5-M1143	#DR6-M1143
0.093	67.3517	67.2584	d({Cy3}GTTGGAG{+C}TGAT{+G}GCGTAG{+G}C)	#DR5-M1147	#DR6-M1147
0.093	66.9621	66.8694	d({Cy3}GTT{+G}GAG{+C}TGATG{+G}CGTAGGC)	#DR5-M630	#DR6-M630
0.093	67.3887	67.2955	d({Cy3}GTTG{+G}AGCTGATG{+G}C{+G}TAGGC)	#DR5-M832	#DR6-M832
0.092	67.8851	67.7927	d({Cy3}{+G}TTGGA{+G}CTGAT{+G}GCGTAGGC)	#DR5-M98	#DR6-M98
0.091	67.6621	67.5707	d({Cy3}{+G}TT{+G}GAGCTGATG{+G}CGTAGGC)	#DR5-M51	#DR6-M51
0.09	67.1855	67.096	d({Cy3}GTTGGAG{+C}TGATG{+G}CGT{+A}GGC)	#DR5-M1153	#DR6-M1153
0.09	65.9625	65.8722	d({Cy3}G{+T}TGGAGCTGATG{+G}CGT{+A}GGC)	#DR5-M371	#DR6-M371
0.089	66.1722	66.0837	d({Cy3}GTTGGAGCTGAT{+G}GC{+G}{+T}AGGC)	#DR5-M1450	#DR6-M1450
0.089	67.2006	67.1112	d({Cy3}GTTGGA{+G}CTGAT{+G}{+G}CGTAGGC)	#DR5-M1049	#DR6-M1049
0.088	66.7127	66.6251	d({Cy3}GTTGGAG{+C}TGAT{+G}GCGTA{+G}GC)	#DR5-M1146	#DR6-M1146
0.088	67.8471	67.7587	d({Cy3}{+G}TTGGAG{+C}TGATG{+G}CGTAGGC)	#DR5-M113	#DR6-M113
0.088	67.4928	67.4052	d({Cy3}GTTGGAGCTGAT{+G}GC{+G}TAG{+G}C)	#DR5-M1453	#DR6-M1453
0.087	67.2501	67.1635	d({Cy3}GTTGGA{+G}CTGATG{+G}CGTAGG{+C})	#DR5-M1064	#DR6-M1064
0.086	67.0822	66.9966	d({Cy3}GTTG{+G}AG{+C}TGAT{+G}GCGTAGGC)	#DR5-M766	#DR6-M766
0.086	67.016	66.9303	d({Cy3}GTT{+G}GAG{+C}TGAT{+G}GCGTAGGC)	#DR5-M629	#DR6-M629
0.085	67.1965	67.1112	d({Cy3}GTTGGA{+G}CTGATG{+G}{+C}GTAGGC)	#DR5-M1058	#DR6-M1058
0.085	65.4892	65.4037	d({Cy3}GTTGGAG{+C}{+T}GATGGCGTAG{+G}C)	#DR5-M1105	#DR6-M1105
0.084	66.2326	66.1484	d({Cy3}GTTGGAGCTGAT{+G}GCGTA{+G}GC)	#DR5-M1464	#DR6-M1464
0.084	67.1084	67.0243	d({Cy3}GTTGG{+A}G{+C}TGATG{+G}CGTAGGC)	#DR5-M888	#DR6-M888
0.083	67.2144	67.1318	d({Cy3}GTT{+G}GAGCTGATG{+G}C{+G}TAGGC)	#DR5-M695	#DR6-M695
0.083	67.1318	67.0491	d({Cy3}GTTGG{+A}{+G}CTGAT{+G}GCGTAGGC)	#DR5-M873	#DR6-M873
0.083	67.5638	67.4805	d({Cy3}{+G}TTGGAGCTGAT{+G}GCGTA{+G}GC)	#DR5-M173	#DR6-M173
0.083	67.6034	67.5201	d({Cy3}GTTGG{+A}{+G}CTGATG{+G}CGTAGGC)	#DR5-M874	#DR6-M874
0.081	67.1759	67.0946	d({Cy3}GTTGG{+A}GCTGAT{+G}GCGTA{+G}GC)	#DR5-M948	#DR6-M948
0.081	67.1415	67.0601	d({Cy3}GTTG{+G}AGCTGAT{+G}G{+C}GTAGGC)	#DR5-M823	#DR6-M823
0.081	67.3709	67.29	d({Cy3}GTT{+G}G{+A}GCTGATG{+G}CGTAGGC)	#DR5-M601	#DR6-M601
0.08	66.3461	66.2662	d({Cy3}GTTGGAGCTGATG{+G}CGTAG{+G}C)	#DR5-M1496	#DR6-M1496
0.08	68.2151	68.1355	d({Cy3}{+G}TTGG{+A}GCTGATG{+G}CGTAGGC)	#DR5-M84	#DR6-M84
0.079	66.1076	66.0288	d({Cy3}GTTGGA{+G}CTGATG{+G}CG{+T}AGGC)	#DR5-M1060	#DR6-M1060
0.079	67.6525	67.5734	d({Cy3}{+G}TTGGAG{+C}TGAT{+G}GCGTAGGC)	#DR5-M112	#DR6-M112
0.079	67.016	66.9372	d({Cy3}GTT{+G}GAGCTGAT{+G}G{+C}GTAGGC)	#DR5-M686	#DR6-M686
0.079	67.5228	67.4435	d({Cy3}GTTGG{+A}GCTGAT{+G}GC{+G}TAGGC)	#DR5-M945	#DR6-M945
0.079	66.6432	66.5639	d({Cy3}GTTGGAG{+C}TGATG{+G}{+C}GTAGGC)	#DR5-M1150	#DR6-M1150
0.079	66.6474	66.568	d({Cy3}GTTGG{+A}G{+C}TGAT{+G}GCGTAGGC)	#DR5-M887	#DR6-M887
0.079	66.6752	66.5959	d({Cy3}GTTGGA{+G}{+C}TGATG{+G}CGTAGGC)	#DR5-M994	#DR6-M994
0.079	67.0629	66.9842	d({Cy3}GTTGGA{+G}CTGATG{+G}C{+G}TAGGC)	#DR5-M1059	#DR6-M1059
0.078	66.6821	66.6043	d({Cy3}GTTGGAG{+C}TGAT{+G}{+G}CGTAGGC)	#DR5-M1141	#DR6-M1141
0.077	67.2941	67.2171	d({Cy3}GTTGGAGCTGATG{+G}C{+G}TA{+G}GC)	#DR5-M1481	#DR6-M1481
0.077	67.6157	67.5392	d({Cy3}GTTGG{+A}GCTGATG{+G}CGT{+A}GGC)	#DR5-M955	#DR6-M955
0.077	67.542	67.4654	d({Cy3}GTT{+G}GAGCTGAT{+G}GCGTA{+G}GC)	#DR5-M690	#DR6-M690
0.077	67.2226	67.1456	d({Cy3}GTTGG{+A}GCTGATG{+G}CGTAG{+G}C)	#DR5-M957	#DR6-M957
0.077	65.742	65.6655	d({Cy3}G{+T}TGGA{+G}CTGATG{+G}CGTAGGC)	#DR5-M290	#DR6-M290
0.076	67.6552	67.5789	d({Cy3}GTTG{+G}AGCTGAT{+G}GCGTA{+G}GC)	#DR5-M827	#DR6-M827
0.076	67.5392	67.4627	d({Cy3}GTTGGAGCTGATG{+G}CGT{+A}G{+G}C)	#DR5-M1491	#DR6-M1491
0.076	66.868	66.7918	d({Cy3}GTT{+G}G{+A}GCTGAT{+G}GCGTAGGC)	#DR5-M600	#DR6-M600
0.075	67.0629	66.9884	d({Cy3}GTTGG{+A}GCTGATG{+G}{+C}GTAGGC)	#DR5-M952	#DR6-M952
0.075	66.0865	66.0119	d({Cy3}GTTG{+G}AGCTGA{+T}GGC{+G}TAGGC)	#DR5-M815	#DR6-M815
0.075	65.8708	65.7958	d({Cy3}GTTGGA{+G}CTGAT{+G}GCGTAGGC)	#DR5-M1048	#DR6-M1048
0.074	67.6252	67.5515	d({Cy3}GTTG{+G}AGCTGAT{+G}GCGT{+A}GGC)	#DR5-M826	#DR6-M826
0.074	67.1304	67.056	d({Cy3}GTTGGA{+G}CTGAT{+G}GCGTAGG{+C})	#DR5-M1056	#DR6-M1056
0.073	67.1607	67.0877	d({Cy3}GTTG{+G}AGCTGAT{+G}GCGTAG{+G}C)	#DR5-M828	#DR6-M828
0.073	67.1043	67.0312	d({Cy3}GTTGG{+A}GCTGAT{+G}{+G}CGTAGGC)	#DR5-M943	#DR6-M943
0.073	65.4508	65.378	d({Cy3}G{+T}TGGA{+G}CTGAT{+G}GCGTAGGC)	#DR5-M289	#DR6-M289
0.072	66.9856	66.9137	d({Cy3}GTTGGAGCTGAT{+G}GCGTA{+G}{+G}C)	#DR5-M1465	#DR6-M1465
0.072	66.6905	66.6182	d({Cy3}GTTGGA{+G}{+C}TGAT{+G}GCGTAGGC)	#DR5-M993	#DR6-M993
0.072	67.5228	67.4504	d({Cy3}GTT{+G}GAGCTGAT{+G}GCGT{+A}GGC)	#DR5-M689	#DR6-M689
0.072	67.1965	67.1249	d({Cy3}GTTG{+G}AGCTGATG{+G}CGT{+A}GGC)	#DR5-M834	#DR6-M834
0.072	66.7877	66.7155	d({Cy3}GTTGGAG{+C}TGAT{+G}G{+C}GTAGGC)	#DR5-M1142	#DR6-M1142
0.072	67.1594	67.0877	d({Cy3}GTTGGAG{+C}TGAT{+G}GCGT{+A}GGC)	#DR5-M1145	#DR6-M1145
0.072	67.9949	67.9231	d({Cy3}{+G}TTG{+G}AGCTGAT{+G}GCGTAGGC)	#DR5-M67	#DR6-M67
0.071	67.5023	67.4312	d({Cy3}GTTG{+G}AGCTGATG{+G}{+C}GTAGGC)	#DR5-M831	#DR6-M831
0.071	67.3449	67.2735	d({Cy3}GTTGGAGCTGATG{+G}CGTA{+G}{+G}C)	#DR5-M1494	#DR6-M1494
0.071	67.8077	67.737	d({Cy3}{+G}TTGGAGCTGATG{+G}CGTAGG{+C})	#DR5-M183	#DR6-M183
0.071	64.7993	64.7285	d({Cy3}GT{+T}GGA{+G}CTGAT{+G}GCGTAGGC)	#DR5-M461	#DR6-M461
0.07	67.5433	67.4736	d({Cy3}GTTG{+G}AGCTGAT{+G}{+G}CGTAGGC)	#DR5-M822	#DR6-M822
0.07	67.5789	67.5092	d({Cy3}{+G}TTGGAGCTGATG{+G}{+C}GTAGGC)	#DR5-M177	#DR6-M177
0.07	67.0794	67.0091	d({Cy3}GTTGGAG{+C}TGATG{+G}CGTAGG{+C})	#DR5-M1156	#DR6-M1156
0.07	67.6225	67.5529	d({Cy3}{+G}TTGGAGCTGAT{+G}{+G}CGTAGGC)	#DR5-M168	#DR6-M168
0.069	67.9149	67.8457	d({Cy3}{+G}TT{+G}GAGCTGAT{+G}GCGTAGGC)	#DR5-M50	#DR6-M50
0.069	65.851	65.7817	d({Cy3}GTTGGAG{+C}TGATG{+G}CGTAGGC)	#DR5-M1149	#DR6-M1149
0.069	67.3942	67.3257	d({Cy3}GTT{+G}GAGCTGATG{+G}{+C}GTAGGC)	#DR5-M694	#DR6-M694
0.068	65.6371	65.5689	d({Cy3}GTTGGAG{+C}TGATG{+G}CG{+T}AGGC)	#DR5-M1152	#DR6-M1152
0.068	65.7208	65.6527	d({Cy3}GTTGGAGCTGATGGCG{+T}AG{+G}{+C})	#DR5-M1546	#DR6-M1546
0.067	67.5433	67.4764	d({Cy3}GTT{+G}{+G}AGCTGATG{+G}CGTAGGC)	#DR5-M585	#DR6-M585
0.067	67.5652	67.4982	d({Cy3}GTTG{+G}AGCTGATG{+G}CGTAGG{+C})	#DR5-M837	#DR6-M837
0.067	67.4463	67.3791	d({Cy3}GTT{+G}GAGCTGATG{+G}CGTAGG{+C})	#DR5-M700	#DR6-M700
0.067	67.1566	67.0891	d({Cy3}GTTGG{+A}GCTGAT{+G}G{+C}GTAGGC)	#DR5-M944	#DR6-M944
0.067	66.6794	66.6126	d({Cy3}GTTGGAG{+C}TGAT{+G}GCGTAGG{+C})	#DR5-M1148	#DR6-M1148
0.066	68.3148	68.2488	d({Cy3}{+G}TTGGAGCTGAT{+G}GCGT{+A}GGC)	#DR5-M172	#DR6-M172
0.066	67.0629	66.9966	d({Cy3}GTTG{+G}AGCTGATG{+G}CGTA{+G}GC)	#DR5-M835	#DR6-M835
0.066	67.1222	67.056	d({Cy3}GTTG{+G}AGCTGAT{+G}GCGTAGG{+C})	#DR5-M829	#DR6-M829
0.066	67.29	67.224	d({Cy3}GTTG{+G}{+A}GCTGAT{+G}GCGTAGGC)	#DR5-M737	#DR6-M737
0.066	67.9421	67.8756	d({Cy3}{+G}TTGG{+A}GCTGAT{+G}GCGTAGGC)	#DR5-M83	#DR6-M83
0.066	67.4189	67.3531	d({Cy3}GTTGGAGCTGATG{+G}CGT{+A}{+G}GC)	#DR5-M1490	#DR6-M1490
0.065	67.0243	66.9593	d({Cy3}GTTGG{+A}GCTGATG{+G}C{+G}TAGGC)	#DR5-M953	#DR6-M953
0.065	66.703	66.6377	d({Cy3}GTTGGAGCTGAT{+G}{+G}{+C}GTAGGC)	#DR5-M1435	#DR6-M1435
0.065	67.8702	67.805	d({Cy3}{+G}TTGGAGCTGAT{+G}G{+C}GTAGGC)	#DR5-M169	#DR6-M169
0.064	67.0588	66.9953	d({Cy3}GTT{+G}GAGCTGATG{+G}CGT{+A}GGC)	#DR5-M697	#DR6-M697
0.064	66.3391	66.2746	d({Cy3}GTTG{+G}AGCTGATG{+G}CGTAGGC)	#DR5-M830	#DR6-M830
0.064	65.9597	65.8962	d({Cy3}GTTGGA{+G}CTGA{+T}GGCGTAG{+G}C)	#DR5-M1046	#DR6-M1046
0.063	67.3229	67.2597	d({Cy3}GTTGGAGCTGATG{+G}{+C}{+G}TAGGC)	#DR5-M1472	#DR6-M1472
0.063	65.3195	65.2565	d({Cy3}GTTGGAG{+C}TGAT{+G}GCG{+T}AGGC)	#DR5-M1144	#DR6-M1144
0.063	67.2584	67.1951	d({Cy3}GTTGGAGCTGATG{+G}C{+G}T{+A}GGC)	#DR5-M1480	#DR6-M1480
0.063	65.5262	65.4636	d({Cy3}GTTGGAG{+C}TGAT{+G}GCGTAGGC)	#DR5-M1140	#DR6-M1140
0.063	67.0063	66.9428	d({Cy3}GTTG{+G}AGCTGAT{+G}GC{+G}TAGGC)	#DR5-M824	#DR6-M824
0.063	67.0974	67.0339	d({Cy3}GTTGGA{+G}CTGATGG{+C}GTA{+G}GC)	#DR5-M1069	#DR6-M1069
0.063	67.107	67.0436	d({Cy3}GTT{+G}{+G}AGCTGAT{+G}GCGTAGGC)	#DR5-M584	#DR6-M584
0.062	66.8639	66.8015	d({Cy3}GTTGGAGCTGAT{+G}{+G}CGTAGG{+C})	#DR5-M1441	#DR6-M1441
0.062	67.0505	66.9884	d({Cy3}GTTGGA{+G}CTGATGG{+C}GT{+A}GGC)	#DR5-M1068	#DR6-M1068
0.062	66.7544	66.6919	d({Cy3}GTTGGAGCTGATG{+G}{+C}GTAGG{+C})	#DR5-M1477	#DR6-M1477
0.062	66.9994	66.9372	d({Cy3}GTT{+G}GAGCTGAT{+G}GCGTAG{+G}C)	#DR5-M691	#DR6-M691
0.062	67.0229	66.9607	d({Cy3}GTT{+G}GAGCTGAT{+G}GCGTAGG{+C})	#DR5-M692	#DR6-M692
0.062	67.4531	67.3915	d({Cy3}GTTGGAGCTGATG{+G}CGTAG{+G}{+C})	#DR5-M1497	#DR6-M1497
0.061	65.9724	65.9117	d({Cy3}GTTGG{+A}GCTGATG{+G}CG{+T}AGGC)	#DR5-M954	#DR6-M954
0.061	66.002	65.9414	d({Cy3}GTT{+G}GAGCTGA{+T}GGC{+G}TAGGC)	#DR5-M678	#DR6-M678
0.06	65.6825	65.6229	d({Cy3}G{+T}T{+G}GAGCTGATG{+G}CGTAGGC)	#DR5-M242	#DR6-M242
0.06	67.3298	67.2694	d({Cy3}GTTGGAGCTGAT{+G}{+G}CGTAG{+G}C)	#DR5-M1440	#DR6-M1440
0.06	67.9095	67.8498	d({Cy3}GTTGGAGCTGAT{+G}GCGT{+A}G{+G}C)	#DR5-M1462	#DR6-M1462
0.059	67.0091	66.9497	d({Cy3}GTTGG{+A}GCTGAT{+G}GCGTAGG{+C})	#DR5-M950	#DR6-M950
0.059	66.1034	66.0443	d({Cy3}GTTG{+G}AGCTGATG{+G}CG{+T}AGGC)	#DR5-M833	#DR6-M833
0.059	64.7762	64.7169	d({Cy3}GT{+T}GGAG{+C}TGATG{+G}CGTAGGC)	#DR5-M476	#DR6-M476
0.059	67.045	66.9856	d({Cy3}GTTG{+G}A{+G}CTGATGG{+C}GTAGGC)	#DR5-M754	#DR6-M754
0.059	66.255	66.1961	d({Cy3}GTT{+G}GAGCTGATG{+G}CGTAGGC)	#DR5-M693	#DR6-M693
0.059	66.1793	66.1202	d({Cy3}GTTGG{+A}GCTGATG{+G}CGTAGGC)	#DR5-M951	#DR6-M951
0.059	64.994	64.9349	d({Cy3}G{+T}TGGAG{+C}TGAT{+G}GCGTAGGC)	#DR5-M303	#DR6-M303
0.058	67.0877	67.0298	d({Cy3}GTTGGAGCTGAT{+G}G{+C}GTA{+G}GC)	#DR5-M1446	#DR6-M1446
0.058	66.9317	66.8736	d({Cy3}GTT{+G}GA{+G}CTGATGG{+C}GTAGGC)	#DR5-M617	#DR6-M617
0.058	65.6314	65.5732	d({Cy3}G{+T}TGG{+A}GCTGATG{+G}CGTAGGC)	#DR5-M275	#DR6-M275
0.058	67.8376	67.7791	d({Cy3}{+G}TTGGAGCTGAT{+G}GCGTAGG{+C})	#DR5-M175	#DR6-M175
0.057	65.5618	65.5049	d({Cy3}GT{+T}G{+G}AGCTGATG{+G}CGTAGGC)	#DR5-M431	#DR6-M431
0.057	66.9745	66.9179	d({Cy3}GTTGGAGCTGAT{+G}GCGTAG{+G}{+C})	#DR5-M1468	#DR6-M1468
0.056	67.5789	67.5228	d({Cy3}GTTGGAGCTGAT{+G}{+G}CGTA{+G}GC)	#DR5-M1439	#DR6-M1439
0.056	66.1441	66.0879	d({Cy3}GTTG{+G}AGCTGAT{+G}GCGTAGGC)	#DR5-M821	#DR6-M821
0.056	67.2584	67.202	d({Cy3}GTTGGAGCTGATG{+G}{+C}GTAG{+G}C)	#DR5-M1476	#DR6-M1476
0.056	67.8158	67.7601	d({Cy3}{+G}TTGGA{+G}CTGATGG{+C}GTAGGC)	#DR5-M100	#DR6-M100
0.056	66.0161	65.9597	d({Cy3}GTT{+G}GAGCTGATG{+G}CG{+T}AGGC)	#DR5-M696	#DR6-M696
0.056	67.158	67.1015	d({Cy3}GTTGGAG{+C}TGATGG{+C}GTAG{+G}C)	#DR5-M1162	#DR6-M1162
0.055	67.3106	67.2556	d({Cy3}{+G}TTGGAGCTGATG{+G}CGTAG{+G}C)	#DR5-M182	#DR6-M182
0.055	65.9245	65.8694	d({Cy3}GTTG{+G}AGCTGAT{+G}GCG{+T}AGGC)	#DR5-M825	#DR6-M825
0.055	66.2059	66.1512	d({Cy3}GTTGGAGCTGA{+T}G{+G}C{+G}TAGGC)	#DR5-M1399	#DR6-M1399
0.055	65.8538	65.7987	d({Cy3}GT{+T}{+G}GAGCTGATG{+G}CGTAGGC)	#DR5-M414	#DR6-M414
0.055	64.4222	64.3669	d({Cy3}GT{+T}GGAG{+C}TGAT{+G}GCGTAGGC)	#DR5-M475	#DR6-M475
0.055	67.464	67.4093	d({Cy3}GTTGGAGCTGATG{+G}{+C}GTA{+G}GC)	#DR5-M1475	#DR6-M1475
0.055	65.6783	65.6229	d({Cy3}G{+T}TG{+G}AGCTGAT{+G}GCGTAGGC)	#DR5-M258	#DR6-M258
0.055	67.2391	67.1841	d({Cy3}GTTGGA{+G}CTGATGG{+C}{+G}TAGGC)	#DR5-M1066	#DR6-M1066
0.054	66.9206	66.8667	d({Cy3}GTT{+G}GAGCTGATG{+G}CGTA{+G}GC)	#DR5-M698	#DR6-M698
0.054	65.6243	65.5703	d({Cy3}GTTGG{+A}GCTGAT{+G}GCG{+T}AGGC)	#DR5-M946	#DR6-M946
0.054	67.8702	67.8158	d({Cy3}{+G}TTGGA{+G}CTGATGGC{+G}TAGGC)	#DR5-M101	#DR6-M101
0.054	66.9054	66.8514	d({Cy3}{+G}TTGGAGCTGATG{+G}CGTAGGC)	#DR5-M176	#DR6-M176
0.054	65.8284	65.7746	d({Cy3}GTTGG{+A}GCTGAT{+G}GCGTAGGC)	#DR5-M942	#DR6-M942
0.054	67.118	67.0643	d({Cy3}GTTGGAGCTGAT{+G}{+G}C{+G}TAGGC)	#DR5-M1436	#DR6-M1436
0.053	65.3266	65.2737	d({Cy3}G{+T}TGG{+A}GCTGAT{+G}GCGTAGGC)	#DR5-M274	#DR6-M274
0.053	66.0795	66.026	d({Cy3}GTT{+G}GAGCTGAT{+G}GCGTAGGC)	#DR5-M684	#DR6-M684
0.053	65.1491	65.096	d({Cy3}GT{+T}GG{+A}GCTGATG{+G}CGTAGGC)	#DR5-M447	#DR6-M447
0.053	65.288	65.2351	d({Cy3}GT{+T}G{+G}AGCTGAT{+G}GCGTAGGC)	#DR5-M430	#DR6-M430
0.052	67.0532	67.0008	d({Cy3}GTTGG{+A}{+G}CTGATGG{+C}GTAGGC)	#DR5-M875	#DR6-M875
0.052	67.3901	67.338	d({Cy3}GTTGGAGCTGATG{+G}{+C}GT{+A}GGC)	#DR5-M1474	#DR6-M1474
0.052	65.8567	65.8043	d({Cy3}GTT{+G}GAGCTGAT{+G}GCG{+T}AGGC)	#DR5-M688	#DR6-M688
0.051	67.5447	67.4941	d({Cy3}GTTGGAGCTGAT{+G}{+G}CGT{+A}GGC)	#DR5-M1438	#DR6-M1438
0.051	67.3901	67.3394	d({Cy3}GTTGGA{+G}CTGATGGC{+G}TAG{+G}C)	#DR5-M1076	#DR6-M1076
0.051	65.5987	65.5476	d({Cy3}G{+T}T{+G}GAGCTGAT{+G}GCGTAGGC)	#DR5-M241	#DR6-M241
0.051	65.5447	65.4935	d({Cy3}GT{+T}{+G}GAGCTGAT{+G}GCGTAGGC)	#DR5-M413	#DR6-M413
0.05	66.3209	66.2704	d({Cy3}GTTGGAGCTGA{+T}{+G}GCGTAG{+G}C)	#DR5-M1395	#DR6-M1395
0.049	67.2254	67.1759	d({Cy3}GTTGGAGCTGAT{+G}G{+C}{+G}TAGGC)	#DR5-M1443	#DR6-M1443
0.049	67.8172	67.7683	d({Cy3}GTTGGAGCTGAT{+G}GC{+G}TA{+G}GC)	#DR5-M1452	#DR6-M1452
0.049	68.0598	68.0111	d({Cy3}{+G}TTGGAG{+C}TGATGGC{+G}TAGGC)	#DR5-M115	#DR6-M115
0.048	67.0077	66.9593	d({Cy3}GTTGGA{+G}CTGATGG{+C}GTAGG{+C})	#DR5-M1071	#DR6-M1071
0.048	64.7719	64.7242	d({Cy3}GT{+T}GG{+A}GCTGAT{+G}GCGTAGGC)	#DR5-M446	#DR6-M446
0.047	66.5987	66.5513	d({Cy3}GTTGG{+A}G{+C}TGATGG{+C}GTAGGC)	#DR5-M889	#DR6-M889
0.047	66.6863	66.639	d({Cy3}GTTGGAG{+C}TGATGG{+C}{+G}TAGGC)	#DR5-M1158	#DR6-M1158
0.047	67.2515	67.2048	d({Cy3}GTTGGAGCTGATGG{+C}{+G}TAG{+G}C)	#DR5-M1504	#DR6-M1504
0.046	66.5499	66.5039	d({Cy3}{+G}{+T}TGGAGCTGATG{+G}CGTAGGC)	#DR5-M14	#DR6-M14
0.046	67.7152	67.6689	d({Cy3}GTTGGAGCTGATG{+G}C{+G}TAGG{+C})	#DR5-M1483	#DR6-M1483
0.046	66.9828	66.9372	d({Cy3}GTTGG{+A}GCTGATGG{+C}GTA{+G}GC)	#DR5-M963	#DR6-M963
0.045	66.168	66.1231	d({Cy3}GTTGGAGCTGATG{+G}CG{+T}{+A}GGC)	#DR5-M1485	#DR6-M1485
0.045	65.8326	65.7874	d({Cy3}GTTGGA{+G}CTGATGG{+C}GTAGGC)	#DR5-M1065	#DR6-M1065
0.045	67.4695	67.4243	d({Cy3}GTTG{+G}AGCTGATGG{+C}GTA{+G}GC)	#DR5-M842	#DR6-M842
0.045	67.7002	67.6552	d({Cy3}GTTGGAGCTGAT{+G}GCGT{+A}{+G}GC)	#DR5-M1461	#DR6-M1461
0.045	67.6839	67.6389	d({Cy3}GTTGGAGCTGAT{+G}GC{+G}T{+A}GGC)	#DR5-M1451	#DR6-M1451
0.045	66.4509	66.4062	d({Cy3}{+G}TTGGAGCTGAT{+G}GCG{+T}AGGC)	#DR5-M171	#DR6-M171
0.044	66.9414	66.8971	d({Cy3}GTTGGAGCT{+G}ATG{+G}{+C}GTAGGC)	#DR5-M1296	#DR6-M1296
0.044	65.6485	65.6044	d({Cy3}GTTGGA{+G}CTGATGG{+C}G{+T}AGGC)	#DR5-M1067	#DR6-M1067
0.044	67.3956	67.3517	d({Cy3}GTTG{+G}AGCTGATGG{+C}GT{+A}GGC)	#DR5-M841	#DR6-M841
0.044	65.418	65.3737	d({Cy3}G{+T}TGGA{+G}CTGATGG{+C}GTAGGC)	#DR5-M291	#DR6-M291
0.044	65.9907	65.947	d({Cy3}G{+T}TGGAGCTGATGGC{+G}TA{+G}GC)	#DR5-M385	#DR6-M385
0.044	65.4536	65.4094	d({Cy3}G{+T}TGG{+A}{+G}CTGATGGCGTAGGC)	#DR5-M268	#DR6-M268
0.044	66.9524	66.9082	d({Cy3}GTTGGAG{+C}TGATGG{+C}GT{+A}GGC)	#DR5-M1160	#DR6-M1160
0.043	67.2913	67.2488	d({Cy3}GTTG{+G}AG{+C}TGATGGC{+G}TAGGC)	#DR5-M769	#DR6-M769
0.043	66.639	66.5959	d({Cy3}GTTGGA{+G}{+C}TGATGG{+C}GTAGGC)	#DR5-M995	#DR6-M995
0.043	66.703	66.6599	d({Cy3}GTTGGAGCTGATG{+G}CG{+T}AG{+G}C)	#DR5-M1487	#DR6-M1487
0.043	66.6502	66.607	d({Cy3}{+G}TTGGAGCTGAT{+G}GCGTAGGC)	#DR5-M167	#DR6-M167
0.042	67.7995	67.7574	d({Cy3}GTTG{+G}AGCTGATGGC{+G}TAG{+G}C)	#DR5-M849	#DR6-M849
0.042	67.5228	67.4805	d({Cy3}GTT{+G}GAGCTGATGGC{+G}TAGG{+C})	#DR5-M713	#DR6-M713
0.042	67.6402	67.598	d({Cy3}GTTGG{+A}GCTGATGG{+C}GTAG{+G}C)	#DR5-M964	#DR6-M964
0.041	67.2817	67.2405	d({Cy3}GTT{+G}GAGCTGATGG{+C}GT{+A}GGC)	#DR5-M704	#DR6-M704
0.041	66.1807	66.1399	d({Cy3}{+G}{+T}TGGAGCTGAT{+G}GCGTAGGC)	#DR5-M13	#DR6-M13
0.041	67.1029	67.0615	d({Cy3}GTTGG{+A}GCTGATGG{+C}{+G}TAGGC)	#DR5-M960	#DR6-M960
0.041	67.1786	67.1373	d({Cy3}GTT{+G}GAG{+C}TGATGGC{+G}TAGGC)	#DR5-M632	#DR6-M632
0.041	67.6702	67.6293	d({Cy3}GTTGGA{+G}CTGATGGC{+G}T{+A}GGC)	#DR5-M1074	#DR6-M1074
0.041	67.3517	67.3106	d({Cy3}GTT{+G}GAGCTGATGG{+C}GTA{+G}GC)	#DR5-M705	#DR6-M705
0.041	67.3572	67.316	d({Cy3}{+G}TTGGAGCTGATGG{+C}GTA{+G}GC)	#DR5-M188	#DR6-M188
0.04	66.8251	66.7849	d({Cy3}GTTGG{+A}G{+C}TGATGGC{+G}TAGGC)	#DR5-M890	#DR6-M890
0.04	64.7618	64.7213	d({Cy3}GT{+T}GGA{+G}CTGATGG{+C}GTAGGC)	#DR5-M463	#DR6-M463
0.04	66.7766	66.7363	d({Cy3}GTT{+G}G{+A}GCTGATGG{+C}GTAGGC)	#DR5-M602	#DR6-M602
0.04	67.5406	67.501	d({Cy3}GTTG{+G}AGCTGATGG{+C}{+G}TAGGC)	#DR5-M839	#DR6-M839
0.039	66.3698	66.3307	d({Cy3}{+G}T{+T}GGAGCTGATG{+G}CGTAGGC)	#DR5-M33	#DR6-M33
0.039	66.2732	66.234	d({Cy3}GTTGGAGCTGAT{+G}GCG{+T}AG{+G}C)	#DR5-M1458	#DR6-M1458
0.039	66.353	66.3139	d({Cy3}GTTGGAGCTGATG{+G}CGTA{+G}GC)	#DR5-M1493	#DR6-M1493
0.038	67.4339	67.3956	d({Cy3}GTT{+G}GAGCTGATGG{+C}{+G}TAGGC)	#DR5-M702	#DR6-M702
0.038	66.0415	66.0034	d({Cy3}GTTGGAGCTGATGGCG{+T}{+A}{+G}GC)	#DR5-M1539	#DR6-M1539
0.038	67.5939	67.5556	d({Cy3}GTT{+G}GAGCTGATGGC{+G}TAG{+G}C)	#DR5-M712	#DR6-M712
0.038	66.6029	66.5653	d({Cy3}GTTGGAGCTGATG{+G}C{+G}TAGGC)	#DR5-M1478	#DR6-M1478
0.038	67.3064	67.268	d({Cy3}GTTGGA{+G}CTGATGGC{+G}TAGG{+C})	#DR5-M1077	#DR6-M1077
0.038	67.2116	67.1731	d({Cy3}GTTGGAG{+C}TGATGGC{+G}TA{+G}GC)	#DR5-M1167	#DR6-M1167
0.038	67.6239	67.5857	d({Cy3}{+G}TTGGAGCTGATGG{+C}{+G}TAGGC)	#DR5-M185	#DR6-M185
0.037	67.9258	67.8892	d({Cy3}{+G}TTG{+G}AGCTGATGG{+C}GTAGGC)	#DR5-M69	#DR6-M69
0.037	67.6375	67.6007	d({Cy3}{+G}TTGG{+A}GCTGATGG{+C}GTAGGC)	#DR5-M85	#DR6-M85
0.036	67.1745	67.1387	d({Cy3}GTTG{+G}{+A}GCTGATGG{+C}GTAGGC)	#DR5-M739	#DR6-M739
0.036	67.3037	67.268	d({Cy3}GTTGG{+A}GCTGATGG{+C}GT{+A}GGC)	#DR5-M962	#DR6-M962
0.036	65.4949	65.4593	d({Cy3}GTTGGAG{+C}TGATGG{+C}GTAGGC)	#DR5-M1157	#DR6-M1157
0.036	66.5053	66.469	d({Cy3}GTTGGAGCTGAT{+G}GCGTAG{+G}C)	#DR5-M1467	#DR6-M1467
0.036	66.998	66.9621	d({Cy3}GTTG{+G}AGCTGATGG{+C}GTAG{+G}C)	#DR5-M843	#DR6-M843
0.036	67.1194	67.0836	d({Cy3}GTTGGAG{+C}TGATGGC{+G}T{+A}GGC)	#DR5-M1166	#DR6-M1166
0.035	66.0344	65.9992	d({Cy3}GTTGGAGCTGAT{+G}{+G}CGTAGGC)	#DR5-M1434	#DR6-M1434
0.035	66.9787	66.9441	d({Cy3}GTT{+G}{+G}AGCTGATGG{+C}GTAGGC)	#DR5-M586	#DR6-M586
0.035	68.0855	68.0504	d({Cy3}{+G}TTG{+G}AGCTGATGGC{+G}TAGGC)	#DR5-M70	#DR6-M70
0.035	66.8639	66.8293	d({Cy3}GTTGGA{+G}{+C}TGATGGC{+G}TAGGC)	#DR5-M996	#DR6-M996
0.034	67.4805	67.4463	d({Cy3}{+G}TTGGAGCTGATGGC{+G}TAG{+G}C)	#DR5-M195	#DR6-M195
0.034	67.4024	67.3682	d({Cy3}GTTGG{+A}{+G}CTGATGGCGTA{+G}GC)	#DR5-M879	#DR6-M879
0.034	66.0062	65.9724	d({Cy3}{+G}T{+T}GGAGCTGAT{+G}GCGTAGGC)	#DR5-M32	#DR6-M32
0.034	65.328	65.2937	d({Cy3}GTTGGAG{+C}TGATGG{+C}G{+T}AGGC)	#DR5-M1159	#DR6-M1159
0.034	67.843	67.809	d({Cy3}{+G}TT{+G}GAGCTGATGG{+C}GTAGGC)	#DR5-M52	#DR6-M52
0.034	68.0666	68.0328	d({Cy3}{+G}TTGGAGCTGATGG{+C}GT{+A}GGC)	#DR5-M187	#DR6-M187
0.033	67.3243	67.2913	d({Cy3}GTTGG{+A}GCTGATGGC{+G}TAG{+G}C)	#DR5-M970	#DR6-M970
0.033	65.7208	65.6882	d({Cy3}GTTGGAGCTGAT{+G}G{+C}G{+T}AGGC)	#DR5-M1444	#DR6-M1444
0.033	67.7302	67.6975	d({Cy3}{+G}TTGG{+A}GCTGATGGC{+G}TAGGC)	#DR5-M86	#DR6-M86
0.033	67.4654	67.4326	d({Cy3}GTTGGAGCTGATG{+G}CGTA{+G}G{+C})	#DR5-M1495	#DR6-M1495
0.032	68.2016	68.1693	d({Cy3}{+G}TTGGAGCTGATGGC{+G}TA{+G}GC)	#DR5-M194	#DR6-M194
0.032	66.8833	66.8514	d({Cy3}GTTGG{+A}GCTGATGG{+C}GTAGG{+C})	#DR5-M965	#DR6-M965
0.032	66.22	66.1877	d({Cy3}GTTGGA{+G}CTGATGGC{+G}TAGGC)	#DR5-M1072	#DR6-M1072
0.032	66.1259	66.0935	d({Cy3}GTTGGA{+G}CTGATGGC{+G}{+T}AGGC)	#DR5-M1073	#DR6-M1073
0.031	67.9244	67.8932	d({Cy3}{+G}TT{+G}GAGCTGATGGC{+G}TAGGC)	#DR5-M53	#DR6-M53
0.031	65.9089	65.8779	d({Cy3}G{+T}TGGA{+G}CTGATGGC{+G}TAGGC)	#DR5-M292	#DR6-M292
0.03	67.5037	67.4736	d({Cy3}GTTGGAGCTGATG{+G}CGT{+A}GG{+C})	#DR5-M1492	#DR6-M1492
0.03	64.958	64.9277	d({Cy3}G{+T}TGGAG{+C}TGATGG{+C}GTAGGC)	#DR5-M305	#DR6-M305
0.029	67.1456	67.1167	d({Cy3}GTTG{+G}AGCTGATGGC{+G}TA{+G}GC)	#DR5-M848	#DR6-M848
0.029	64.3887	64.3596	d({Cy3}GT{+T}GGAG{+C}TGATGG{+C}GTAGGC)	#DR5-M477	#DR6-M477
0.029	67.1951	67.1662	d({Cy3}GTTGGAGCTGAT{+G}GCGT{+A}GG{+C})	#DR5-M1463	#DR6-M1463
0.029	67.4463	67.4175	d({Cy3}GTTGGAGCTGATGGC{+G}T{+A}GG{+C})	#DR5-M1530	#DR6-M1530
0.029	66.2424	66.2129	d({Cy3}G{+T}TGGAGCTGATG{+G}CGTAG{+G}C)	#DR5-M373	#DR6-M373
0.029	67.1043	67.0753	d({Cy3}GTTGG{+A}{+G}CTGATGGC{+G}TAGGC)	#DR5-M876	#DR6-M876
0.028	67.191	67.1635	d({Cy3}GTTG{+G}AGCTGATGGC{+G}T{+A}GGC)	#DR5-M847	#DR6-M847
0.028	66.9109	66.8833	d({Cy3}GTTG{+G}A{+G}CTGATGGC{+G}TAGGC)	#DR5-M755	#DR6-M755
0.027	67.6975	67.6702	d({Cy3}{+G}TTGGAGCTGATGG{+C}GTAGG{+C})	#DR5-M190	#DR6-M190
0.027	65.7958	65.769	d({Cy3}GTTGG{+A}GCTGATGG{+C}GTAGGC)	#DR5-M959	#DR6-M959
0.027	65.8736	65.8468	d({Cy3}GTTGGAGCTGAT{+G}G{+C}GTAGGC)	#DR5-M1442	#DR6-M1442
0.027	67.6512	67.6239	d({Cy3}GTTGG{+A}GCTGATGGC{+G}TA{+G}GC)	#DR5-M969	#DR6-M969
0.027	65.923	65.8962	d({Cy3}GTTG{+G}AGCTGATGG{+C}G{+T}AGGC)	#DR5-M840	#DR6-M840
0.027	65.9583	65.9315	d({Cy3}GTTGGAGCTGATG{+G}{+C}G{+T}AGGC)	#DR5-M1473	#DR6-M1473
0.027	66.1231	66.0963	d({Cy3}GTTGGAGCTGATG{+G}{+C}GTAGGC)	#DR5-M1471	#DR6-M1471
0.027	66.1034	66.0766	d({Cy3}GTTG{+G}AGCTGATGG{+C}GTAGGC)	#DR5-M838	#DR6-M838
0.026	67.598	67.572	d({Cy3}GTT{+G}G{+A}GCTGATGGC{+G}TAGGC)	#DR5-M603	#DR6-M603
0.026	67.1098	67.0836	d({Cy3}GTTGGAG{+C}TGATGGC{+G}TAGG{+C})	#DR5-M1169	#DR6-M1169
0.026	65.3137	65.288	d({Cy3}G{+T}TGGAGCTGAT{+G}G{+C}GTAGGC)	#DR5-M360	#DR6-M360
0.026	66.5653	66.5388	d({Cy3}GTTGGAGCTGATGGC{+G}TA{+G}GC)	#DR5-M1531	#DR6-M1531
0.026	67.0008	66.9745	d({Cy3}GTT{+G}{+G}AGCTGATGGC{+G}TAGGC)	#DR5-M587	#DR6-M587
0.026	65.1993	65.1735	d({Cy3}GT{+T}GGA{+G}CTGATGGC{+G}TAGGC)	#DR5-M464	#DR6-M464
0.025	67.0022	66.9773	d({Cy3}GTT{+G}GAGCTGATGGC{+G}TA{+G}GC)	#DR5-M711	#DR6-M711
0.025	65.6314	65.6059	d({Cy3}GTTGG{+A}GCTGATGG{+C}G{+T}AGGC)	#DR5-M961	#DR6-M961
0.025	67.5433	67.5187	d({Cy3}GTTGG{+A}GCTGATGGC{+G}T{+A}GGC)	#DR5-M968	#DR6-M968
0.025	65.6314	65.6059	d({Cy3}G{+T}TG{+G}AGCTGATGG{+C}GTAGGC)	#DR5-M260	#DR6-M260
0.025	65.9766	65.9513	d({Cy3}GTTGGAGCTGAT{+G}{+G}CG{+T}AGGC)	#DR5-M1437	#DR6-M1437
0.024	65.2909	65.2666	d({Cy3}G{+T}TGG{+A}GCTGATGG{+C}GTAGGC)	#DR5-M276	#DR6-M276
0.024	66.0358	66.0119	d({Cy3}GTT{+G}GAGCTGATGG{+C}GTAGGC)	#DR5-M701	#DR6-M701
0.024	66.7738	66.7502	d({Cy3}GTTGGAGCTGATGG{+C}GTAG{+G}{+C})	#DR5-M1519	#DR6-M1519
0.023	64.6242	64.601	d({Cy3}GTTGGAGCTGATG{+G}CG{+T}AGGC)	#DR5-M1484	#DR6-M1484
0.023	65.5092	65.4864	d({Cy3}GT{+T}{+G}GAGCTGATGG{+C}GTAGGC)	#DR5-M415	#DR6-M415
0.023	65.2494	65.2265	d({Cy3}GT{+T}G{+G}AGCTGATGG{+C}GTAGGC)	#DR5-M432	#DR6-M432
0.023	64.9954	64.9724	d({Cy3}GT{+T}GGAGCTGAT{+G}GCGTA{+G}GC)	#DR5-M536	#DR6-M536
0.023	67.3997	67.3764	d({Cy3}GTTGGAGCTGATGG{+C}{+G}TA{+G}GC)	#DR5-M1503	#DR6-M1503
0.023	67.6402	67.6171	d({Cy3}GTTGGAGCT{+G}AT{+G}GCGTAG{+G}C)	#DR5-M1293	#DR6-M1293
0.023	66.0119	65.9893	d({Cy3}GTTGGAG{+C}TGATGGC{+G}TAGGC)	#DR5-M1164	#DR6-M1164
0.023	65.8524	65.8298	d({Cy3}GTT{+G}GAGCTGATGG{+C}G{+T}AGGC)	#DR5-M703	#DR6-M703
0.023	65.5746	65.5518	d({Cy3}GTTGG{+A}GC{+T}GATGGCGTAG{+G}C)	#DR5-M907	#DR6-M907
0.022	64.7386	64.7169	d({Cy3}GT{+T}GG{+A}GCTGATGG{+C}GTAGGC)	#DR5-M448	#DR6-M448
0.022	67.8566	67.8349	d({Cy3}{+G}TTGGAGCT{+G}AT{+G}GCGTAGGC)	#DR5-M137	#DR6-M137
0.022	67.1993	67.1772	d({Cy3}GTTG{+G}{+A}GCTGATGGC{+G}TAGGC)	#DR5-M740	#DR6-M740
0.021	67.3668	67.3462	d({Cy3}GTTGGAGCTGAT{+G}G{+C}GT{+A}GGC)	#DR5-M1445	#DR6-M1445
0.021	66.154	66.1329	d({Cy3}GTTGGAGCTGAT{+G}GCGT{+A}GGC)	#DR5-M1460	#DR6-M1460
0.021	65.4622	65.4408	d({Cy3}GTTGGAGC{+T}{+G}ATG{+G}CGTAGGC)	#DR5-M1190	#DR6-M1190
0.021	67.3339	67.3133	d({Cy3}GTT{+G}GA{+G}CTGATGGCGT{+A}GGC)	#DR5-M620	#DR6-M620
0.021	65.5504	65.5291	d({Cy3}G{+T}T{+G}GAGCTGATGG{+C}GTAGGC)	#DR5-M243	#DR6-M243
0.021	67.4312	67.4106	d({Cy3}GTTG{+G}A{+G}CTGATGGCGT{+A}GGC)	#DR5-M757	#DR6-M757
0.021	65.5533	65.5319	d({Cy3}G{+T}TGGAGCT{+G}ATG{+G}CGTAGGC)	#DR5-M329	#DR6-M329
0.021	67.4887	67.4681	d({Cy3}GTTGGAGCTGATGG{+C}GTA{+G}{+G}C)	#DR5-M1516	#DR6-M1516
0.02	65.1577	65.1376	d({Cy3}G{+T}TGGAGCT{+G}AT{+G}GCGTAGGC)	#DR5-M328	#DR6-M328
0.02	65.0658	65.0457	d({Cy3}GTTGGAGC{+T}{+G}AT{+G}GCGTAGGC)	#DR5-M1189	#DR6-M1189
0.02	67.6798	67.6593	d({Cy3}{+G}TTGG{+A}GCTGATGGCGTAGG{+C})	#DR5-M91	#DR6-M91
0.02	65.9047	65.8849	d({Cy3}GTTGGAGCTGATG{+G}CG{+T}AGG{+C})	#DR5-M1488	#DR6-M1488
0.02	66.0893	66.0696	d({Cy3}GTTGGAGCTGATG{+G}CGTAGG{+C})	#DR5-M1498	#DR6-M1498
0.02	67.6116	67.5911	d({Cy3}GTTG{+G}AGCTGATGGC{+G}TAGG{+C})	#DR5-M850	#DR6-M850
0.02	64.8123	64.7921	d({Cy3}GTTGGAGCTGATG{+G}CGTAGGC)	#DR5-M1470	#DR6-M1470
0.02	66.4788	66.4593	d({Cy3}GTTGGAGCTGATG{+G}CGT{+A}GGC)	#DR5-M1489	#DR6-M1489
0.019	64.5023	64.4834	d({Cy3}GT{+T}GGAGCT{+G}AT{+G}GCGTAGGC)	#DR5-M500	#DR6-M500
0.019	68.1099	68.0909	d({Cy3}{+G}TTGGAGCT{+G}ATG{+G}CGTAGGC)	#DR5-M138	#DR6-M138
0.019	66.886	66.8667	d({Cy3}GTTGGA{+G}CTGAT{+G}GCGTAG{+G}C)	#DR5-M1055	#DR6-M1055
0.019	67.4353	67.4161	d({Cy3}GTTGG{+A}GCTGATGGC{+G}TAGG{+C})	#DR5-M971	#DR6-M971
0.019	67.29	67.2707	d({Cy3}GTTGGAGCTGATGG{+C}{+G}T{+A}GGC)	#DR5-M1502	#DR6-M1502
0.018	66.9428	66.9248	d({Cy3}GTTGGAGCT{+G}AT{+G}GCGTAGG{+C})	#DR5-M1294	#DR6-M1294
0.018	67.4764	67.4586	d({Cy3}GTTGGAGCTGATGG{+C}GT{+A}{+G}GC)	#DR5-M1512	#DR6-M1512
0.018	66.8847	66.8667	d({Cy3}GTTGGAG{+C}TGATGGC{+G}TAG{+G}C)	#DR5-M1168	#DR6-M1168
0.018	66.5123	66.4942	d({Cy3}GTTG{+G}AGCTGATGGC{+G}TAGGC)	#DR5-M845	#DR6-M845
0.018	67.8023	67.7846	d({Cy3}GTTGGA{+G}CTGATGGCGT{+A}G{+G}C)	#DR5-M1085	#DR6-M1085
0.018	67.3819	67.3641	d({Cy3}GTTGGAGCTGATGGC{+G}TA{+G}{+G}C)	#DR5-M1532	#DR6-M1532
0.018	68.1315	68.1139	d({Cy3}{+G}TTGGA{+G}CTGATGGCGT{+A}GGC)	#DR5-M103	#DR6-M103
0.018	65.4279	65.4094	d({Cy3}G{+T}TGGAG{+C}TGATGGC{+G}TAGGC)	#DR5-M306	#DR6-M306
0.018	66.9649	66.9469	d({Cy3}GTTGGAG{+C}T{+G}ATG{+G}CGTAGGC)	#DR5-M1111	#DR6-M1111
0.018	66.0077	65.9893	d({Cy3}GTTGGAGCT{+G}ATG{+G}CGTAGGC)	#DR5-M1295	#DR6-M1295
0.018	67.3325	67.3147	d({Cy3}GTTGGAGCT{+G}AT{+G}GCGT{+A}GGC)	#DR5-M1291	#DR6-M1291
0.018	67.2488	67.2309	d({Cy3}GTTGGAGCT{+G}ATG{+G}CGTAGG{+C})	#DR5-M1302	#DR6-M1302
0.017	66.3992	66.3824	d({Cy3}{+G}TTGGAGCTGATGG{+C}G{+T}AGGC)	#DR5-M186	#DR6-M186
0.017	66.9801	66.9635	d({Cy3}GTTGGA{+G}CT{+G}AT{+G}GCGTAGGC)	#DR5-M1018	#DR6-M1018
0.017	66.3335	66.3167	d({Cy3}GTTGG{+A}GCTGATGGC{+G}TAGGC)	#DR5-M966	#DR6-M966
0.017	65.9823	65.9654	d({Cy3}G{+T}TG{+G}AGCTGATGGC{+G}TAGGC)	#DR5-M261	#DR6-M261
0.017	66.4453	66.4285	d({Cy3}GTTGGAGCTGAT{+G}GC{+G}TAGGC)	#DR5-M1449	#DR6-M1449
0.017	66.3922	66.3754	d({Cy3}GTTG{+G}AGCTGATGGC{+G}{+T}AGGC)	#DR5-M846	#DR6-M846
0.017	66.568	66.5513	d({Cy3}{+G}TTGGAGCTGATGG{+C}GTAGGC)	#DR5-M184	#DR6-M184
0.017	66.8805	66.8639	d({Cy3}GTTGG{+A}GCT{+G}AT{+G}GCGTAGGC)	#DR5-M912	#DR6-M912
0.016	67.4065	67.3901	d({Cy3}GTTGG{+A}{+G}CTGATGGCGT{+A}GGC)	#DR5-M878	#DR6-M878
0.016	65.9851	65.9696	d({Cy3}GTTGG{+A}GCTGATGGC{+G}{+T}AGGC)	#DR5-M967	#DR6-M967
0.016	64.873	64.8571	d({Cy3}GT{+T}GGAGCT{+G}ATG{+G}CGTAGGC)	#DR5-M501	#DR6-M501
0.015	67.6116	67.5966	d({Cy3}GTTGGA{+G}CTGATGGCGT{+A}{+G}GC)	#DR5-M1084	#DR6-M1084
0.015	67.7492	67.7342	d({Cy3}GTTGGAGCT{+G}ATG{+G}C{+G}TAGGC)	#DR5-M1297	#DR6-M1297
0.015	67.4339	67.4189	d({Cy3}GTTGGAGCT{+G}ATG{+G}CGT{+A}GGC)	#DR5-M1299	#DR6-M1299
0.015	68.1315	68.1166	d({Cy3}{+G}TTGGAGCTGATGGC{+G}T{+A}GGC)	#DR5-M193	#DR6-M193
0.015	68.3027	68.2879	d({Cy3}{+G}TTGGAGCTGATGGC{+G}TAGG{+C})	#DR5-M196	#DR6-M196
0.014	65.5447	65.5305	d({Cy3}G{+T}TGGAGCTGATG{+G}{+C}GTAGGC)	#DR5-M368	#DR6-M368
0.014	64.9277	64.9133	d({Cy3}GT{+T}GGAG{+C}TGATGGC{+G}TAGGC)	#DR5-M478	#DR6-M478
0.014	68.0463	68.0328	d({Cy3}{+G}TTGGA{+G}CTGATGGCGTAG{+G}C)	#DR5-M105	#DR6-M105
0.014	66.4271	66.4132	d({Cy3}GTT{+G}GAGCTGATGGC{+G}TAGGC)	#DR5-M708	#DR6-M708
0.014	67.3764	67.3627	d({Cy3}GTTGGAGCTGATGGC{+G}T{+A}{+G}GC)	#DR5-M1528	#DR6-M1528
0.014	67.4791	67.4654	d({Cy3}GTTGGAGCTGATGGC{+G}T{+A}G{+G}C)	#DR5-M1529	#DR6-M1529
0.014	67.6416	67.628	d({Cy3}GTTGGAGCTGATGG{+C}GT{+A}G{+G}C)	#DR5-M1513	#DR6-M1513
0.014	66.9732	66.9593	d({Cy3}GTTGGAGCT{+G}AT{+G}G{+C}GTAGGC)	#DR5-M1288	#DR6-M1288
0.013	65.7916	65.7789	d({Cy3}G{+T}TGG{+A}GCTGATGGC{+G}TAGGC)	#DR5-M277	#DR6-M277
0.013	66.0541	66.0415	d({Cy3}GTT{+G}GAGCTGATGGC{+G}{+T}AGGC)	#DR5-M709	#DR6-M709
0.013	65.725	65.7123	d({Cy3}GT{+T}G{+G}AGCTGATGGC{+G}TAGGC)	#DR5-M433	#DR6-M433
0.012	66.9966	66.9842	d({Cy3}GTTG{+G}A{+G}CTGATGGCGTAG{+G}C)	#DR5-M759	#DR6-M759
0.012	67.3599	67.3476	d({Cy3}{+G}TTGGA{+G}CTGATGGCGTA{+G}GC)	#DR5-M104	#DR6-M104
0.011	65.8736	65.8623	d({Cy3}G{+T}T{+G}GAGCTGATGGC{+G}TAGGC)	#DR5-M244	#DR6-M244
0.011	67.0588	67.0477	d({Cy3}GTTGGA{+G}CTGATGGCGT{+A}GG{+C})	#DR5-M1086	#DR6-M1086
0.011	66.0133	66.002	d({Cy3}GT{+T}{+G}GAGCTGATGGC{+G}TAGGC)	#DR5-M416	#DR6-M416
0.011	65.6995	65.6882	d({Cy3}GTTGGAGCTGAT{+G}GCGTAGG{+C})	#DR5-M1469	#DR6-M1469
0.011	67.2996	67.2886	d({Cy3}GTTG{+G}AGCTGATGGCGT{+A}G{+G}C)	#DR5-M858	#DR6-M858
0.011	65.5888	65.5774	d({Cy3}G{+T}TGGAGCTGAT{+G}{+G}CGTAGGC)	#DR5-M359	#DR6-M359
0.011	67.2831	67.2721	d({Cy3}GTTG{+G}AG{+C}TGATGGCGT{+A}GGC)	#DR5-M771	#DR6-M771
0.011	65.512	65.5006	d({Cy3}GTTGGAGCTGAT{+G}GCG{+T}AGG{+C})	#DR5-M1459	#DR6-M1459
0.011	67.4052	67.3942	d({Cy3}GTTG{+G}A{+G}CTGATGGCGTA{+G}GC)	#DR5-M758	#DR6-M758
0.011	65.964	65.9527	d({Cy3}G{+T}TGGAGCTGATG{+G}CGTA{+G}GC)	#DR5-M372	#DR6-M372
0.011	67.2213	67.2103	d({Cy3}GTT{+G}GAG{+C}TGATGGCGT{+A}GGC)	#DR5-M634	#DR6-M634
0.01	67.3695	67.3599	d({Cy3}{+G}TTGGAG{+C}TGATGGCGTAG{+G}C)	#DR5-M119	#DR6-M119
0.01	67.2968	67.2872	d({Cy3}GTT{+G}GA{+G}CTGATGGCGTA{+G}GC)	#DR5-M621	#DR6-M621
0.01	65.2952	65.2851	d({Cy3}GT{+T}GG{+A}GCTGATGGC{+G}TAGGC)	#DR5-M449	#DR6-M449
0.01	67.2543	67.2446	d({Cy3}GTTGGAG{+C}TGATGGCGT{+A}G{+G}C)	#DR5-M1177	#DR6-M1177
0.01	67.0643	67.0546	d({Cy3}GTTGGAG{+C}TGATGGCGT{+A}{+G}GC)	#DR5-M1176	#DR6-M1176
0.01	66.8833	66.8736	d({Cy3}GTTGGA{+G}{+C}TGATGGCGT{+A}GGC)	#DR5-M998	#DR6-M998
0.01	66.8763	66.8667	d({Cy3}GTT{+G}GAGCTGAT{+G}GC{+G}TAGGC)	#DR5-M687	#DR6-M687
0.01	66.998	66.9884	d({Cy3}GTTGGAGCTGATGG{+C}GTA{+G}G{+C})	#DR5-M1517	#DR6-M1517
0.01	65.7973	65.7874	d({Cy3}GTTGGAGCTGAT{+G}GCG{+T}{+A}GGC)	#DR5-M1456	#DR6-M1456
0.008	66.9911	66.9828	d({Cy3}GTTGG{+A}G{+C}TGATGGCGT{+A}GGC)	#DR5-M892	#DR6-M892
0.008	67.1552	67.147	d({Cy3}GTT{+G}GAGCTGATGGCGT{+A}G{+G}C)	#DR5-M721	#DR6-M721
0.008	67.0712	67.0629	d({Cy3}{+G}TTGGAGCTGATGGC{+G}TAGGC)	#DR5-M191	#DR6-M191
0.008	67.0063	66.998	d({Cy3}GTTGGA{+G}CT{+G}ATG{+G}CGTAGGC)	#DR5-M1019	#DR6-M1019
0.008	67.4668	67.4586	d({Cy3}GTTGGAGCT{+G}ATG{+G}CGTA{+G}GC)	#DR5-M1300	#DR6-M1300
0.008	67.8376	67.8294	d({Cy3}{+G}TTGGAG{+C}TGATGGCGT{+A}GGC)	#DR5-M117	#DR6-M117
0.007	66.3349	66.3279	d({Cy3}GTTGGAGCTGATGG{+C}GTAG{+G}C)	#DR5-M1518	#DR6-M1518
0.007	66.116	66.109	d({Cy3}GTTGGA{+G}CTGATGGCGT{+A}GGC)	#DR5-M1083	#DR6-M1083
0.007	66.8542	66.8473	d({Cy3}{+G}TTGGAGCTGATGGC{+G}{+T}AGGC)	#DR5-M192	#DR6-M192
0.007	67.5625	67.5556	d({Cy3}GTTGGA{+G}CTGATGGCGTA{+G}{+G}C)	#DR5-M1088	#DR6-M1088
0.007	67.1635	67.1566	d({Cy3}GTTGGAGCTGATGG{+C}{+G}TAGG{+C})	#DR5-M1505	#DR6-M1505
0.007	67.3325	67.3257	d({Cy3}GTTGGAGCT{+G}AT{+G}GC{+G}TAGGC)	#DR5-M1289	#DR6-M1289
0.007	67.2226	67.2158	d({Cy3}GTTG{+G}AGCTGATGGCGT{+A}{+G}GC)	#DR5-M857	#DR6-M857
0.007	65.9696	65.9625	d({Cy3}{+G}T{+T}GGAGCTGATGG{+C}GTAGGC)	#DR5-M34	#DR6-M34
0.006	66.8362	66.8306	d({Cy3}GTTG{+G}AG{+C}TGATGGCGTA{+G}GC)	#DR5-M772	#DR6-M772
0.006	65.9005	65.8948	d({Cy3}GTTGGAGCTGATGG{+C}G{+T}A{+G}GC)	#DR5-M1508	#DR6-M1508
0.006	67.0022	66.9966	d({Cy3}GTTGG{+A}G{+C}TGATGGCGTAG{+G}C)	#DR5-M894	#DR6-M894
0.006	65.5973	65.5916	d({Cy3}G{+T}TGGA{+G}CTGATGGCGT{+A}GGC)	#DR5-M294	#DR6-M294
0.006	66.8251	66.8196	d({Cy3}GTTGGA{+G}CTGATGGCGTAG{+G}{+C})	#DR5-M1091	#DR6-M1091
0.006	65.7534	65.7477	d({Cy3}GTTGGA{+G}CTGATGGCG{+T}{+A}GGC)	#DR5-M1079	#DR6-M1079
0.005	66.7224	66.7169	d({Cy3}GTT{+G}GAG{+C}TGATGGCGTA{+G}GC)	#DR5-M635	#DR6-M635
0.004	65.1892	65.1849	d({Cy3}GT{+T}GGAGCTGATGGCGTA{+G}{+G}C)	#DR5-M570	#DR6-M570
0.004	67.1001	67.096	d({Cy3}GTT{+G}GAGCTGATGGCGT{+A}{+G}GC)	#DR5-M720	#DR6-M720
0.004	65.8369	65.8326	d({Cy3}G{+T}TGGAGCTGAT{+G}GC{+G}TAGGC)	#DR5-M361	#DR6-M361
0.004	67.3901	67.386	d({Cy3}GTTG{+G}AGCT{+G}ATG{+G}CGTAGGC)	#DR5-M792	#DR6-M792
0.004	66.6988	66.6947	d({Cy3}{+G}{+T}TGGAGCTGATGGC{+G}TAGGC)	#DR5-M16	#DR6-M16
0.004	65.1993	65.195	d({Cy3}GTTGGAG{+C}{+T}GATG{+G}CGTAGGC)	#DR5-M1099	#DR6-M1099
0.004	67.4736	67.4695	d({Cy3}GTTG{+G}AG{+C}TGATGGCGTAG{+G}C)	#DR5-M773	#DR6-M773
0.003	67.3599	67.3572	d({Cy3}GTT{+G}GAG{+C}TGATGGCGTAG{+G}C)	#DR5-M636	#DR6-M636
0.003	67.5242	67.5215	d({Cy3}GTTG{+G}{+A}GCTGATGGCGT{+A}GGC)	#DR5-M742	#DR6-M742
0.003	66.9856	66.9828	d({Cy3}GTTGGA{+G}CTGATGGCGTA{+G}G{+C})	#DR5-M1089	#DR6-M1089
0.003	67.0256	67.0229	d({Cy3}GTTGGA{+G}{+C}TGATGGCGTAG{+G}C)	#DR5-M1000	#DR6-M1000
0.003	66.9884	66.9856	d({Cy3}GTTGGAGCT{+G}ATGG{+C}{+G}TAGGC)	#DR5-M1304	#DR6-M1304
0.003	67.4449	67.4421	d({Cy3}GTTGGAGCTGATGGC{+G}TAG{+G}{+C})	#DR5-M1535	#DR6-M1535
0.002	64.8138	64.8123	d({Cy3}GTTGGAG{+C}{+T}GAT{+G}GCGTAGGC)	#DR5-M1098	#DR6-M1098
0.001	66.868	66.8667	d({Cy3}GTT{+G}GA{+G}CTGATGGCGTAG{+G}C)	#DR5-M622	#DR6-M622
0.001	66.0837	66.0823	d({Cy3}GTTGGAGCTGATGG{+C}GTA{+G}GC)	#DR5-M1515	#DR6-M1515
0.001	67.316	67.3147	d({Cy3}GTTG{+G}{+A}GCTGATGGCGTAG{+G}C)	#DR5-M744	#DR6-M744
0.001	67.501	67.4996	d({Cy3}GTTGG{+A}GCTGATGGCGT{+A}{+G}GC)	#DR5-M978	#DR6-M978
0.001	67.279	67.2776	d({Cy3}GTT{+G}GAGCT{+G}ATG{+G}CGTAGGC)	#DR5-M655	#DR6-M655
0.001	66.8847	66.8833	d({Cy3}GTTGG{+A}G{+C}TGATGGCGTA{+G}GC)	#DR5-M893	#DR6-M893
0.001	65.5049	65.5035	d({Cy3}G{+T}TGGAGCTGATG{+G}CGTAGG{+C})	#DR5-M374	#DR6-M374
0	67.6048	67.6048	d({Cy3}{+G}TTGGAG{+C}TGATGGCGTA{+G}GC)	#DR5-M118	#DR6-M118
0	66.8667	66.8667	d({Cy3}GTTGG{+A}GCTGAT{+G}GCGTAG{+G}C)	#DR5-M949	#DR6-M949
0	66.1329	66.1329	d({Cy3}{+G}{+T}TGGAGCTGATGG{+C}GTAGGC)	#DR5-M15	#DR6-M15
0	66.1329	66.1329	d({Cy3}GTTGGAGCTGATGG{+C}{+G}TAGGC)	#DR5-M1500	#DR6-M1500
0	66.8667	66.8667	d({Cy3}GTT{+G}G{+A}GCTGATGGCGTAG{+G}C)	#DR5-M607	#DR6-M607
0	66.8667	66.8667	d({Cy3}GTT{+G}GA{+G}CTGATGGC{+G}TAGGC)	#DR5-M618	#DR6-M618
0	66.8667	66.8667	d({Cy3}GTT{+G}GAGCT{+G}ATGGCGTAG{+G}C)	#DR5-M661	#DR6-M661
0	67.016	67.016	d({Cy3}GTTGGAG{+C}TGATGGCGTA{+G}{+G}C)	#DR5-M1180	#DR6-M1180
0	66.8667	66.8667	d({Cy3}GTTGGA{+G}CTGATG{+G}CGTA{+G}GC)	#DR5-M1062	#DR6-M1062
0	67.3421	67.3421	d({Cy3}GTT{+G}{+G}AGCTGATGGCGT{+A}GGC)	#DR5-M589	#DR6-M589
0	68.068	68.068	d({Cy3}{+G}TTGGAGCTGATGGCGT{+A}{+G}GC)	#DR5-M203	#DR6-M203
0	66.8667	66.8667	d({Cy3}GTTGGAG{+C}TGATG{+G}CGTAG{+G}C)	#DR5-M1155	#DR6-M1155
0	66.8667	66.8667	d({Cy3}GTTGGAGCTGATGGCGT{+A}{+G}{+G}C)	#DR5-M1550	#DR6-M1550
0	66.9884	66.9884	d({Cy3}GTTGGAGCT{+G}AT{+G}GCGTA{+G}GC)	#DR5-M1292	#DR6-M1292
0	65.8043	65.8043	d({Cy3}GTTGGAGCTGATGG{+C}{+G}{+T}AGGC)	#DR5-M1501	#DR6-M1501
0	66.8667	66.8667	d({Cy3}GTTGGAGCTGAT{+G}G{+C}GTAG{+G}C)	#DR5-M1447	#DR6-M1447
0	67.1965	67.1965	d({Cy3}GTTG{+G}A{+G}CTGATGGCGTAGG{+C})	#DR5-M760	#DR6-M760
0	66.8667	66.8667	d({Cy3}GTT{+G}GAGCTGATGG{+C}GTAG{+G}C)	#DR5-M706	#DR6-M706
0	66.7058	66.7058	d({Cy3}GTTGGAG{+C}TGATGGCGT{+A}GG{+C})	#DR5-M1178	#DR6-M1178
0	66.0921	66.0921	d({Cy3}GTTGGA{+G}CTGATGGCGTA{+G}GC)	#DR5-M1087	#DR6-M1087
0	66.8667	66.8667	d({Cy3}GTTGGA{+G}CTGATGG{+C}GTAG{+G}C)	#DR5-M1070	#DR6-M1070
0	67.1359	67.1359	d({Cy3}GTT{+G}GA{+G}CTGATGGCGTAGG{+C})	#DR5-M623	#DR6-M623
-0.001	65.8835	65.8849	d({Cy3}GTTGGA{+G}CTGATGGCG{+T}A{+G}GC)	#DR5-M1080	#DR6-M1080
-0.001	66.154	66.1554	d({Cy3}GTTGGA{+G}CTGATGGCG{+T}AG{+G}C)	#DR5-M1081	#DR6-M1081
-0.001	67.1194	67.1208	d({Cy3}GTTG{+G}AGCTGATGGCGTA{+G}{+G}C)	#DR5-M861	#DR6-M861
-0.001	67.6675	67.6689	d({Cy3}GTTGG{+A}GCTGATGGCGT{+A}G{+G}C)	#DR5-M979	#DR6-M979
-0.001	67.4982	67.4996	d({Cy3}GTT{+G}G{+A}GCTGATGGCGT{+A}GGC)	#DR5-M605	#DR6-M605
-0.001	66.987	66.9884	d({Cy3}GTT{+G}GAGCTGATGGCGTA{+G}{+G}C)	#DR5-M724	#DR6-M724
-0.001	66.3922	66.3936	d({Cy3}GTTGGA{+G}CTGATGGCGTAG{+G}C)	#DR5-M1090	#DR6-M1090
-0.002	64.3581	64.3596	d({Cy3}GTTGGAGCTGAT{+G}GCGTAGGC)	#DR5-M1433	#DR6-M1433
-0.003	67.1167	67.1194	d({Cy3}GTTGG{+A}{+G}CTGATGGCGTAGG{+C})	#DR5-M881	#DR6-M881
-0.003	67.1056	67.1084	d({Cy3}GTT{+G}{+G}AGCTGATGGCGTAG{+G}C)	#DR5-M591	#DR6-M591
-0.003	65.5191	65.522	d({Cy3}G{+T}TGGAGCTGATGG{+C}GTA{+G}GC)	#DR5-M379	#DR6-M379
-0.003	65.6924	65.6953	d({Cy3}GTTGGAG{+C}TGATGGCGT{+A}GGC)	#DR5-M1175	#DR6-M1175
-0.003	65.5163	65.5191	d({Cy3}G{+T}TGGA{+G}CTGATGGCGTA{+G}GC)	#DR5-M295	#DR6-M295
-0.003	64.155	64.1579	d({Cy3}GTTGGAGCTGAT{+G}GCG{+T}AGGC)	#DR5-M1455	#DR6-M1455
-0.003	68.304	68.3067	d({Cy3}{+G}TTGGAGCTGATGGCGT{+A}G{+G}C)	#DR5-M204	#DR6-M204
-0.004	65.725	65.7293	d({Cy3}G{+T}TGGA{+G}CTGATGGCGTAG{+G}C)	#DR5-M296	#DR6-M296
-0.004	65.328	65.3323	d({Cy3}GTTGGAG{+C}TGATGGCG{+T}{+A}GGC)	#DR5-M1171	#DR6-M1171
-0.004	66.753	66.7571	d({Cy3}GTTG{+G}AG{+C}TGATGGCGTAGG{+C})	#DR5-M774	#DR6-M774
-0.004	66.9345	66.9386	d({Cy3}GTTGGAGCT{+G}AT{+G}{+G}CGTAGGC)	#DR5-M1287	#DR6-M1287
-0.004	65.7194	65.7236	d({Cy3}GTTGGAGC{+T}GAT{+G}GCGTAG{+G}C)	#DR5-M1226	#DR6-M1226
-0.004	66.6919	66.696	d({Cy3}GTT{+G}GAG{+C}TGATGGCGTAGG{+C})	#DR5-M637	#DR6-M637
-0.004	65.0055	65.0098	d({Cy3}GT{+T}GGA{+G}CTGATGGCGTA{+G}GC)	#DR5-M467	#DR6-M467
-0.004	66.5179	66.5221	d({Cy3}{+G}T{+T}GGAGCTGATGGC{+G}TAGGC)	#DR5-M35	#DR6-M35
-0.005	67.896	67.9014	d({Cy3}{+G}TTGG{+A}GCTGATGGCGTAG{+G}C)	#DR5-M90	#DR6-M90
-0.005	67.3325	67.338	d({Cy3}GTTG{+G}AGCTGATGGCGT{+A}GG{+C})	#DR5-M859	#DR6-M859
-0.006	65.6598	65.6655	d({Cy3}GTTGGAGCT{+G}AT{+G}GCGTAGGC)	#DR5-M1286	#DR6-M1286
-0.006	65.1821	65.1878	d({Cy3}G{+T}TGGAG{+C}TGATGGCGT{+A}GGC)	#DR5-M308	#DR6-M308
-0.006	65.6598	65.6655	d({Cy3}G{+T}TGGAGCTGAT{+G}GCGTA{+G}GC)	#DR5-M364	#DR6-M364
-0.007	67.1263	67.1332	d({Cy3}GTT{+G}G{+A}GCTGATGGCGTA{+G}GC)	#DR5-M606	#DR6-M606
-0.007	66.8209	66.8279	d({Cy3}GTTGGAG{+C}TGATGGCGTAG{+G}{+C})	#DR5-M1183	#DR6-M1183
-0.007	67.0049	67.0118	d({Cy3}GTTGG{+A}GCTGATGGCGT{+A}GG{+C})	#DR5-M980	#DR6-M980
-0.007	65.1147	65.1218	d({Cy3}G{+T}TGGAGCTGAT{+G}GCGTAGG{+C})	#DR5-M366	#DR6-M366
-0.007	66.269	66.276	d({Cy3}GTTGGA{+G}{+C}TGATGGCGTAGG{+C})	#DR5-M1001	#DR6-M1001
-0.007	67.516	67.5228	d({Cy3}GTTG{+G}{+A}GCTGATGGCGTA{+G}GC)	#DR5-M743	#DR6-M743
-0.007	68.1517	68.1585	d({Cy3}{+G}TT{+G}GAGCTGATGGCGT{+A}GGC)	#DR5-M55	#DR6-M55
-0.007	66.4718	66.4788	d({Cy3}GTTGG{+A}G{+C}TGATGGCGTAGG{+C})	#DR5-M895	#DR6-M895
-0.007	65.7619	65.769	d({Cy3}GT{+T}GGAGCTGATG{+G}CGTAG{+G}C)	#DR5-M545	#DR6-M545
-0.007	66.6418	66.6488	d({Cy3}GTTGGAG{+C}TGATGGCGTA{+G}G{+C})	#DR5-M1181	#DR6-M1181
-0.007	67.3791	67.386	d({Cy3}{+G}TTGGAG{+C}TGATGGCGTAGG{+C})	#DR5-M120	#DR6-M120
-0.008	65.827	65.8355	d({Cy3}G{+T}TGGAGCTGATGGCGT{+A}{+G}GC)	#DR5-M394	#DR6-M394
-0.008	67.2597	67.268	d({Cy3}GTT{+G}GAGCTGATGGCGT{+A}GG{+C})	#DR5-M722	#DR6-M722
-0.009	65.368	65.3766	d({Cy3}GT{+T}GGA{+G}CTGATGGCGTAG{+G}C)	#DR5-M468	#DR6-M468
-0.009	65.6158	65.6243	d({Cy3}GTTGGA{+G}CTGATGGCGTAGG{+C})	#DR5-M1092	#DR6-M1092
-0.009	68.2758	68.2852	d({Cy3}{+G}TTG{+G}AGCTGATGGCGTAG{+G}C)	#DR5-M74	#DR6-M74
-0.01	66.36	66.3698	d({Cy3}GTTG{+G}AGCTGATGGCGT{+A}GGC)	#DR5-M856	#DR6-M856
-0.01	66.7085	66.7183	d({Cy3}GTTGG{+A}GCTGATGGCGTAG{+G}{+C})	#DR5-M985	#DR6-M985
-0.01	65.94	65.9499	d({Cy3}G{+T}TG{+G}AGCTGATGGCGT{+A}GGC)	#DR5-M263	#DR6-M263
-0.01	65.7307	65.7406	d({Cy3}GTTGGAG{+C}TGATGGCGTA{+G}GC)	#DR5-M1179	#DR6-M1179
-0.01	67.4353	67.4449	d({Cy3}GTTGG{+A}GCTGATGGCGTA{+G}{+G}C)	#DR5-M982	#DR6-M982
-0.01	65.0931	65.1032	d({Cy3}G{+T}TGGA{+G}CTGATGGCGTAGG{+C})	#DR5-M297	#DR6-M297
-0.01	65.086	65.096	d({Cy3}GTTGGA{+G}C{+T}GAT{+G}GCGTAGGC)	#DR5-M1006	#DR6-M1006
-0.01	64.5517	64.5618	d({Cy3}GT{+T}GGAG{+C}TGATGGCGT{+A}GGC)	#DR5-M480	#DR6-M480
-0.01	66.9966	67.0063	d({Cy3}GTTGGAGCTGATGG{+C}GT{+A}GG{+C})	#DR5-M1514	#DR6-M1514
-0.01	65.539	65.549	d({Cy3}GTTGGAG{+C}TGATGGCG{+T}A{+G}GC)	#DR5-M1172	#DR6-M1172
-0.01	67.3325	67.3421	d({Cy3}GTT{+G}{+G}AGCTGATGGCGTA{+G}GC)	#DR5-M590	#DR6-M590
-0.01	66.5123	66.5221	d({Cy3}GTTGGAGCTGATGGC{+G}{+T}AG{+G}C)	#DR5-M1525	#DR6-M1525
-0.011	66.1877	66.1989	d({Cy3}GTTGGAG{+C}TGATGGCGTAG{+G}C)	#DR5-M1182	#DR6-M1182
-0.011	65.9922	66.0034	d({Cy3}GTTG{+G}AGCTGATGGCG{+T}{+A}GGC)	#DR5-M852	#DR6-M852
-0.011	68.1031	68.1139	d({Cy3}{+G}TT{+G}GAGCTGATGGCGTAG{+G}C)	#DR5-M57	#DR6-M57
-0.011	65.9766	65.9879	d({Cy3}GTTGG{+A}GCTGATGGCGT{+A}GGC)	#DR5-M977	#DR6-M977
-0.011	66.9013	66.9123	d({Cy3}GTTGGAGCTGATGGC{+G}TAG{+G}C)	#DR5-M1534	#DR6-M1534
-0.011	65.3466	65.358	d({Cy3}GT{+T}GGAGCTGAT{+G}GCGTAG{+G}C)	#DR5-M537	#DR6-M537
-0.011	66.7655	66.7766	d({Cy3}GTTG{+G}{+A}GCTGATGGCGTAGG{+C})	#DR5-M745	#DR6-M745
-0.011	65.4379	65.4493	d({Cy3}GT{+T}GGAGCTGATG{+G}C{+G}TAGGC)	#DR5-M541	#DR6-M541
-0.011	68.1639	68.1747	d({Cy3}{+G}TTGG{+A}GCTGATGGCGT{+A}GGC)	#DR5-M88	#DR6-M88
-0.011	67.1538	67.1649	d({Cy3}GTTG{+G}AGCTGATGGCGTAG{+G}{+C})	#DR5-M864	#DR6-M864
-0.011	65.3552	65.3666	d({Cy3}GTTGGA{+G}C{+T}GATG{+G}CGTAGGC)	#DR5-M1007	#DR6-M1007
-0.011	65.418	65.4294	d({Cy3}GTTGGA{+G}CTGATGGCG{+T}AGG{+C})	#DR5-M1082	#DR6-M1082
-0.012	67.2543	67.2666	d({Cy3}GTTG{+G}AGCTGATGGCGTA{+G}G{+C})	#DR5-M862	#DR6-M862
-0.012	67.0367	67.0491	d({Cy3}GTT{+G}G{+A}{+G}CTGATGGCGTAGGC)	#DR5-M594	#DR6-M594
-0.012	67.9407	67.9529	d({Cy3}{+G}TTGGAGCTGATGGCGTA{+G}{+G}C)	#DR5-M207	#DR6-M207
-0.012	67.4243	67.4367	d({Cy3}GTTGGAGCTGATGGC{+G}TA{+G}G{+C})	#DR5-M1533	#DR6-M1533
-0.012	67.9705	67.9827	d({Cy3}{+G}TTGG{+A}GCTGATGGCGTA{+G}GC)	#DR5-M89	#DR6-M89
-0.013	65.5547	65.5675	d({Cy3}G{+T}TGGAGCTGATGG{+C}{+G}TAGGC)	#DR5-M376	#DR6-M376
-0.013	65.455	65.4679	d({Cy3}GTTGGAGCT{+G}AT{+G}GCG{+T}AGGC)	#DR5-M1290	#DR6-M1290
-0.013	65.9752	65.9879	d({Cy3}GTTGGAG{+C}TGATGGCG{+T}AG{+G}C)	#DR5-M1173	#DR6-M1173
-0.013	65.3994	65.4123	d({Cy3}GTTGGAGCTGATGG{+C}G{+T}AGG{+C})	#DR5-M1510	#DR6-M1510
-0.013	65.6811	65.6939	d({Cy3}GT{+T}{+G}GAGCTGATGGCGT{+A}GGC)	#DR5-M418	#DR6-M418
-0.013	65.5746	65.5874	d({Cy3}GTTGGAGCTGATGG{+C}GTAGG{+C})	#DR5-M1520	#DR6-M1520
-0.013	65.4279	65.4408	d({Cy3}GT{+T}G{+G}AGCTGATGGCGT{+A}GGC)	#DR5-M435	#DR6-M435
-0.013	66.8625	66.875	d({Cy3}GTT{+G}{+G}A{+G}CTGATGGCGTAGGC)	#DR5-M578	#DR6-M578
-0.013	65.6144	65.6272	d({Cy3}GTTGG{+A}GCTGATGGCG{+T}{+A}GGC)	#DR5-M973	#DR6-M973
-0.013	64.4426	64.4557	d({Cy3}GT{+T}GGA{+G}CTGATGGCGTAGG{+C})	#DR5-M469	#DR6-M469
-0.013	65.4921	65.5049	d({Cy3}G{+T}TGG{+A}GCTGATGGCGT{+A}GGC)	#DR5-M279	#DR6-M279
-0.013	66.2382	66.2508	d({Cy3}GTT{+G}GAGCTGATGGCGT{+A}GGC)	#DR5-M719	#DR6-M719
-0.014	65.8764	65.8906	d({Cy3}G{+T}T{+G}GAGCTGATGGCGT{+A}GGC)	#DR5-M246	#DR6-M246
-0.014	67.9407	67.9543	d({Cy3}{+G}TTGGAGCTGATGGCGT{+A}GG{+C})	#DR5-M205	#DR6-M205
-0.014	66.5611	66.575	d({Cy3}GTT{+G}{+G}AGCTGATGGCGTAGG{+C})	#DR5-M592	#DR6-M592
-0.014	66.2396	66.2536	d({Cy3}GTTGGAGCTGATGGC{+G}{+T}A{+G}GC)	#DR5-M1524	#DR6-M1524
-0.014	65.9343	65.9484	d({Cy3}GTT{+G}GAGCTGATGGCG{+T}{+A}GGC)	#DR5-M715	#DR6-M715
-0.014	65.1978	65.2122	d({Cy3}G{+T}TGGAG{+C}TGATGGCGTA{+G}GC)	#DR5-M309	#DR6-M309
-0.014	65.6172	65.6314	d({Cy3}GTTGGAGCTGATGG{+C}G{+T}{+A}GGC)	#DR5-M1507	#DR6-M1507
-0.015	67.1717	67.1869	d({Cy3}GTTG{+G}{+A}{+G}CTGATGGCGTAGGC)	#DR5-M731	#DR6-M731
-0.015	66.3544	66.3698	d({Cy3}GTTG{+G}AGCTGATGGCGTA{+G}GC)	#DR5-M860	#DR6-M860
-0.015	67.0325	67.0477	d({Cy3}GTT{+G}GAGCTGATGGCGTAG{+G}{+C})	#DR5-M727	#DR6-M727
-0.015	68.2663	68.2812	d({Cy3}{+G}TTG{+G}AGCTGATGGCGTA{+G}GC)	#DR5-M73	#DR6-M73
-0.015	66.9386	66.9538	d({Cy3}GTTGG{+A}GCTGATGGCGTA{+G}G{+C})	#DR5-M983	#DR6-M983
-0.015	66.958	66.9732	d({Cy3}GTT{+G}G{+A}GCTGATGGCGTAGG{+C})	#DR5-M608	#DR6-M608
-0.016	65.5931	65.6087	d({Cy3}G{+T}TGGAGCTGAT{+G}GCGT{+A}GGC)	#DR5-M363	#DR6-M363
-0.016	65.9597	65.9752	d({Cy3}GTTGGAGCTGATGG{+C}GT{+A}GGC)	#DR5-M1511	#DR6-M1511
-0.016	64.2413	64.2574	d({Cy3}G{+T}TGGAGCTGATG{+G}CGTAGGC)	#DR5-M367	#DR6-M367
-0.016	65.5987	65.6144	d({Cy3}G{+T}TGGAG{+C}TGATGGCGTAG{+G}C)	#DR5-M310	#DR6-M310
-0.016	67.1786	67.1951	d({Cy3}GTT{+G}GAGCTGATGGCGTA{+G}G{+C})	#DR5-M725	#DR6-M725
-0.017	66.2648	66.2816	d({Cy3}GTTGG{+A}GCTGATGGCGTAG{+G}C)	#DR5-M984	#DR6-M984
-0.017	66.8306	66.8473	d({Cy3}GTTGGAGCT{+G}ATGG{+C}GTAGG{+C})	#DR5-M1309	#DR6-M1309
-0.017	65.1348	65.152	d({Cy3}G{+T}TGGAGCT{+G}ATGG{+C}GTAGGC)	#DR5-M330	#DR6-M330
-0.017	65.8383	65.8552	d({Cy3}GTTGG{+A}GCTGATGGCG{+T}A{+G}GC)	#DR5-M974	#DR6-M974
-0.017	64.9047	64.922	d({Cy3}GT{+T}GG{+A}GCTGATGGCGT{+A}GGC)	#DR5-M451	#DR6-M451
-0.017	64.6155	64.6329	d({Cy3}GT{+T}GGAG{+C}TGATGGCGTA{+G}GC)	#DR5-M481	#DR6-M481
-0.017	66.026	66.0429	d({Cy3}GTTGG{+A}GCTGATGGCGTA{+G}GC)	#DR5-M981	#DR6-M981
-0.018	66.7891	66.8071	d({Cy3}{+G}TTGGAGCTGATGGCGT{+A}GGC)	#DR5-M202	#DR6-M202
-0.018	66.1427	66.161	d({Cy3}G{+T}TG{+G}AGCTGATGGCGTAG{+G}C)	#DR5-M265	#DR6-M265
-0.018	64.048	64.0656	d({Cy3}G{+T}TGGAGCTGATG{+G}CG{+T}AGGC)	#DR5-M370	#DR6-M370
-0.018	66.4411	66.4593	d({Cy3}GTTG{+G}AGCTGATGGCG{+T}AG{+G}C)	#DR5-M854	#DR6-M854
-0.018	66.6821	66.7002	d({Cy3}GTTG{+G}AGCTGATGGCGTAG{+G}C)	#DR5-M863	#DR6-M863
-0.018	65.8906	65.9089	d({Cy3}G{+T}TG{+G}AGCTGATGGCGTA{+G}GC)	#DR5-M264	#DR6-M264
-0.019	64.4775	64.4964	d({Cy3}GT{+T}GGAGCT{+G}ATGG{+C}GTAGGC)	#DR5-M502	#DR6-M502
-0.019	67.2474	67.2666	d({Cy3}GTTGGAGCT{+G}ATGG{+C}GTA{+G}GC)	#DR5-M1307	#DR6-M1307
-0.019	65.1849	65.2036	d({Cy3}GTTGGAG{+C}TGATGGCGTAGG{+C})	#DR5-M1184	#DR6-M1184
-0.019	64.9205	64.9393	d({Cy3}GT{+T}GGAGCTGATG{+G}{+C}GTAGGC)	#DR5-M540	#DR6-M540
-0.019	67.8321	67.8512	d({Cy3}{+G}TTGG{+A}{+G}CTGATGGCGTAGGC)	#DR5-M77	#DR6-M77
-0.019	67.881	67.9	d({Cy3}{+G}TTG{+G}AGCTGATGGCGTAGG{+C})	#DR5-M75	#DR6-M75
-0.02	65.9442	65.964	d({Cy3}G{+T}TGGAGCTGATGG{+C}GTAG{+G}C)	#DR5-M380	#DR6-M380
-0.02	65.0931	65.1132	d({Cy3}GT{+T}GGAG{+C}TGATGGCGTAG{+G}C)	#DR5-M482	#DR6-M482
-0.02	66.4327	66.4523	d({Cy3}GTTGGAGCTGATGGC{+G}T{+A}GGC)	#DR5-M1527	#DR6-M1527
-0.02	66.0302	66.0499	d({Cy3}GTTGG{+A}GCTGATGGCG{+T}AG{+G}C)	#DR5-M975	#DR6-M975
-0.02	66.0893	66.109	d({Cy3}GTTGGAGCTGATGGC{+G}TAGG{+C})	#DR5-M1536	#DR6-M1536
-0.02	66.1498	66.1694	d({Cy3}GTTG{+G}AGCTGATGGCG{+T}A{+G}GC)	#DR5-M853	#DR6-M853
-0.021	67.1332	67.1538	d({Cy3}GTTGGAGCT{+G}ATGG{+C}GT{+A}GGC)	#DR5-M1306	#DR6-M1306
-0.021	65.9611	65.9823	d({Cy3}G{+T}TGG{+A}GCTGATGGCGTAG{+G}C)	#DR5-M281	#DR6-M281
-0.021	66.4174	66.4383	d({Cy3}{+G}TTGGAGCTGATGGCG{+T}{+A}GGC)	#DR5-M198	#DR6-M198
-0.021	65.5234	65.5447	d({Cy3}G{+T}TGG{+A}GCTGATGGCGTA{+G}GC)	#DR5-M280	#DR6-M280
-0.021	66.2157	66.2368	d({Cy3}G{+T}TGGAGCTGATGGC{+G}TAG{+G}C)	#DR5-M386	#DR6-M386
-0.022	64.769	64.7907	d({Cy3}GTTGGAG{+C}{+T}GATGG{+C}GTAGGC)	#DR5-M1100	#DR6-M1100
-0.022	64.9738	64.9954	d({Cy3}GT{+T}GGAGCTGAT{+G}{+G}CGTAGGC)	#DR5-M531	#DR6-M531
-0.022	66.3503	66.3726	d({Cy3}GTT{+G}GAGCTGATGGCG{+T}AG{+G}C)	#DR5-M717	#DR6-M717
-0.022	66.7863	66.8085	d({Cy3}GTTGGAGCTGATGGCGTA{+G}{+G}{+C})	#DR5-M1557	#DR6-M1557
-0.022	66.0823	66.1048	d({Cy3}GTT{+G}GAGCTGATGGCG{+T}A{+G}GC)	#DR5-M716	#DR6-M716
-0.022	67.8349	67.8566	d({Cy3}{+G}TTGGAGCTGATGGCGTA{+G}G{+C})	#DR5-M208	#DR6-M208
-0.022	64.9882	65.0098	d({Cy3}GTTGGAG{+C}TGATGGCG{+T}AGG{+C})	#DR5-M1174	#DR6-M1174
-0.022	66.5945	66.6168	d({Cy3}GTT{+G}GAGCTGATGGCGTAG{+G}C)	#DR5-M726	#DR6-M726
-0.022	66.3055	66.3279	d({Cy3}{+G}{+T}TGGAGCTGATGGCGT{+A}GGC)	#DR5-M18	#DR6-M18
-0.023	66.2872	66.3097	d({Cy3}GTT{+G}GAGCTGATGGCGTA{+G}GC)	#DR5-M723	#DR6-M723
-0.023	65.6186	65.6414	d({Cy3}GT{+T}{+G}GAGCTGATGGCGTA{+G}GC)	#DR5-M419	#DR6-M419
-0.023	64.646	64.6691	d({Cy3}G{+T}TGGAG{+C}TGATGGCGTAGG{+C})	#DR5-M311	#DR6-M311
-0.024	66.0401	66.064	d({Cy3}G{+T}T{+G}GAGCTGATGGCGTAG{+G}C)	#DR5-M248	#DR6-M248
-0.024	65.3495	65.3737	d({Cy3}GT{+T}GGAGCTGATG{+G}CGTA{+G}GC)	#DR5-M544	#DR6-M544
-0.024	65.7633	65.7874	d({Cy3}GTTGGAGCTGATGGC{+G}{+T}AGG{+C})	#DR5-M1526	#DR6-M1526
-0.024	65.81	65.834	d({Cy3}G{+T}T{+G}GAGCTGATGGCGTA{+G}GC)	#DR5-M247	#DR6-M247
-0.024	65.8595	65.8835	d({Cy3}GTTG{+G}AGCTGATGGCGTAGG{+C})	#DR5-M865	#DR6-M865
-0.024	65.2851	65.3095	d({Cy3}GT{+T}GG{+A}GCTGATGGCGTAG{+G}C)	#DR5-M453	#DR6-M453
-0.025	66.6418	66.6669	d({Cy3}GTT{+G}GA{+G}{+C}TGATGGCGTAGGC)	#DR5-M610	#DR6-M610
-0.025	66.8417	66.8667	d({Cy3}GTTGG{+A}GCT{+G}ATGG{+C}GTAGGC)	#DR5-M914	#DR6-M914
-0.025	64.9594	64.9839	d({Cy3}GT{+T}GG{+A}GCTGATGGCGTA{+G}GC)	#DR5-M452	#DR6-M452
-0.026	66.7072	66.7335	d({Cy3}GTTG{+G}A{+G}{+C}TGATGGCGTAGGC)	#DR5-M747	#DR6-M747
-0.026	65.4237	65.4493	d({Cy3}G{+T}TG{+G}AGCTGATGGCGTAGG{+C})	#DR5-M266	#DR6-M266
-0.026	66.6196	66.646	d({Cy3}{+G}TTGGAGCTGATGGCG{+T}A{+G}GC)	#DR5-M199	#DR6-M199
-0.026	66.94	66.9663	d({Cy3}GTTGGA{+G}CT{+G}ATGG{+C}GTAGGC)	#DR5-M1020	#DR6-M1020
-0.026	65.0342	65.0601	d({Cy3}GTTGGAGC{+T}{+G}ATGG{+C}GTAGGC)	#DR5-M1191	#DR6-M1191
-0.027	65.4721	65.4992	d({Cy3}GTTGG{+A}GCTGATGGCGTAGG{+C})	#DR5-M986	#DR6-M986
-0.027	63.576	63.6026	d({Cy3}G{+T}TGGAGCTGAT{+G}GCG{+T}AGGC)	#DR5-M362	#DR6-M362
-0.027	65.6641	65.691	d({Cy3}GTTG{+G}AGCTGATGGCG{+T}AGG{+C})	#DR5-M855	#DR6-M855
-0.027	65.8029	65.8298	d({Cy3}GTT{+G}GAGCTGATGGCGTAGG{+C})	#DR5-M728	#DR6-M728
-0.027	63.7816	63.8082	d({Cy3}G{+T}TGGAGCTGAT{+G}GCGTAGGC)	#DR5-M358	#DR6-M358
-0.027	65.8567	65.8835	d({Cy3}GT{+T}{+G}GAGCTGATGGCGTAG{+G}C)	#DR5-M420	#DR6-M420
-0.027	65.9513	65.9781	d({Cy3}GTTGGAGCTGATGGC{+G}{+T}{+A}GGC)	#DR5-M1523	#DR6-M1523
-0.027	67.8267	67.8539	d({Cy3}{+G}TT{+G}GAGCTGATGGCGTAGG{+C})	#DR5-M58	#DR6-M58
-0.028	64.7993	64.8268	d({Cy3}GT{+T}GGAGCTGATG{+G}CGTAGG{+C})	#DR5-M546	#DR6-M546
-0.028	66.3782	66.4062	d({Cy3}{+G}{+T}TGGAGCTGATGGCGTA{+G}GC)	#DR5-M19	#DR6-M19
-0.028	66.7433	66.771	d({Cy3}GTT{+G}{+G}AG{+C}TGATGGCGTAGGC)	#DR5-M579	#DR6-M579
-0.028	66.8708	66.8985	d({Cy3}GTTG{+G}{+A}G{+C}TGATGGCGTAGGC)	#DR5-M732	#DR6-M732
-0.029	65.2551	65.2837	d({Cy3}GT{+T}GGAGCTGATG{+G}CGT{+A}GGC)	#DR5-M543	#DR6-M543
-0.029	64.1579	64.1872	d({Cy3}GTTGGAGCTGATGG{+C}G{+T}AGGC)	#DR5-M1506	#DR6-M1506
-0.029	67.027	67.056	d({Cy3}{+G}TTGGAGCTGATGGCG{+T}AG{+G}C)	#DR5-M200	#DR6-M200
-0.029	66.4649	66.4942	d({Cy3}GTTGGAG{+C}T{+G}ATGG{+C}GTAGGC)	#DR5-M1112	#DR6-M1112
-0.029	66.5792	66.6084	d({Cy3}GTTGG{+A}{+G}{+C}TGATGGCGTAGGC)	#DR5-M868	#DR6-M868
-0.029	67.2639	67.2927	d({Cy3}{+G}TTGGA{+G}{+C}TGATGGCGTAGGC)	#DR5-M93	#DR6-M93
-0.029	64.9205	64.9493	d({Cy3}GT{+T}G{+G}AGCTGATGGCGTAGG{+C})	#DR5-M438	#DR6-M438
-0.029	66.1484	66.1778	d({Cy3}{+G}T{+T}GGAGCTGATGGCGT{+A}GGC)	#DR5-M37	#DR6-M37
-0.029	63.9922	64.0216	d({Cy3}GT{+T}GGAG{+C}TGATGGCGTAGG{+C})	#DR5-M483	#DR6-M483
-0.029	65.2766	65.3052	d({Cy3}GTTGG{+A}GCTGATGGCG{+T}AGG{+C})	#DR5-M976	#DR6-M976
-0.029	64.3187	64.3479	d({Cy3}GTTGGAGCTGATGG{+C}GTAGGC)	#DR5-M1499	#DR6-M1499
-0.03	65.8877	65.9174	d({Cy3}GTTGG{+A}{+G}CTGATGGCGTAGGC)	#DR5-M867	#DR6-M867
-0.03	65.358	65.388	d({Cy3}G{+T}T{+G}GAGCTGATGGCGTAGG{+C})	#DR5-M249	#DR6-M249
-0.03	65.1878	65.2179	d({Cy3}GT{+T}{+G}GAGCTGATGGCGTAGG{+C})	#DR5-M421	#DR6-M421
-0.03	66.7044	66.7349	d({Cy3}{+G}{+T}TGGAGCTGATGGCGTAG{+G}C)	#DR5-M20	#DR6-M20
-0.03	67.2556	67.2858	d({Cy3}{+G}TTGGAGCTGATGGCGTAG{+G}C)	#DR5-M209	#DR6-M209
-0.03	65.6059	65.6357	d({Cy3}GTT{+G}GAGCTGATGGCG{+T}AGG{+C})	#DR5-M718	#DR6-M718
-0.03	65.3166	65.3466	d({Cy3}GT{+T}GGAGCTGATGGC{+G}TA{+G}GC)	#DR5-M557	#DR6-M557
-0.03	64.9637	64.994	d({Cy3}G{+T}TGG{+A}GCTGATGGCGTAGG{+C})	#DR5-M282	#DR6-M282
-0.03	64.9119	64.9421	d({Cy3}GT{+T}GGAGCTGAT{+G}GCGT{+A}GGC)	#DR5-M535	#DR6-M535
-0.031	66.6307	66.6613	d({Cy3}GTT{+G}{+G}{+A}GCTGATGGCGTAGGC)	#DR5-M577	#DR6-M577
-0.032	66.8514	66.8833	d({Cy3}{+G}TTGGAGCTGATGGCGTA{+G}GC)	#DR5-M206	#DR6-M206
-0.032	65.8666	65.899	d({Cy3}G{+T}TGGAGCTGATGGC{+G}T{+A}GGC)	#DR5-M384	#DR6-M384
-0.032	66.3768	66.409	d({Cy3}{+G}TTGGAGCTGATGGCGTAGG{+C})	#DR5-M211	#DR6-M211
-0.033	64.3392	64.3727	d({Cy3}GT{+T}GG{+A}GCTGATGGCGTAGG{+C})	#DR5-M454	#DR6-M454
-0.033	64.8629	64.896	d({Cy3}GT{+T}GG{+A}{+G}CTGATGGCGTAGGC)	#DR5-M440	#DR6-M440
-0.033	65.2265	65.2594	d({Cy3}GT{+T}GGAGCTGAT{+G}GC{+G}TAGGC)	#DR5-M533	#DR6-M533
-0.033	65.4693	65.502	d({Cy3}G{+T}T{+G}GA{+G}CTGATGGCGTAGGC)	#DR5-M235	#DR6-M235
-0.034	65.916	65.9499	d({Cy3}GTTGGAGCT{+G}ATGGC{+G}{+T}AGGC)	#DR5-M1311	#DR6-M1311
-0.034	67.8457	67.8797	d({Cy3}{+G}TT{+G}GA{+G}CTGATGGCGTAGGC)	#DR5-M44	#DR6-M44
-0.034	65.8976	65.9315	d({Cy3}GTT{+G}GA{+G}CTGATGGCGTAGGC)	#DR5-M609	#DR6-M609
-0.034	65.328	65.3623	d({Cy3}GTTGGAG{+C}{+T}GATGGC{+G}TAGGC)	#DR5-M1101	#DR6-M1101
-0.034	65.5234	65.5575	d({Cy3}G{+T}TG{+G}A{+G}CTGATGGCGTAGGC)	#DR5-M252	#DR6-M252
-0.034	66.0865	66.1202	d({Cy3}GTTGGAGCTGATGGCG{+T}A{+G}{+G}C)	#DR5-M1543	#DR6-M1543
-0.034	65.0314	65.0658	d({Cy3}GTTGGA{+G}C{+T}GATGG{+C}GTAGGC)	#DR5-M1008	#DR6-M1008
-0.035	66.2929	66.3279	d({Cy3}GTTGGAGCTGATGGCGTA{+G}{+G}C)	#DR5-M1556	#DR6-M1556
-0.035	67.8932	67.9285	d({Cy3}{+G}TTG{+G}A{+G}CTGATGGCGTAGGC)	#DR5-M61	#DR6-M61
-0.035	64.9853	65.0199	d({Cy3}G{+T}TGGAGCTGATGG{+C}GTAGG{+C})	#DR5-M381	#DR6-M381
-0.035	67.643	67.6784	d({Cy3}{+G}TT{+G}{+G}AGCTGATGGCGTAGGC)	#DR5-M42	#DR6-M42
-0.035	66.4718	66.5067	d({Cy3}{+G}T{+T}GGAGCTGATGGCGTAG{+G}C)	#DR5-M39	#DR6-M39
-0.035	66.1849	66.22	d({Cy3}{+G}TTGGA{+G}CTGATGGCG{+T}AGGC)	#DR5-M102	#DR6-M102
-0.035	66.2031	66.2382	d({Cy3}{+G}T{+T}GGAGCTGATGGCGTA{+G}GC)	#DR5-M38	#DR6-M38
-0.035	65.7094	65.7449	d({Cy3}G{+T}TGGAGCT{+G}ATGGC{+G}TAGGC)	#DR5-M331	#DR6-M331
-0.035	65.81	65.8454	d({Cy3}{+G}T{+T}GGA{+G}CTGATGGCGTAGGC)	#DR5-M26	#DR6-M26
-0.035	66.1835	66.2185	d({Cy3}{+G}TTGGAGCTGATGGCG{+T}AGG{+C})	#DR5-M201	#DR6-M201
-0.035	65.9442	65.9795	d({Cy3}GTTG{+G}A{+G}CTGATGGCGTAGGC)	#DR5-M746	#DR6-M746
-0.036	65.0601	65.096	d({Cy3}GT{+T}G{+G}A{+G}CTGATGGCGTAGGC)	#DR5-M424	#DR6-M424
-0.036	64.9378	64.9738	d({Cy3}GTTGGAGCTGATGGC{+G}TAGGC)	#DR5-M1521	#DR6-M1521
-0.036	65.3095	65.3452	d({Cy3}GT{+T}{+G}GA{+G}CTGATGGCGTAGGC)	#DR5-M407	#DR6-M407
-0.036	66.4006	66.4369	d({Cy3}{+G}TTGGA{+G}CTGATGGCGTAGGC)	#DR5-M92	#DR6-M92
-0.037	65.9033	65.94	d({Cy3}{+G}{+T}TGGAGCTGATGGCGTAGG{+C})	#DR5-M21	#DR6-M21
-0.037	66.998	67.0353	d({Cy3}GTT{+G}GAGCTGATGGC{+G}T{+A}GGC)	#DR5-M710	#DR6-M710
-0.037	65.2036	65.2408	d({Cy3}GTTGGA{+G}{+C}TGATGGCGTAGGC)	#DR5-M988	#DR6-M988
-0.038	67.2199	67.2584	d({Cy3}GTTGGAGCTGATGGCGT{+A}G{+G}{+C})	#DR5-M1553	#DR6-M1553
-0.038	64.5996	64.6373	d({Cy3}GTTGGAGCTGATGGC{+G}{+T}AGGC)	#DR5-M1522	#DR6-M1522
-0.038	67.2213	67.2597	d({Cy3}GTTGGAGCTGATGGCGT{+A}{+G}G{+C})	#DR5-M1551	#DR6-M1551
-0.038	67.2845	67.3229	d({Cy3}GTTGGAGCT{+G}ATGGC{+G}TAGG{+C})	#DR5-M1315	#DR6-M1315
-0.038	65.94	65.9781	d({Cy3}{+G}{+T}TGGA{+G}CTGATGGCGTAGGC)	#DR5-M7	#DR6-M7
-0.039	64.6836	64.7227	d({Cy3}G{+T}TGGA{+G}{+C}TGATGGCGTAGGC)	#DR5-M284	#DR6-M284
-0.039	66.6821	66.721	d({Cy3}GTT{+G}G{+A}G{+C}TGATGGCGTAGGC)	#DR5-M595	#DR6-M595
-0.039	64.3902	64.4295	d({Cy3}GT{+T}GGAGCTGAT{+G}GCGTAGG{+C})	#DR5-M538	#DR6-M538
-0.039	66.175	66.2143	d({Cy3}GTTGGAGCT{+G}ATGGC{+G}TAGGC)	#DR5-M1310	#DR6-M1310
-0.04	67.6266	67.6661	d({Cy3}GTTG{+G}AGCT{+G}ATGGC{+G}TAGGC)	#DR5-M794	#DR6-M794
-0.04	67.449	67.4887	d({Cy3}{+G}TT{+G}GAG{+C}TGATGGCGTAGGC)	#DR5-M45	#DR6-M45
-0.04	65.1204	65.1606	d({Cy3}G{+T}TG{+G}AG{+C}TGATGGCGTAGGC)	#DR5-M253	#DR6-M253
-0.04	64.8802	64.9205	d({Cy3}GT{+T}{+G}GAG{+C}TGATGGCGTAGGC)	#DR5-M408	#DR6-M408
-0.04	67.4873	67.5269	d({Cy3}{+G}TTG{+G}AG{+C}TGATGGCGTAGGC)	#DR5-M62	#DR6-M62
-0.04	65.3966	65.4365	d({Cy3}G{+T}TGGAGCTGATGG{+C}GT{+A}GGC)	#DR5-M378	#DR6-M378
-0.04	64.0891	64.1287	d({Cy3}GT{+T}GGA{+G}{+C}TGATGGCGTAGGC)	#DR5-M456	#DR6-M456
-0.04	65.0687	65.1089	d({Cy3}G{+T}T{+G}GAG{+C}TGATGGCGTAGGC)	#DR5-M236	#DR6-M236
-0.04	65.657	65.6967	d({Cy3}GTTGG{+A}{+G}CTGATGGCG{+T}AGGC)	#DR5-M877	#DR6-M877
-0.041	67.2515	67.2927	d({Cy3}{+G}TTGG{+A}G{+C}TGATGGCGTAGGC)	#DR5-M78	#DR6-M78
-0.041	65.5305	65.5717	d({Cy3}GTTG{+G}AG{+C}TGATGGCGTAGGC)	#DR5-M761	#DR6-M761
-0.041	65.7718	65.8128	d({Cy3}GTTGGAGC{+T}GATG{+G}C{+G}TAGGC)	#DR5-M1230	#DR6-M1230
-0.041	65.1778	65.2193	d({Cy3}GTTGGAGC{+T}GAT{+G}{+G}CGTAGGC)	#DR5-M1220	#DR6-M1220
-0.041	65.4864	65.5277	d({Cy3}GTT{+G}GAG{+C}TGATGGCGTAGGC)	#DR5-M624	#DR6-M624
-0.041	66.3614	66.402	d({Cy3}GTTGGAGCTGATGGCGT{+A}{+G}GC)	#DR5-M1549	#DR6-M1549
-0.042	67.5256	67.5679	d({Cy3}GTT{+G}GAGCT{+G}ATGGC{+G}TAGGC)	#DR5-M657	#DR6-M657
-0.042	64.6315	64.6735	d({Cy3}GT{+T}G{+G}AG{+C}TGATGGCGTAGGC)	#DR5-M425	#DR6-M425
-0.042	66.1764	66.2185	d({Cy3}GTTGGAGCTGATGGCG{+T}{+A}G{+G}C)	#DR5-M1540	#DR6-M1540
-0.042	65.0328	65.0745	d({Cy3}GT{+T}GGAGCT{+G}ATGGC{+G}TAGGC)	#DR5-M503	#DR6-M503
-0.043	65.5447	65.5874	d({Cy3}G{+T}TG{+G}{+A}GCTGATGGCGTAGGC)	#DR5-M251	#DR6-M251
-0.043	67.0753	67.118	d({Cy3}GTTGGAGCT{+G}ATG{+G}CGTAG{+G}C)	#DR5-M1301	#DR6-M1301
-0.043	64.6547	64.6981	d({Cy3}G{+T}TGG{+A}G{+C}TGATGGCGTAGGC)	#DR5-M269	#DR6-M269
-0.044	65.1319	65.1763	d({Cy3}GTTGG{+A}G{+C}TGATGGCGTAGGC)	#DR5-M882	#DR6-M882
-0.044	67.4476	67.4914	d({Cy3}GTTGGAGCT{+G}ATGG{+C}GTAG{+G}C)	#DR5-M1308	#DR6-M1308
-0.044	65.4279	65.4721	d({Cy3}G{+T}T{+G}{+G}AGCTGATGGCGTAGGC)	#DR5-M233	#DR6-M233
-0.044	65.502	65.5461	d({Cy3}{+G}{+T}TGGAG{+C}TGATGGCGTAGGC)	#DR5-M8	#DR6-M8
-0.044	63.5315	63.576	d({Cy3}GT{+T}GGAGCTGATG{+G}CGTAGGC)	#DR5-M539	#DR6-M539
-0.044	65.6357	65.6797	d({Cy3}GTTGGAGCT{+G}ATGG{+C}GTAGGC)	#DR5-M1303	#DR6-M1303
-0.044	65.9738	66.0175	d({Cy3}{+G}TTGGAG{+C}TGATGGCGTAGGC)	#DR5-M107	#DR6-M107
-0.044	64.6184	64.6619	d({Cy3}GT{+T}GGAGCTGAT{+G}G{+C}GTAGGC)	#DR5-M532	#DR6-M532
-0.044	65.9781	66.0217	d({Cy3}GTTG{+G}{+A}GCTGATGGCGTAGGC)	#DR5-M730	#DR6-M730
-0.044	65.7307	65.7746	d({Cy3}{+G}T{+T}GGAGCTGATGGCGTAGG{+C})	#DR5-M40	#DR6-M40
-0.044	65.5049	65.549	d({Cy3}G{+T}TGGAGCTGATGGC{+G}TAGG{+C})	#DR5-M387	#DR6-M387
-0.044	65.3737	65.418	d({Cy3}{+G}T{+T}GGAG{+C}TGATGGCGTAGGC)	#DR5-M27	#DR6-M27
-0.044	65.868	65.9117	d({Cy3}GTT{+G}{+G}AGCTGATGGCGTAGGC)	#DR5-M576	#DR6-M576
-0.045	64.0671	64.1125	d({Cy3}GT{+T}GG{+A}G{+C}TGATGGCGTAGGC)	#DR5-M441	#DR6-M441
-0.045	66.529	66.5736	d({Cy3}GTTGGAGCTGATGGCGT{+A}G{+G}C)	#DR5-M1552	#DR6-M1552
-0.045	64.2209	64.2662	d({Cy3}GTTGGA{+G}CTGATGGCGTAGGC)	#DR5-M987	#DR6-M987
-0.045	63.3337	63.3784	d({Cy3}GT{+T}GGAGCTGATG{+G}CG{+T}AGGC)	#DR5-M542	#DR6-M542
-0.045	65.6655	65.7109	d({Cy3}GTT{+G}GA{+G}CTGATGGCG{+T}AGGC)	#DR5-M619	#DR6-M619
-0.046	64.9176	64.9637	d({Cy3}GT{+T}GGAGCTGATGG{+C}{+G}TAGGC)	#DR5-M548	#DR6-M548
-0.047	65.1118	65.1591	d({Cy3}GT{+T}G{+G}{+A}GCTGATGGCGTAGGC)	#DR5-M423	#DR6-M423
-0.047	66.395	66.4425	d({Cy3}GTTGGAG{+C}T{+G}ATGGCGTAGG{+C})	#DR5-M1118	#DR6-M1118
-0.047	63.7048	63.7521	d({Cy3}G{+T}TGGA{+G}CTGATGGCGTAGGC)	#DR5-M283	#DR6-M283
-0.048	65.7123	65.7605	d({Cy3}GTTG{+G}A{+G}CTGATGGCG{+T}AGGC)	#DR5-M756	#DR6-M756
-0.048	65.6967	65.7449	d({Cy3}{+G}TTGGAGC{+T}GAT{+G}GCGTAGGC)	#DR5-M125	#DR6-M125
-0.048	65.6485	65.6967	d({Cy3}GTTGGA{+G}CTGAT{+G}GCG{+T}AGGC)	#DR5-M1052	#DR6-M1052
-0.049	65.3137	65.3623	d({Cy3}GTTGG{+A}GC{+T}GATG{+G}CGTAGGC)	#DR5-M901	#DR6-M901
-0.049	62.9851	63.0346	d({Cy3}G{+T}{+T}GGAGCTGATG{+G}CGTAGGC)	#DR5-M224	#DR6-M224
-0.049	64.9738	65.0227	d({Cy3}GTTGGA{+G}{+C}TGATGGCG{+T}AGGC)	#DR5-M997	#DR6-M997
-0.05	65.4949	65.5447	d({Cy3}GTTGGA{+G}C{+T}GATGGC{+G}TAGGC)	#DR5-M1009	#DR6-M1009
-0.05	65.2751	65.3252	d({Cy3}GTTG{+G}AGC{+T}GAT{+G}GCGTAGGC)	#DR5-M779	#DR6-M779
-0.05	65.3109	65.3609	d({Cy3}GT{+T}{+G}{+G}AGCTGATGGCGTAGGC)	#DR5-M405	#DR6-M405
-0.051	65.5661	65.6172	d({Cy3}GTTG{+G}AGC{+T}GATG{+G}CGTAGGC)	#DR5-M780	#DR6-M780
-0.051	62.5688	62.6203	d({Cy3}G{+T}{+T}GGA{+G}CTGATGGCGTAGGC)	#DR5-M217	#DR6-M217
-0.051	66.8098	66.8611	d({Cy3}GTTG{+G}AGCT{+G}ATGG{+C}GTAGGC)	#DR5-M793	#DR6-M793
-0.051	63.0646	63.1156	d({Cy3}GT{+T}GGA{+G}CTGATGGCGTAGGC)	#DR5-M455	#DR6-M455
-0.051	65.2909	65.3423	d({Cy3}G{+T}T{+G}G{+A}GCTGATGGCGTAGGC)	#DR5-M234	#DR6-M234
-0.052	67.6879	67.7397	d({Cy3}{+G}TT{+G}G{+A}GCTGATGGCGTAGGC)	#DR5-M43	#DR6-M43
-0.052	65.7024	65.7548	d({Cy3}GTT{+G}G{+A}GCTGATGGCGTAGGC)	#DR5-M593	#DR6-M593
-0.052	65.8298	65.8821	d({Cy3}G{+T}TGGAGCTGATGGCGTA{+G}{+G}C)	#DR5-M398	#DR6-M398
-0.052	64.9537	65.0055	d({Cy3}GT{+T}GGA{+G}CTGATGGCGT{+A}GGC)	#DR5-M466	#DR6-M466
-0.052	64.922	64.9738	d({Cy3}GTTGG{+A}GC{+T}GAT{+G}GCGTAGGC)	#DR5-M900	#DR6-M900
-0.053	65.0931	65.1462	d({Cy3}GT{+T}{+G}G{+A}GCTGATGGCGTAGGC)	#DR5-M406	#DR6-M406
-0.053	63.7373	63.7904	d({Cy3}G{+T}TGGAGCTGATGG{+C}GTAGGC)	#DR5-M375	#DR6-M375
-0.053	62.8603	62.913	d({Cy3}GT{+T}GGAGCTGAT{+G}GCG{+T}AGGC)	#DR5-M534	#DR6-M534
-0.053	65.3023	65.3552	d({Cy3}GTTG{+G}AG{+C}TGATGGCG{+T}AGGC)	#DR5-M770	#DR6-M770
-0.053	65.258	65.3109	d({Cy3}GTT{+G}GAG{+C}TGATGGCG{+T}AGGC)	#DR5-M633	#DR6-M633
-0.053	65.4721	65.5248	d({Cy3}GTTGGAGCT{+G}ATGG{+C}G{+T}AGGC)	#DR5-M1305	#DR6-M1305
-0.054	65.3237	65.378	d({Cy3}GT{+T}GGAGCTGATGG{+C}GTAG{+G}C)	#DR5-M552	#DR6-M552
-0.054	65.8086	65.8623	d({Cy3}GTTGGAGCTGATGGCGTAG{+G}{+C})	#DR5-M1560	#DR6-M1560
-0.054	65.7477	65.8015	d({Cy3}GTTG{+G}{+A}GCTGATGGCG{+T}AGGC)	#DR5-M741	#DR6-M741
-0.055	65.8835	65.9386	d({Cy3}{+G}T{+T}G{+G}AGCTGATGGCGTAGGC)	#DR5-M24	#DR6-M24
-0.055	63.573	63.6278	d({Cy3}G{+T}TGGAGCTGATGG{+C}G{+T}AGGC)	#DR5-M377	#DR6-M377
-0.055	65.6371	65.6924	d({Cy3}GTT{+G}{+G}AGCTGATGGCG{+T}AGGC)	#DR5-M588	#DR6-M588
-0.055	65.613	65.6683	d({Cy3}{+G}T{+T}GG{+A}GCTGATGGCGTAGGC)	#DR5-M25	#DR6-M25
-0.055	65.7335	65.7888	d({Cy3}{+G}{+T}TGG{+A}GCTGATGGCGTAGGC)	#DR5-M6	#DR6-M6
-0.055	65.9865	66.0415	d({Cy3}{+G}{+T}TG{+G}AGCTGATGGCGTAGGC)	#DR5-M5	#DR6-M5
-0.055	64.9234	64.9781	d({Cy3}GTTGGAG{+C}{+T}GATGGCGT{+A}GGC)	#DR5-M1103	#DR6-M1103
-0.055	65.7477	65.8029	d({Cy3}{+G}TTGGAG{+C}TGATGGCG{+T}AGGC)	#DR5-M116	#DR6-M116
-0.055	66.2031	66.2578	d({Cy3}{+G}TTGG{+A}GCTGATGGCGTAGGC)	#DR5-M76	#DR6-M76
-0.055	67.4805	67.5351	d({Cy3}GTTGGAGCT{+G}ATGGC{+G}TA{+G}GC)	#DR5-M1313	#DR6-M1313
-0.056	66.6933	66.7488	d({Cy3}GTT{+G}GAGCT{+G}ATGG{+C}GTAGGC)	#DR5-M656	#DR6-M656
-0.056	64.9032	64.9594	d({Cy3}GTTGG{+A}G{+C}TGATGGCG{+T}AGGC)	#DR5-M891	#DR6-M891
-0.056	66.4425	66.4983	d({Cy3}{+G}TTG{+G}AGCTGATGGCGTAGGC)	#DR5-M59	#DR6-M59
-0.056	65.9569	66.0133	d({Cy3}G{+T}TGGAGCTGATGGCGT{+A}G{+G}C)	#DR5-M395	#DR6-M395
-0.057	63.0676	63.1246	d({Cy3}GT{+T}GGAGCTGAT{+G}GCGTAGGC)	#DR5-M530	#DR6-M530
-0.057	65.5504	65.6073	d({Cy3}GTTGGAGCTGATGGCGT{+A}GG{+C})	#DR5-M1554	#DR6-M1554
-0.057	67.6171	67.6743	d({Cy3}{+G}TTGGA{+G}CT{+G}ATGGCGTAGGC)	#DR5-M95	#DR6-M95
-0.057	66.4048	66.4621	d({Cy3}{+G}TT{+G}GAGCTGATGGCGTAGGC)	#DR5-M41	#DR6-M41
-0.058	65.9484	66.0062	d({Cy3}{+G}{+T}T{+G}GAGCTGATGGCGTAGGC)	#DR5-M4	#DR6-M4
-0.058	65.9569	66.0147	d({Cy3}{+G}T{+T}{+G}GAGCTGATGGCGTAGGC)	#DR5-M23	#DR6-M23
-0.058	65.7009	65.759	d({Cy3}GT{+T}GGAGCTGATGGC{+G}TAG{+G}C)	#DR5-M558	#DR6-M558
-0.059	63.7491	63.8082	d({Cy3}GTTGGAG{+C}TGATGGCGTAGGC)	#DR5-M1093	#DR6-M1093
-0.059	63.9863	64.0451	d({Cy3}GTTGGA{+G}CTGATGGCG{+T}AGGC)	#DR5-M1078	#DR6-M1078
-0.06	65.2021	65.2623	d({Cy3}GTT{+G}GAGC{+T}GAT{+G}GCGTAGGC)	#DR5-M642	#DR6-M642
-0.06	64.3625	64.4222	d({Cy3}G{+T}TGGAGCTGATGGC{+G}TAGGC)	#DR5-M382	#DR6-M382
-0.061	63.4661	63.527	d({Cy3}G{+T}TGGA{+G}CTGATGGCG{+T}AGGC)	#DR5-M293	#DR6-M293
-0.061	66.875	66.9358	d({Cy3}GTTGGAGCT{+G}ATGGCGT{+A}GG{+C})	#DR5-M1324	#DR6-M1324
-0.061	65.5063	65.5675	d({Cy3}GTTGGAGCTGATGGCGTA{+G}G{+C})	#DR5-M1558	#DR6-M1558
-0.061	65.3252	65.3866	d({Cy3}GTTGGAGCTGATGGCG{+T}A{+G}G{+C})	#DR5-M1544	#DR6-M1544
-0.062	64.9796	65.0414	d({Cy3}GTTGGAG{+C}{+T}GATGGCGTA{+G}GC)	#DR5-M1104	#DR6-M1104
-0.062	64.8196	64.8816	d({Cy3}GT{+T}GGAGCTGATGG{+C}GTA{+G}GC)	#DR5-M551	#DR6-M551
-0.062	64.4601	64.5226	d({Cy3}GTTG{+G}AGCTGATGGCGTAGGC)	#DR5-M729	#DR6-M729
-0.062	65.6172	65.6797	d({Cy3}GTTGGAGC{+T}{+G}ATGGC{+G}TAGGC)	#DR5-M1192	#DR6-M1192
-0.063	65.4764	65.539	d({Cy3}GTT{+G}GAGC{+T}GATG{+G}CGTAGGC)	#DR5-M643	#DR6-M643
-0.063	67.2006	67.2639	d({Cy3}GTTGG{+A}GCT{+G}ATGGCGT{+A}GGC)	#DR5-M917	#DR6-M917
-0.063	65.1735	65.2365	d({Cy3}GTTGGAGCTGATGGCG{+T}{+A}GG{+C})	#DR5-M1541	#DR6-M1541
-0.063	64.0201	64.0832	d({Cy3}G{+T}TGGAGCTGATGGC{+G}{+T}AGGC)	#DR5-M383	#DR6-M383
-0.063	67.2295	67.2927	d({Cy3}GTTGGA{+G}CT{+G}ATGGC{+G}TAGGC)	#DR5-M1021	#DR6-M1021
-0.063	67.1442	67.2075	d({Cy3}GTTGG{+A}GCT{+G}ATGGC{+G}TAGGC)	#DR5-M915	#DR6-M915
-0.064	65.8312	65.8948	d({Cy3}GTTGGAGCT{+G}ATGGCGT{+A}GGC)	#DR5-M1321	#DR6-M1321
-0.064	65.1477	65.2122	d({Cy3}GT{+T}GGAGCTGATGGCGT{+A}{+G}GC)	#DR5-M566	#DR6-M566
-0.064	66.875	66.9386	d({Cy3}GTTGGAG{+C}T{+G}ATGGCGT{+A}GGC)	#DR5-M1115	#DR6-M1115
-0.065	64.0421	64.1067	d({Cy3}G{+T}TG{+G}AGCTGATGGCGTAGGC)	#DR5-M250	#DR6-M250
-0.065	65.4736	65.539	d({Cy3}GTT{+G}G{+A}GCTGATGGCG{+T}AGGC)	#DR5-M604	#DR6-M604
-0.066	64.4077	64.4732	d({Cy3}GTT{+G}GAGCTGATGGCGTAGGC)	#DR5-M575	#DR6-M575
-0.066	62.8196	62.8859	d({Cy3}GT{+T}GGA{+G}CTGATGGCG{+T}AGGC)	#DR5-M465	#DR6-M465
-0.066	64.2501	64.3158	d({Cy3}GT{+T}GGAGCTGATGG{+C}GTAGG{+C})	#DR5-M553	#DR6-M553
-0.066	63.2233	63.2889	d({Cy3}G{+T}TGGAG{+C}TGATGGCGTAGGC)	#DR5-M298	#DR6-M298
-0.066	65.3037	65.3694	d({Cy3}G{+T}TGGAGCT{+G}ATGGCGT{+A}GGC)	#DR5-M333	#DR6-M333
-0.066	65.9752	66.0415	d({Cy3}{+G}TTGG{+A}GCTGATGGCG{+T}AGGC)	#DR5-M87	#DR6-M87
-0.067	65.1993	65.2666	d({Cy3}GTTGGAGC{+T}{+G}ATGGCGT{+A}GGC)	#DR5-M1194	#DR6-M1194
-0.067	64.0377	64.1052	d({Cy3}GTTGG{+A}GCTGATGGCGTAGGC)	#DR5-M866	#DR6-M866
-0.067	67.5215	67.5884	d({Cy3}GTTG{+G}AGCT{+G}ATGGCGT{+A}GGC)	#DR5-M796	#DR6-M796
-0.067	66.2143	66.2816	d({Cy3}{+G}TTG{+G}AGCTGATGGCG{+T}AGGC)	#DR5-M71	#DR6-M71
-0.067	64.1155	64.1828	d({Cy3}GTTGGAGCTGATGGCG{+T}{+A}GGC)	#DR5-M1538	#DR6-M1538
-0.067	63.979	64.0465	d({Cy3}G{+T}T{+G}GAGCTGATGGCGTAGGC)	#DR5-M232	#DR6-M232
-0.068	64.922	64.9896	d({Cy3}GTTGGAGCTGATGGCG{+T}AG{+G}C)	#DR5-M1545	#DR6-M1545
-0.068	64.7024	64.7704	d({Cy3}GT{+T}GGAGCTGATGG{+C}GT{+A}GGC)	#DR5-M550	#DR6-M550
-0.068	63.5255	63.5938	d({Cy3}GT{+T}G{+G}AGCTGATGGCGTAGGC)	#DR5-M422	#DR6-M422
-0.068	65.4693	65.5376	d({Cy3}GTTGGAGCT{+G}ATGGCG{+T}{+A}GGC)	#DR5-M1317	#DR6-M1317
-0.068	64.6561	64.7242	d({Cy3}GT{+T}GGAGCT{+G}ATGGCGT{+A}GGC)	#DR5-M505	#DR6-M505
-0.069	65.1061	65.1749	d({Cy3}GTTGGAGCTGATGGCGTAG{+G}C)	#DR5-M1559	#DR6-M1559
-0.069	66.1764	66.2452	d({Cy3}{+G}TT{+G}GAGCTGATGGCG{+T}AGGC)	#DR5-M54	#DR6-M54
-0.069	68.0626	68.1315	d({Cy3}{+G}TTGGAGCT{+G}ATGGCGT{+A}GGC)	#DR5-M142	#DR6-M142
-0.069	63.7698	63.8391	d({Cy3}GT{+T}{+G}GAGCTGATGGCGTAGGC)	#DR5-M404	#DR6-M404
-0.07	67.1951	67.2652	d({Cy3}GTTGGA{+G}CT{+G}ATGGCGT{+A}GGC)	#DR5-M1023	#DR6-M1023
-0.07	64.4528	64.5226	d({Cy3}GTTGGAGCTGATGGCGT{+A}GGC)	#DR5-M1548	#DR6-M1548
-0.071	64.8657	64.9364	d({Cy3}GTTGG{+A}GC{+T}GATGG{+C}GTAGGC)	#DR5-M902	#DR6-M902
-0.071	64.7806	64.8513	d({Cy3}GT{+T}GGAGCTGATGGC{+G}TAGG{+C})	#DR5-M559	#DR6-M559
-0.071	64.4033	64.4746	d({Cy3}GTTGGAG{+C}{+T}GATGGCGTAGG{+C})	#DR5-M1106	#DR6-M1106
-0.072	65.2136	65.2851	d({Cy3}GTTG{+G}AGC{+T}GATGG{+C}GTAGGC)	#DR5-M781	#DR6-M781
-0.072	65.2508	65.3223	d({Cy3}GTTGGA{+G}C{+T}GATGGCGTA{+G}GC)	#DR5-M1012	#DR6-M1012
-0.072	66.0316	66.1034	d({Cy3}{+G}TTGGAGC{+T}GATG{+G}CGTAGGC)	#DR5-M126	#DR6-M126
-0.073	63.4111	63.484	d({Cy3}G{+T}{+T}{+G}GAGCTGATGGCGTAGGC)	#DR5-M214	#DR6-M214
-0.073	62.5688	62.6415	d({Cy3}GT{+T}GGAG{+C}TGATGGCGTAGGC)	#DR5-M470	#DR6-M470
-0.073	63.1275	63.2008	d({Cy3}G{+T}{+T}G{+G}AGCTGATGGCGTAGGC)	#DR5-M215	#DR6-M215
-0.074	64.345	64.4193	d({Cy3}GTTGGAGCTGATGGCG{+T}A{+G}GC)	#DR5-M1542	#DR6-M1542
-0.074	64.5328	64.6068	d({Cy3}GTTGGAGCTGATGGCGTA{+G}GC)	#DR5-M1555	#DR6-M1555
-0.074	63.5092	63.5834	d({Cy3}GTTGGAG{+C}TGATGGCG{+T}AGGC)	#DR5-M1170	#DR6-M1170
-0.074	63.5374	63.6115	d({Cy3}G{+T}TGG{+A}GCTGATGGCGTAGGC)	#DR5-M267	#DR6-M267
-0.074	65.3694	65.4436	d({Cy3}G{+T}TGGAGCT{+G}ATGGCGTA{+G}GC)	#DR5-M334	#DR6-M334
-0.075	66.7946	66.8694	d({Cy3}GTTGGAGCT{+G}ATGGCGTA{+G}G{+C})	#DR5-M1327	#DR6-M1327
-0.075	64.8499	64.9249	d({Cy3}{+G}TTGGAGCTGATGGCGTAGGC)	#DR5-M1	#DR6-M1
-0.076	64.2267	64.3027	d({Cy3}GTTG{+G}AGCTGATGGCG{+T}AGGC)	#DR5-M851	#DR6-M851
-0.076	65.2766	65.3523	d({Cy3}GTTGGAGC{+T}{+G}ATGGCGTA{+G}GC)	#DR5-M1195	#DR6-M1195
-0.076	62.5127	62.5885	d({Cy3}G{+T}{+T}GGAGCTGAT{+G}GCGTAGGC)	#DR5-M223	#DR6-M223
-0.077	62.0659	62.1425	d({Cy3}G{+T}{+T}GGAG{+C}TGATGGCGTAGGC)	#DR5-M218	#DR6-M218
-0.078	64.7126	64.7907	d({Cy3}GT{+T}GGAGCT{+G}ATGGCGTA{+G}GC)	#DR5-M506	#DR6-M506
-0.078	64.7227	64.8008	d({Cy3}GTTGGA{+G}C{+T}GATGGCGTAGG{+C})	#DR5-M1014	#DR6-M1014
-0.078	63.8052	63.8833	d({Cy3}G{+T}TG{+G}AGCTGATGGCG{+T}AGGC)	#DR5-M262	#DR6-M262
-0.079	64.1711	64.2501	d({Cy3}GTT{+G}GAGCTGATGGCG{+T}AGGC)	#DR5-M714	#DR6-M714
-0.08	64.3508	64.431	d({Cy3}{+G}{+T}TGGAGCTGATGGCGTAGGC)	#DR5-M2	#DR6-M2
-0.08	66.7793	66.8597	d({Cy3}GTTGGA{+G}CT{+G}ATGGCGTAGG{+C})	#DR5-M1026	#DR6-M1026
-0.08	65.1706	65.2508	d({Cy3}GT{+T}GGAGCTGATGGC{+G}T{+A}GGC)	#DR5-M556	#DR6-M556
-0.08	62.916	62.9956	d({Cy3}GT{+T}GG{+A}GCTGATGGCGTAGGC)	#DR5-M439	#DR6-M439
-0.08	65.2937	65.3737	d({Cy3}G{+T}TGGAGCTGATGGCGTAG{+G}{+C})	#DR5-M401	#DR6-M401
-0.081	62.9776	63.0586	d({Cy3}G{+T}TGGAG{+C}TGATGGCG{+T}AGGC)	#DR5-M307	#DR6-M307
-0.081	65.8001	65.8807	d({Cy3}GTTGGAGC{+T}{+G}ATGGCGTAG{+G}C)	#DR5-M1196	#DR6-M1196
-0.081	65.4251	65.5063	d({Cy3}GTTGG{+A}GC{+T}GATGGC{+G}TAGGC)	#DR5-M903	#DR6-M903
-0.081	66.678	66.7585	d({Cy3}GTTGG{+A}GCT{+G}ATGGCGTAGG{+C})	#DR5-M920	#DR6-M920
-0.081	64.9508	65.0314	d({Cy3}G{+T}TGGAGCTGATGGCGT{+A}GG{+C})	#DR5-M396	#DR6-M396
-0.081	63.9746	64.0553	d({Cy3}GTTGGAGCTGATGGCGTAGG{+C})	#DR5-M1561	#DR6-M1561
-0.081	63.7402	63.8214	d({Cy3}G{+T}T{+G}GAGCTGATGGCG{+T}AGGC)	#DR5-M245	#DR6-M245
-0.082	66.3572	66.4397	d({Cy3}GTTGGAGCT{+G}ATGGCGTAG{+G}C)	#DR5-M1328	#DR6-M1328
-0.082	65.6513	65.7335	d({Cy3}GTTGGA{+G}C{+T}GATGGCGTAG{+G}C)	#DR5-M1013	#DR6-M1013
-0.082	67.5829	67.6648	d({Cy3}{+G}TTGGAGCT{+G}ATGGCGTAGG{+C})	#DR5-M145	#DR6-M145
-0.082	65.1376	65.2193	d({Cy3}GTT{+G}GAGC{+T}GATGG{+C}GTAGGC)	#DR5-M644	#DR6-M644
-0.083	63.7993	63.8819	d({Cy3}GTTGG{+A}GCTGATGGCG{+T}AGGC)	#DR5-M972	#DR6-M972
-0.083	67.1373	67.2199	d({Cy3}GTTGG{+A}GCT{+G}ATGGCGTA{+G}GC)	#DR5-M918	#DR6-M918
-0.083	66.9815	67.0643	d({Cy3}GTTG{+G}AGCT{+G}ATGGCGTAGG{+C})	#DR5-M799	#DR6-M799
-0.083	65.8001	65.8835	d({Cy3}GTTGGAGCT{+G}ATG{+G}CG{+T}AGGC)	#DR5-M1298	#DR6-M1298
-0.084	63.0166	63.1006	d({Cy3}GT{+T}GGAGCTGATGG{+C}GTAGGC)	#DR5-M547	#DR6-M547
-0.084	67.3503	67.4339	d({Cy3}GTTGGAGCT{+G}ATGGCGT{+A}{+G}GC)	#DR5-M1322	#DR6-M1322
-0.084	63.7698	63.8539	d({Cy3}GTTGGAGCTGATGGCG{+T}AGG{+C})	#DR5-M1547	#DR6-M1547
-0.084	65.9907	66.0752	d({Cy3}GTTGGAGC{+T}GATGGC{+G}TAG{+G}C)	#DR5-M1247	#DR6-M1247
-0.084	64.9061	64.9896	d({Cy3}G{+T}TGGAGCTGATGGCGTA{+G}G{+C})	#DR5-M399	#DR6-M399
-0.084	66.9179	67.0022	d({Cy3}GTT{+G}GAGCT{+G}ATGGCGTAGG{+C})	#DR5-M662	#DR6-M662
-0.085	67.501	67.5857	d({Cy3}GTTGGAGCT{+G}ATGGCGT{+A}G{+G}C)	#DR5-M1323	#DR6-M1323
-0.085	62.4367	62.5218	d({Cy3}G{+T}{+T}GG{+A}GCTGATGGCGTAGGC)	#DR5-M216	#DR6-M216
-0.085	63.283	63.3679	d({Cy3}GT{+T}G{+G}AGCTGATGGCG{+T}AGGC)	#DR5-M434	#DR6-M434
-0.086	63.5285	63.6145	d({Cy3}GT{+T}{+G}GAGCTGATGGCG{+T}AGGC)	#DR5-M417	#DR6-M417
-0.086	62.8483	62.934	d({Cy3}GT{+T}GGAGCTGATGG{+C}G{+T}AGGC)	#DR5-M549	#DR6-M549
-0.086	66.7599	66.8459	d({Cy3}GTTGGAG{+C}T{+G}ATGGCGTA{+G}GC)	#DR5-M1116	#DR6-M1116
-0.086	64.4586	64.5444	d({Cy3}GTTGGA{+G}{+C}{+T}GATGGCGTAGGC)	#DR5-M989	#DR6-M989
-0.086	65.6939	65.7803	d({Cy3}GTTG{+G}AGC{+T}GATGGC{+G}TAGGC)	#DR5-M782	#DR6-M782
-0.086	65.2079	65.2937	d({Cy3}GT{+T}GGAGCT{+G}ATGGCGTAG{+G}C)	#DR5-M507	#DR6-M507
-0.086	66.154	66.2396	d({Cy3}GTTGGAGCT{+G}ATGGCG{+T}AG{+G}C)	#DR5-M1319	#DR6-M1319
-0.086	65.3309	65.4165	d({Cy3}GTTGGAGCT{+G}ATGGCGTAGG{+C})	#DR5-M1330	#DR6-M1330
-0.087	64.7242	64.8109	d({Cy3}GTT{+G}GAG{+C}{+T}GATGGCGTAGGC)	#DR5-M625	#DR6-M625
-0.087	64.7675	64.8542	d({Cy3}GTTG{+G}AG{+C}{+T}GATGGCGTAGGC)	#DR5-M762	#DR6-M762
-0.088	62.3181	62.4063	d({Cy3}GT{+T}GGAG{+C}TGATGGCG{+T}AGGC)	#DR5-M479	#DR6-M479
-0.088	63.2949	63.3828	d({Cy3}G{+T}TGG{+A}GCTGATGGCG{+T}AGGC)	#DR5-M278	#DR6-M278
-0.088	64.6155	64.7039	d({Cy3}{+G}TTGGAGCTGATGGCG{+T}AGGC)	#DR5-M197	#DR6-M197
-0.088	64.7719	64.86	d({Cy3}G{+T}TGGAGCT{+G}ATGGCGTAGG{+C})	#DR5-M336	#DR6-M336
-0.089	64.1931	64.2822	d({Cy3}{+G}T{+T}GGAGCTGATGGCGTAGGC)	#DR5-M22	#DR6-M22
-0.089	65.1362	65.225	d({Cy3}GTTGGAGCT{+G}ATGGCG{+T}AGG{+C})	#DR5-M1320	#DR6-M1320
-0.089	63.656	63.7447	d({Cy3}GT{+T}GGAGCTGATGGC{+G}TAGGC)	#DR5-M554	#DR6-M554
-0.09	64.6967	64.7863	d({Cy3}GTTGGAGC{+T}{+G}ATGGCGTAGG{+C})	#DR5-M1197	#DR6-M1197
-0.09	64.3552	64.4455	d({Cy3}GTTGG{+A}G{+C}{+T}GATGGCGTAGGC)	#DR5-M883	#DR6-M883
-0.09	65.7647	65.8552	d({Cy3}G{+T}TGGAGCT{+G}ATGGCGTAG{+G}C)	#DR5-M335	#DR6-M335
-0.09	65.2007	65.2909	d({Cy3}{+G}TTGGAG{+C}{+T}GATGGCGTAGGC)	#DR5-M108	#DR6-M108
-0.091	67.027	67.118	d({Cy3}GTTGGAGCT{+G}ATGGCGTAG{+G}{+C})	#DR5-M1329	#DR6-M1329
-0.092	64.3363	64.4281	d({Cy3}G{+T}TGGAGCTGATGGCG{+T}AG{+G}C)	#DR5-M391	#DR6-M391
-0.092	63.5211	63.613	d({Cy3}G{+T}TGGAGCTGATGGCG{+T}{+A}GGC)	#DR5-M389	#DR6-M389
-0.092	65.6101	65.7024	d({Cy3}{+G}TTGGAGC{+T}GATGG{+C}GTAGGC)	#DR5-M127	#DR6-M127
-0.092	67.0905	67.1828	d({Cy3}GTT{+G}GAGCT{+G}ATGGCGT{+A}GGC)	#DR5-M659	#DR6-M659
-0.092	66.5541	66.646	d({Cy3}GTTGGAG{+C}TGATGG{+C}GTAGG{+C})	#DR5-M1163	#DR6-M1163
-0.092	64.0832	64.1755	d({Cy3}GT{+T}GGAGCT{+G}ATGGCGTAGG{+C})	#DR5-M508	#DR6-M508
-0.093	64.5241	64.617	d({Cy3}G{+T}TGGAGCTGATGGCGTAG{+G}C)	#DR5-M400	#DR6-M400
-0.093	65.8793	65.9724	d({Cy3}GTTGGAGCT{+G}ATGGCGTA{+G}GC)	#DR5-M1325	#DR6-M1325
-0.094	67.1772	67.2707	d({Cy3}GTTGGAGCT{+G}ATGGC{+G}TAG{+G}C)	#DR5-M1314	#DR6-M1314
-0.094	63.3024	63.3962	d({Cy3}GT{+T}GGAGCTGATGGC{+G}{+T}AGGC)	#DR5-M555	#DR6-M555
-0.095	65.657	65.752	d({Cy3}GTTGGAG{+C}TGATGGC{+G}{+T}AGGC)	#DR5-M1165	#DR6-M1165
-0.095	64.1125	64.2077	d({Cy3}{+G}{+T}TGGAGCTGATGGCG{+T}AGGC)	#DR5-M17	#DR6-M17
-0.096	67.8905	67.9868	d({Cy3}{+G}TTGGAGCT{+G}ATGGCGTA{+G}GC)	#DR5-M143	#DR6-M143
-0.096	65.0687	65.1649	d({Cy3}GTTG{+G}A{+G}C{+T}GATGGCGTAGGC)	#DR5-M748	#DR6-M748
-0.096	65.0242	65.1204	d({Cy3}GTT{+G}GA{+G}C{+T}GATGGCGTAGGC)	#DR5-M611	#DR6-M611
-0.096	63.8657	63.9613	d({Cy3}G{+T}TGGAGCTGATGGCGT{+A}GGC)	#DR5-M393	#DR6-M393
-0.097	65.6044	65.7009	d({Cy3}GTT{+G}GAGC{+T}GATGGC{+G}TAGGC)	#DR5-M645	#DR6-M645
-0.097	62.6672	62.7638	d({Cy3}GT{+T}GG{+A}GCTGATGGCG{+T}AGGC)	#DR5-M450	#DR6-M450
-0.098	65.0342	65.1319	d({Cy3}GTTGG{+A}{+G}C{+T}GATGGCGTAGGC)	#DR5-M869	#DR6-M869
-0.098	65.4008	65.4992	d({Cy3}GTTG{+G}AGC{+T}GATGGCGT{+A}GGC)	#DR5-M784	#DR6-M784
-0.098	65.512	65.6101	d({Cy3}{+G}TTGGA{+G}C{+T}GATGGCGTAGGC)	#DR5-M94	#DR6-M94
-0.099	63.7196	63.8185	d({Cy3}{+G}{+T}{+T}GGAGCTGATGGCGTAGGC)	#DR5-M3	#DR6-M3
-0.099	65.6896	65.7888	d({Cy3}GTTGGAGCT{+G}ATGGCG{+T}A{+G}GC)	#DR5-M1318	#DR6-M1318
-0.099	63.9451	64.0436	d({Cy3}G{+T}TGGAGCTGATGGCGTA{+G}GC)	#DR5-M397	#DR6-M397
-0.1	63.755	63.8553	d({Cy3}G{+T}TGGAGCTGATGGCG{+T}A{+G}GC)	#DR5-M390	#DR6-M390
-0.101	66.8736	66.9745	d({Cy3}GTTG{+G}AGCT{+G}ATGGCGTAG{+G}C)	#DR5-M798	#DR6-M798
-0.102	65.0026	65.1046	d({Cy3}GTTGG{+A}GC{+T}GATGGCGT{+A}GGC)	#DR5-M905	#DR6-M905
-0.103	65.2537	65.3566	d({Cy3}GT{+T}GGAGCTGATGGCGT{+A}G{+G}C)	#DR5-M567	#DR6-M567
-0.103	66.1455	66.248	d({Cy3}{+G}TTGGAGC{+T}GATGGC{+G}TAGGC)	#DR5-M128	#DR6-M128
-0.104	63.9525	64.0568	d({Cy3}{+G}T{+T}GGAGCTGATGGCG{+T}AGGC)	#DR5-M36	#DR6-M36
-0.104	67.2858	67.3901	d({Cy3}GTTGGAGCT{+G}ATGGCGTA{+G}{+G}C)	#DR5-M1326	#DR6-M1326
-0.105	66.998	67.1029	d({Cy3}GTT{+G}{+G}AGCT{+G}ATGGCGTAGGC)	#DR5-M581	#DR6-M581
-0.106	65.1978	65.3037	d({Cy3}GTTGGA{+G}C{+T}GATGGCGT{+A}GGC)	#DR5-M1011	#DR6-M1011
-0.108	65.0587	65.1663	d({Cy3}GTTGG{+A}GC{+T}GATGGCGTA{+G}GC)	#DR5-M906	#DR6-M906
-0.108	65.4194	65.5277	d({Cy3}GTTG{+G}AGC{+T}GATGGCGTA{+G}GC)	#DR5-M785	#DR6-M785
-0.109	67.4216	67.531	d({Cy3}GTTGGA{+G}CT{+G}ATGGCGTAG{+G}C)	#DR5-M1025	#DR6-M1025
-0.109	64.9565	65.0658	d({Cy3}G{+T}TGGA{+G}CT{+G}ATGGCGTAGGC)	#DR5-M286	#DR6-M286
-0.109	63.3396	63.4483	d({Cy3}G{+T}TGGAGCTGATGGCGTAGG{+C})	#DR5-M402	#DR6-M402
-0.109	67.1676	67.2762	d({Cy3}GTTG{+G}AGCT{+G}ATGGCGTA{+G}GC)	#DR5-M797	#DR6-M797
-0.11	65.2823	65.3923	d({Cy3}G{+T}T{+G}GAGCT{+G}ATGGCGTAGGC)	#DR5-M238	#DR6-M238
-0.11	67.3339	67.4435	d({Cy3}GTTGG{+A}GCT{+G}ATGGCGTAG{+G}C)	#DR5-M919	#DR6-M919
-0.11	65.2937	65.4037	d({Cy3}GTT{+G}GAGC{+T}GATGGCGT{+A}GGC)	#DR5-M647	#DR6-M647
-0.11	65.2623	65.3723	d({Cy3}G{+T}TGGAG{+C}TGATG{+G}CGTAGGC)	#DR5-M304	#DR6-M304
-0.111	65.3323	65.4436	d({Cy3}G{+T}TG{+G}AGCT{+G}ATGGCGTAGGC)	#DR5-M255	#DR6-M255
-0.111	62.4489	62.5597	d({Cy3}G{+T}{+T}GGAGCTGATGG{+C}GTAGGC)	#DR5-M225	#DR6-M225
-0.112	67.0546	67.1662	d({Cy3}GTT{+G}GAGCT{+G}ATGGCGTA{+G}GC)	#DR5-M660	#DR6-M660
-0.113	66.3586	66.4718	d({Cy3}GTTGGA{+G}{+C}T{+G}ATGGCGTAGGC)	#DR5-M990	#DR6-M990
-0.113	64.601	64.714	d({Cy3}GT{+T}GGAGCTGATGGCGTAG{+G}{+C})	#DR5-M573	#DR6-M573
-0.114	63.1305	63.2442	d({Cy3}G{+T}TGGAGCTGATGGCG{+T}AGG{+C})	#DR5-M392	#DR6-M392
-0.114	64.8888	65.0026	d({Cy3}GTTG{+G}AGC{+T}GATGGCGTAGG{+C})	#DR5-M787	#DR6-M787
-0.114	67.118	67.2323	d({Cy3}GTTG{+G}{+A}GCT{+G}ATGGCGTAGGC)	#DR5-M734	#DR6-M734
-0.114	64.2033	64.3173	d({Cy3}GT{+T}GGAGCTGATGGCGT{+A}GG{+C})	#DR5-M568	#DR6-M568
-0.115	66.857	66.9718	d({Cy3}GTTGGAG{+C}T{+G}ATGGCGTAG{+G}C)	#DR5-M1117	#DR6-M1117
-0.115	63.0916	63.2068	d({Cy3}G{+T}{+T}GGAGCTGATGGC{+G}TAGGC)	#DR5-M226	#DR6-M226
-0.116	65.691	65.8072	d({Cy3}GTT{+G}GAGCT{+G}ATGGCGTAGGC)	#DR5-M651	#DR6-M651
-0.116	65.0831	65.1993	d({Cy3}GT{+T}{+G}GAGCT{+G}ATGGCGTAGGC)	#DR5-M410	#DR6-M410
-0.116	66.9815	67.0974	d({Cy3}GTTGG{+A}{+G}CT{+G}ATGGCGTAGGC)	#DR5-M870	#DR6-M870
-0.116	65.1017	65.2179	d({Cy3}GTT{+G}GAGC{+T}{+G}ATGGCGTAGGC)	#DR5-M639	#DR6-M639
-0.117	65.1477	65.2651	d({Cy3}GTTG{+G}AGC{+T}{+G}ATGGCGTAGGC)	#DR5-M776	#DR6-M776
-0.117	65.735	65.8524	d({Cy3}GTTG{+G}AGCT{+G}ATGGCGTAGGC)	#DR5-M788	#DR6-M788
-0.117	65.3437	65.4607	d({Cy3}GTT{+G}GAGC{+T}GATGGCGTA{+G}GC)	#DR5-M648	#DR6-M648
-0.117	64.1565	64.2735	d({Cy3}GT{+T}GGAGCTGATGGCGTA{+G}G{+C})	#DR5-M571	#DR6-M571
-0.117	63.616	63.7329	d({Cy3}GT{+T}GGAGCTGATGGCG{+T}AG{+G}C)	#DR5-M563	#DR6-M563
-0.117	64.8398	64.9565	d({Cy3}GT{+T}G{+G}AGCT{+G}ATGGCGTAGGC)	#DR5-M427	#DR6-M427
-0.118	65.5675	65.6853	d({Cy3}GTTGGAGC{+T}GATG{+G}CGTA{+G}GC)	#DR5-M1233	#DR6-M1233
-0.118	64.8773	64.9954	d({Cy3}GTTGGA{+G}C{+T}{+G}ATGGCGTAGGC)	#DR5-M1003	#DR6-M1003
-0.118	63.2606	63.3784	d({Cy3}GTTGGA{+G}C{+T}GATGGCGTAGGC)	#DR5-M1002	#DR6-M1002
-0.118	65.5476	65.6655	d({Cy3}{+G}T{+T}GGAGCT{+G}ATGGCGTAGGC)	#DR5-M29	#DR6-M29
-0.118	66.1596	66.2774	d({Cy3}{+G}TTGGAGCT{+G}ATGGCGTAGGC)	#DR5-M134	#DR6-M134
-0.119	66.3363	66.4551	d({Cy3}GTTGG{+A}G{+C}T{+G}ATGGCGTAGGC)	#DR5-M884	#DR6-M884
-0.119	65.5547	65.674	d({Cy3}{+G}TTGGAGC{+T}{+G}ATGGCGTAGGC)	#DR5-M122	#DR6-M122
-0.119	64.4819	64.601	d({Cy3}GTTGG{+A}GC{+T}GATGGCGTAGG{+C})	#DR5-M908	#DR6-M908
-0.119	65.0314	65.1505	d({Cy3}GTTGGAG{+C}T{+G}ATGGCGTAGGC)	#DR5-M1107	#DR6-M1107
-0.119	65.8425	65.9611	d({Cy3}GTTG{+G}AGC{+T}GATGGCGTAG{+G}C)	#DR5-M786	#DR6-M786
-0.119	64.5328	64.6518	d({Cy3}G{+T}TGGAG{+C}T{+G}ATGGCGTAGGC)	#DR5-M300	#DR6-M300
-0.119	65.6825	65.8015	d({Cy3}{+G}{+T}TGGAGCT{+G}ATGGCGTAGGC)	#DR5-M10	#DR6-M10
-0.12	65.4493	65.5689	d({Cy3}GTTGGA{+G}CT{+G}ATGGCGTAGGC)	#DR5-M1015	#DR6-M1015
-0.12	64.3406	64.4601	d({Cy3}GT{+T}GGA{+G}CT{+G}ATGGCGTAGGC)	#DR5-M458	#DR6-M458
-0.12	64.7386	64.8585	d({Cy3}GTTGG{+A}GC{+T}{+G}ATGGCGTAGGC)	#DR5-M897	#DR6-M897
-0.12	67.1979	67.3174	d({Cy3}{+G}TTGGAG{+C}T{+G}ATGGCGTAGGC)	#DR5-M109	#DR6-M109
-0.12	62.9009	63.0211	d({Cy3}GTTGGAG{+C}{+T}GATGGCGTAGGC)	#DR5-M1094	#DR6-M1094
-0.12	67.4695	67.5898	d({Cy3}{+G}TTGG{+A}GCT{+G}ATGGCGTAGGC)	#DR5-M80	#DR6-M80
-0.12	65.3366	65.4565	d({Cy3}GTTGG{+A}GCT{+G}ATGGCGTAGGC)	#DR5-M909	#DR6-M909
-0.12	65.7675	65.8877	d({Cy3}{+G}TTGGAGC{+T}GATGGCGT{+A}GGC)	#DR5-M130	#DR6-M130
-0.12	66.9096	67.0298	d({Cy3}GTT{+G}G{+A}GCT{+G}ATGGCGTAGGC)	#DR5-M597	#DR6-M597
-0.121	67.6716	67.7927	d({Cy3}{+G}TT{+G}GAGCT{+G}ATGGCGTAGGC)	#DR5-M47	#DR6-M47
-0.121	64.272	64.3931	d({Cy3}GT{+T}GG{+A}GCT{+G}ATGGCGTAGGC)	#DR5-M443	#DR6-M443
-0.121	64.8196	64.9407	d({Cy3}GTT{+G}GAGC{+T}GATGGCGTAGG{+C})	#DR5-M650	#DR6-M650
-0.121	64.86	64.981	d({Cy3}G{+T}TGG{+A}GCT{+G}ATGGCGTAGGC)	#DR5-M271	#DR6-M271
-0.121	66.6432	66.7641	d({Cy3}GTT{+G}GAG{+C}T{+G}ATGGCGTAGGC)	#DR5-M626	#DR6-M626
-0.121	66.6919	66.8126	d({Cy3}GTTG{+G}AG{+C}T{+G}ATGGCGTAGGC)	#DR5-M763	#DR6-M763
-0.122	63.9172	64.0392	d({Cy3}GT{+T}GGAG{+C}T{+G}ATGGCGTAGGC)	#DR5-M472	#DR6-M472
-0.123	66.6794	66.8029	d({Cy3}{+G}TTGGAGCTGATG{+G}CG{+T}AGGC)	#DR5-M179	#DR6-M179
-0.124	65.8326	65.9569	d({Cy3}{+G}TTGGAGC{+T}GATGGCGTA{+G}GC)	#DR5-M131	#DR6-M131
-0.124	66.9331	67.0574	d({Cy3}GTT{+G}GA{+G}CT{+G}ATGGCGTAGGC)	#DR5-M612	#DR6-M612
-0.124	67.7111	67.8349	d({Cy3}{+G}TTG{+G}AGCT{+G}ATGGCGTAGGC)	#DR5-M64	#DR6-M64
-0.124	62.7201	62.8437	d({Cy3}G{+T}TGGA{+G}C{+T}GATGGCGTAGGC)	#DR5-M285	#DR6-M285
-0.125	63.8067	63.9319	d({Cy3}GT{+T}GGAGCTGATGGCGTAG{+G}C)	#DR5-M572	#DR6-M572
-0.126	65.0529	65.1792	d({Cy3}GTTG{+G}{+A}GC{+T}GATGGCGTAGGC)	#DR5-M733	#DR6-M733
-0.126	64.5124	64.6387	d({Cy3}GTTGGAG{+C}{+T}{+G}ATGGCGTAGGC)	#DR5-M1095	#DR6-M1095
-0.126	66.9953	67.1208	d({Cy3}GTTG{+G}A{+G}CT{+G}ATGGCGTAGGC)	#DR5-M749	#DR6-M749
-0.129	65.752	65.8807	d({Cy3}GTT{+G}GAGC{+T}GATGGCGTAG{+G}C)	#DR5-M649	#DR6-M649
-0.129	63.135	63.2636	d({Cy3}GT{+T}GGAGCTGATGGCGT{+A}GGC)	#DR5-M565	#DR6-M565
-0.13	65.1233	65.2537	d({Cy3}GTTGGAGC{+T}GATG{+G}{+C}GTAGGC)	#DR5-M1229	#DR6-M1229
-0.13	65.4365	65.5661	d({Cy3}GTTGGAGC{+T}GAT{+G}GC{+G}TAGGC)	#DR5-M1222	#DR6-M1222
-0.13	62.7684	62.8979	d({Cy3}GT{+T}GGAGCTGATGGCG{+T}{+A}GGC)	#DR5-M561	#DR6-M561
-0.13	62.0567	62.1868	d({Cy3}GT{+T}GGA{+G}C{+T}GATGGCGTAGGC)	#DR5-M457	#DR6-M457
-0.131	65.465	65.5959	d({Cy3}GTT{+G}GAGCT{+G}ATGGCG{+T}AGGC)	#DR5-M658	#DR6-M658
-0.132	63.8951	64.0274	d({Cy3}GTTGGAGCT{+G}ATGGCGTAGGC)	#DR5-M1264	#DR6-M1264
-0.132	62.347	62.4793	d({Cy3}G{+T}TGGAG{+C}{+T}GATGGCGTAGGC)	#DR5-M299	#DR6-M299
-0.132	65.5092	65.6414	d({Cy3}GTTG{+G}AGCT{+G}ATGGCG{+T}AGGC)	#DR5-M795	#DR6-M795
-0.133	63.0211	63.1545	d({Cy3}GT{+T}GGAGCTGATGGCG{+T}A{+G}GC)	#DR5-M562	#DR6-M562
-0.133	66.3027	66.4355	d({Cy3}{+G}TTGGAGC{+T}GATGGCGTAG{+G}C)	#DR5-M132	#DR6-M132
-0.133	65.9343	66.0668	d({Cy3}{+G}TTGGAGCT{+G}ATGGCG{+T}AGGC)	#DR5-M141	#DR6-M141
-0.133	63.2143	63.3471	d({Cy3}GT{+T}GGAGCTGATGGCGTA{+G}GC)	#DR5-M569	#DR6-M569
-0.133	63.0076	63.141	d({Cy3}GTTGGA{+G}C{+T}GATGGCG{+T}AGGC)	#DR5-M1010	#DR6-M1010
-0.133	64.7256	64.8585	d({Cy3}GTT{+G}G{+A}GC{+T}GATGGCGTAGGC)	#DR5-M596	#DR6-M596
-0.134	65.3566	65.4906	d({Cy3}{+G}TTGGAGC{+T}GATGGCGTAGG{+C})	#DR5-M133	#DR6-M133
-0.134	65.2222	65.3566	d({Cy3}GTTGGA{+G}CT{+G}ATGGCG{+T}AGGC)	#DR5-M1022	#DR6-M1022
-0.134	64.8037	64.9378	d({Cy3}GTTGGAG{+C}T{+G}ATGGCG{+T}AGGC)	#DR5-M1114	#DR6-M1114
-0.135	65.1104	65.2451	d({Cy3}GTTGG{+A}GCT{+G}ATGGCG{+T}AGGC)	#DR5-M916	#DR6-M916
-0.136	65.0314	65.1677	d({Cy3}GT{+T}GGA{+G}CTGATG{+G}CGTAGGC)	#DR5-M462	#DR6-M462
-0.136	62.646	62.7819	d({Cy3}GTTGGAG{+C}{+T}GATGGCG{+T}AGGC)	#DR5-M1102	#DR6-M1102
-0.137	65.215	65.3523	d({Cy3}{+G}TTGG{+A}GC{+T}GATGGCGTAGGC)	#DR5-M79	#DR6-M79
-0.138	64.9277	65.0658	d({Cy3}GTT{+G}{+G}AGC{+T}GATGGCGTAGGC)	#DR5-M580	#DR6-M580
-0.138	65.1089	65.2465	d({Cy3}GTTGGAGC{+T}GATGG{+C}{+G}TAGGC)	#DR5-M1237	#DR6-M1237
-0.138	63.3501	63.4884	d({Cy3}G{+T}TGGAGCT{+G}ATGGCGTAGGC)	#DR5-M325	#DR6-M325
-0.141	65.4479	65.5888	d({Cy3}{+G}TTG{+G}AGC{+T}GATGGCGTAGGC)	#DR5-M63	#DR6-M63
-0.142	65.4051	65.5476	d({Cy3}{+G}TT{+G}GAGC{+T}GATGGCGTAGGC)	#DR5-M46	#DR6-M46
-0.142	65.5177	65.6598	d({Cy3}GTTGGAGC{+T}GATGG{+C}GTAG{+G}C)	#DR5-M1241	#DR6-M1241
-0.142	65.0357	65.1778	d({Cy3}GTTGGAGC{+T}GATG{+G}CGTAGG{+C})	#DR5-M1235	#DR6-M1235
-0.142	63.2233	63.365	d({Cy3}GTTGGAGC{+T}{+G}ATGGCGTAGGC)	#DR5-M1186	#DR6-M1186
-0.142	62.6762	62.8181	d({Cy3}GT{+T}GGAGCT{+G}ATGGCGTAGGC)	#DR5-M497	#DR6-M497
-0.145	61.658	61.8031	d({Cy3}GT{+T}GGAG{+C}{+T}GATGGCGTAGGC)	#DR5-M471	#DR6-M471
-0.145	62.1578	62.3028	d({Cy3}G{+T}{+T}GGAGCT{+G}ATGGCGTAGGC)	#DR5-M220	#DR6-M220
-0.147	62.5521	62.6989	d({Cy3}GT{+T}GGAGCTGATGGCGTAGG{+C})	#DR5-M574	#DR6-M574
-0.149	62.652	62.8015	d({Cy3}G{+T}TGGAGC{+T}{+G}ATGGCGTAGGC)	#DR5-M313	#DR6-M313
-0.151	67.7723	67.9231	d({Cy3}{+G}TTGGAGCT{+G}ATGGCGTAG{+G}C)	#DR5-M144	#DR6-M144
-0.151	63.6589	63.8096	d({Cy3}GTTGGAGCT{+G}ATGGCG{+T}AGGC)	#DR5-M1316	#DR6-M1316
-0.152	65.1649	65.3166	d({Cy3}GTTGGAGC{+T}GAT{+G}GCGTA{+G}GC)	#DR5-M1225	#DR6-M1225
-0.152	62.3379	62.4899	d({Cy3}GT{+T}GGAGCTGATGGCG{+T}AGG{+C})	#DR5-M564	#DR6-M564
-0.152	63.2262	63.3784	d({Cy3}G{+T}{+T}GGAGCTGATGGCGTAG{+G}C)	#DR5-M230	#DR6-M230
-0.155	63.1111	63.2666	d({Cy3}G{+T}TGGAGCT{+G}ATGGCG{+T}AGGC)	#DR5-M332	#DR6-M332
-0.156	65.4593	65.6158	d({Cy3}GTTGGAGC{+T}GATG{+G}CGT{+A}GGC)	#DR5-M1232	#DR6-M1232
-0.156	61.9432	62.0996	d({Cy3}GT{+T}GGAGC{+T}{+G}ATGGCGTAGGC)	#DR5-M485	#DR6-M485
-0.156	63.4126	63.5686	d({Cy3}GTTG{+G}AGC{+T}GATGGCGTAGGC)	#DR5-M775	#DR6-M775
-0.157	62.5597	62.717	d({Cy3}G{+T}{+T}GGAGCTGATGGCGT{+A}GGC)	#DR5-M228	#DR6-M228
-0.159	64.6126	64.7719	d({Cy3}GTTGGAGC{+T}GAT{+G}GCGTAGG{+C})	#DR5-M1227	#DR6-M1227
-0.159	62.9821	63.141	d({Cy3}GTTGGAGC{+T}{+G}ATGGCG{+T}AGGC)	#DR5-M1193	#DR6-M1193
-0.16	62.6354	62.7955	d({Cy3}G{+T}{+T}GGAGCTGATGGCGTA{+G}GC)	#DR5-M229	#DR6-M229
-0.161	62.3424	62.5036	d({Cy3}GTTGGAGCTGATGGCGTAGGC)	#DR5-CTRL	#DR6-CTRL
-0.161	62.4322	62.593	d({Cy3}GT{+T}GGAGCT{+G}ATGGCG{+T}AGGC)	#DR5-M504	#DR6-M504
-0.162	62.9746	63.1365	d({Cy3}G{+T}TG{+G}AGC{+T}GATGGCGTAGGC)	#DR5-M254	#DR6-M254
-0.164	63.3411	63.5047	d({Cy3}GTT{+G}GAGC{+T}GATGGCGTAGGC)	#DR5-M638	#DR6-M638
-0.168	65.0615	65.2293	d({Cy3}GTTGGAGC{+T}GAT{+G}GCGT{+A}GGC)	#DR5-M1224	#DR6-M1224
-0.169	62.9596	63.129	d({Cy3}GTTGG{+A}GC{+T}GATGGCGTAGGC)	#DR5-M896	#DR6-M896
-0.17	62.4307	62.6006	d({Cy3}GT{+T}G{+G}AGC{+T}GATGGCGTAGGC)	#DR5-M426	#DR6-M426
-0.17	64.7863	64.9565	d({Cy3}GTTGGAGC{+T}GAT{+G}G{+C}GTAGGC)	#DR5-M1221	#DR6-M1221
-0.172	63.1605	63.3322	d({Cy3}GTTG{+G}AGC{+T}GATGGCG{+T}AGGC)	#DR5-M783	#DR6-M783
-0.172	62.6732	62.8452	d({Cy3}GT{+T}{+G}GAGC{+T}GATGGCGTAGGC)	#DR5-M409	#DR6-M409
-0.174	62.8859	63.0601	d({Cy3}G{+T}T{+G}GAGC{+T}GATGGCGTAGGC)	#DR5-M237	#DR6-M237
-0.175	66.5067	66.6821	d({Cy3}GTTGGAG{+C}T{+G}AT{+G}GCGTAGGC)	#DR5-M1110	#DR6-M1110
-0.178	65.3523	65.5305	d({Cy3}GTTGGAGC{+T}GATGGCGTA{+G}{+G}C)	#DR5-M1259	#DR6-M1259
-0.179	63.478	63.6574	d({Cy3}GTTGGAGC{+T}GATG{+G}CG{+T}AGGC)	#DR5-M1231	#DR6-M1231
-0.179	63.6752	63.8539	d({Cy3}GTTGGAGC{+T}GATG{+G}CGTAGGC)	#DR5-M1228	#DR6-M1228
-0.179	64.447	64.6257	d({Cy3}GTTGGAGC{+T}GATGG{+C}GTAGG{+C})	#DR5-M1242	#DR6-M1242
-0.18	61.9124	62.092	d({Cy3}G{+T}{+T}GGAGCTGATGGCGTAGG{+C})	#DR5-M231	#DR6-M231
-0.18	64.9623	65.1419	d({Cy3}GTTGGAGC{+T}GATGG{+C}GTA{+G}GC)	#DR5-M1240	#DR6-M1240
-0.18	64.9781	65.1577	d({Cy3}GTTGGAGC{+T}GATGGC{+G}TAGG{+C})	#DR5-M1248	#DR6-M1248
-0.181	65.4479	65.6286	d({Cy3}GTTGGAGC{+T}GATGGC{+G}TA{+G}GC)	#DR5-M1246	#DR6-M1246
-0.181	62.4261	62.6066	d({Cy3}G{+T}TGG{+A}GC{+T}GATGGCGTAGGC)	#DR5-M270	#DR6-M270
-0.181	63.0856	63.2666	d({Cy3}GTT{+G}GAGC{+T}GATGGCG{+T}AGGC)	#DR5-M646	#DR6-M646
-0.182	62.0721	62.254	d({Cy3}GTTGGAGCTGATGGCG{+T}AGGC)	#DR5-M1537	#DR6-M1537
-0.183	63.7476	63.9304	d({Cy3}{+G}TTGGAGC{+T}GATGGCGTAGGC)	#DR5-M121	#DR6-M121
-0.184	62.7004	62.8844	d({Cy3}GTTGG{+A}GC{+T}GATGGCG{+T}AGGC)	#DR5-M904	#DR6-M904
-0.187	64.8253	65.0127	d({Cy3}GTTGGAGC{+T}GATGG{+C}GT{+A}GGC)	#DR5-M1239	#DR6-M1239
-0.191	63.1919	63.3828	d({Cy3}GTTGGAGC{+T}GAT{+G}GCGTAGGC)	#DR5-M1219	#DR6-M1219
-0.193	66.0457	66.2382	d({Cy3}GTTGGA{+G}CTGATG{+G}CGTAGGC)	#DR5-M1057	#DR6-M1057
-0.194	65.2923	65.4864	d({Cy3}GTTGGAGC{+T}GATGGC{+G}T{+A}GGC)	#DR5-M1245	#DR6-M1245
-0.195	63.2128	63.4081	d({Cy3}{+G}{+T}TGGAGC{+T}GATGGCGTAGGC)	#DR5-M9	#DR6-M9
-0.195	62.9776	63.1724	d({Cy3}GTTGGAGC{+T}GAT{+G}GCG{+T}AGGC)	#DR5-M1223	#DR6-M1223
-0.197	61.7569	61.9539	d({Cy3}GT{+T}GG{+A}GC{+T}GATGGCGTAGGC)	#DR5-M442	#DR6-M442
-0.198	65.2694	65.4679	d({Cy3}GTTGGAGC{+T}GATGGCGT{+A}{+G}GC)	#DR5-M1255	#DR6-M1255
-0.199	63.4944	63.6929	d({Cy3}{+G}TTGGAGC{+T}GATGGCG{+T}AGGC)	#DR5-M129	#DR6-M129
-0.204	61.6812	61.8848	d({Cy3}G{+T}TGGAGCTGATGGCGTAGGC)	#DR5-M212	#DR6-M212
-0.205	67.1428	67.3476	d({Cy3}GTTGG{+A}GCTGATG{+G}CGTAGG{+C})	#DR5-M958	#DR6-M958
-0.208	64.7733	64.981	d({Cy3}GTTGGAGC{+T}GATGGCGTAG{+G}{+C})	#DR5-M1262	#DR6-M1262
-0.209	63.7476	63.9569	d({Cy3}GTTGGAGC{+T}GATGGC{+G}TAGGC)	#DR5-M1243	#DR6-M1243
-0.211	65.3666	65.5774	d({Cy3}GTTGGAGC{+T}GATGGCGT{+A}G{+G}C)	#DR5-M1256	#DR6-M1256
-0.212	63.1081	63.3203	d({Cy3}GTTGGAGC{+T}GATGG{+C}GTAGGC)	#DR5-M1236	#DR6-M1236
-0.214	63.3918	63.6056	d({Cy3}GTTGGAGC{+T}GATGGC{+G}{+T}AGGC)	#DR5-M1244	#DR6-M1244
-0.215	62.937	63.1515	d({Cy3}GTTGGAGC{+T}GATGG{+C}G{+T}AGGC)	#DR5-M1238	#DR6-M1238
-0.216	63.0091	63.2248	d({Cy3}{+G}T{+T}GGAGC{+T}GATGGCGTAGGC)	#DR5-M28	#DR6-M28
-0.223	64.3581	64.5807	d({Cy3}GTTGGAGC{+T}GATGGCGT{+A}GG{+C})	#DR5-M1257	#DR6-M1257
-0.224	64.3202	64.5444	d({Cy3}GTTGGAGC{+T}GATGGCGTA{+G}G{+C})	#DR5-M1260	#DR6-M1260
-0.23	61.3928	61.6225	d({Cy3}G{+T}TGGAGCTGATGGCG{+T}AGGC)	#DR5-M388	#DR6-M388
-0.236	63.8819	64.1184	d({Cy3}GTTGGAGC{+T}GATGGCGTAG{+G}C)	#DR5-M1261	#DR6-M1261
-0.237	63.0076	63.2442	d({Cy3}G{+T}TGGAGC{+T}GATG{+G}CGTAGGC)	#DR5-M317	#DR6-M317
-0.238	63.6885	63.926	d({Cy3}GTTGGAGC{+T}GATGGCG{+T}AG{+G}C)	#DR5-M1252	#DR6-M1252
-0.247	63.274	63.5211	d({Cy3}GTTGGAGC{+T}GATGGCGTA{+G}GC)	#DR5-M1258	#DR6-M1258
-0.249	62.8452	63.0946	d({Cy3}GTTGGAGC{+T}GATGGCG{+T}{+A}GGC)	#DR5-M1250	#DR6-M1250
-0.249	63.1919	63.4409	d({Cy3}GTTGGAGC{+T}GATGGCGT{+A}GGC)	#DR5-M1254	#DR6-M1254
-0.25	63.0781	63.3277	d({Cy3}GTTGGAGC{+T}GATGGCG{+T}A{+G}GC)	#DR5-M1251	#DR6-M1251
-0.253	62.5127	62.7653	d({Cy3}G{+T}TGGAGC{+T}GAT{+G}GCGTAGGC)	#DR5-M316	#DR6-M316
-0.261	60.8466	61.1072	d({Cy3}GT{+T}GGAGCTGATGGCGTAGGC)	#DR5-M403	#DR6-M403
-0.262	62.6898	62.9521	d({Cy3}GTTGGAGC{+T}GATGGCGTAGG{+C})	#DR5-M1263	#DR6-M1263
-0.266	63.0691	63.3352	d({Cy3}G{+T}TGGAGC{+T}GATGGC{+G}TAGGC)	#DR5-M319	#DR6-M319
-0.267	66.9773	67.2446	d({Cy3}GTTG{+G}AGCTGATGG{+C}GTAGG{+C})	#DR5-M844	#DR6-M844
-0.268	62.4717	62.7397	d({Cy3}GTTGGAGC{+T}GATGGCG{+T}AGG{+C})	#DR5-M1253	#DR6-M1253
-0.27	67.2941	67.5638	d({Cy3}{+G}TTGGAG{+C}TGATGG{+C}GTAGGC)	#DR5-M114	#DR6-M114
-0.275	65.7916	66.0668	d({Cy3}G{+T}TG{+G}AGCTGATG{+G}CGTAGGC)	#DR5-M259	#DR6-M259
-0.276	62.4124	62.6883	d({Cy3}G{+T}TGGAGC{+T}GATGG{+C}GTAGGC)	#DR5-M318	#DR6-M318
-0.279	67.1731	67.4517	d({Cy3}GTTGG{+A}GCTGAT{+G}GCGT{+A}GGC)	#DR5-M947	#DR6-M947
-0.291	60.5352	60.8261	d({Cy3}GT{+T}GGAGCTGATGGCG{+T}AGGC)	#DR5-M560	#DR6-M560
-0.294	67.5488	67.843	d({Cy3}{+G}TTGGAGCT{+G}ATGG{+C}GTAGGC)	#DR5-M139	#DR6-M139
-0.3	62.1853	62.4854	d({Cy3}GT{+T}GGAGC{+T}GATG{+G}CGTAGGC)	#DR5-M489	#DR6-M489
-0.301	63.1814	63.4825	d({Cy3}G{+T}TGGAGC{+T}GATGGCGTAG{+G}C)	#DR5-M323	#DR6-M323
-0.301	66.8763	67.1772	d({Cy3}GTT{+G}GAGCTGATGG{+C}GTAGG{+C})	#DR5-M707	#DR6-M707
-0.309	60.1833	60.4924	d({Cy3}G{+T}{+T}GGAGCTGATGGCGTAGGC)	#DR5-M213	#DR6-M213
-0.311	62.5642	62.8754	d({Cy3}G{+T}TGGAGC{+T}GATGGCGTA{+G}GC)	#DR5-M322	#DR6-M322
-0.313	62.4823	62.7955	d({Cy3}G{+T}TGGAGC{+T}GATGGCGT{+A}GGC)	#DR5-M321	#DR6-M321
-0.326	61.6704	61.9969	d({Cy3}GT{+T}GGAGC{+T}GAT{+G}GCGTAGGC)	#DR5-M488	#DR6-M488
-0.335	67.3737	67.7084	d({Cy3}GTTGGAGCT{+G}ATGGC{+G}T{+A}GGC)	#DR5-M1312	#DR6-M1312
-0.337	61.9263	62.2632	d({Cy3}G{+T}TGGAGC{+T}GATGGCGTAGG{+C})	#DR5-M324	#DR6-M324
-0.341	62.2235	62.5642	d({Cy3}GT{+T}GGAGC{+T}GATGGC{+G}TAGGC)	#DR5-M491	#DR6-M491
-0.345	59.8494	60.1944	d({Cy3}G{+T}{+T}GGAGCTGATGGCG{+T}AGGC)	#DR5-M227	#DR6-M227
-0.349	61.5512	61.9001	d({Cy3}GT{+T}GGAGC{+T}GATGG{+C}GTAGGC)	#DR5-M490	#DR6-M490
-0.376	62.3104	62.6868	d({Cy3}GT{+T}GGAGC{+T}GATGGCGTAG{+G}C)	#DR5-M495	#DR6-M495
-0.389	61.6797	62.069	d({Cy3}GT{+T}GGAGC{+T}GATGGCGTA{+G}GC)	#DR5-M494	#DR6-M494
-0.392	61.5992	61.9908	d({Cy3}GT{+T}GGAGC{+T}GATGGCGT{+A}GGC)	#DR5-M493	#DR6-M493
-0.402	66.9179	67.3202	d({Cy3}GTTGG{+A}GCT{+G}ATG{+G}CGTAGGC)	#DR5-M913	#DR6-M913
-0.404	66.8888	67.2927	d({Cy3}GTTG{+G}AGCT{+G}AT{+G}GCGTAGGC)	#DR5-M791	#DR6-M791
-0.407	60.7709	61.1776	d({Cy3}GTTGGAGC{+T}GATGGCGTAGGC)	#DR5-M1185	#DR6-M1185
-0.433	60.9441	61.3773	d({Cy3}GT{+T}GGAGC{+T}GATGGCGTAGG{+C})	#DR5-M496	#DR6-M496
-0.446	60.4256	60.8718	d({Cy3}GTTGGAGC{+T}GATGGCG{+T}AGGC)	#DR5-M1249	#DR6-M1249
-0.453	66.7766	67.2295	d({Cy3}GTT{+G}GAGCT{+G}AT{+G}GCGTAGGC)	#DR5-M654	#DR6-M654
-0.494	66.4914	66.9856	d({Cy3}GTTG{+G}AG{+C}TGATGG{+C}GTAGGC)	#DR5-M768	#DR6-M768
-0.501	66.5123	67.0132	d({Cy3}GTTGGAG{+C}TGATGG{+C}GTA{+G}GC)	#DR5-M1161	#DR6-M1161
-0.519	66.678	67.1965	d({Cy3}GTTGGAG{+C}T{+G}ATGGC{+G}TAGGC)	#DR5-M1113	#DR6-M1113
-0.524	59.8622	60.3859	d({Cy3}G{+T}TGGAGC{+T}GATGGCGTAGGC)	#DR5-M312	#DR6-M312
-0.538	66.3782	66.9165	d({Cy3}GTT{+G}GAG{+C}TGATGG{+C}GTAGGC)	#DR5-M631	#DR6-M631
-0.577	59.4657	60.0423	d({Cy3}G{+T}TGGAGC{+T}GATGGCG{+T}AGGC)	#DR5-M320	#DR6-M320
-0.605	67.0505	67.6552	d({Cy3}GTTG{+G}{+A}GCTGATG{+G}CGTAGGC)	#DR5-M738	#DR6-M738
-0.664	58.7076	59.3713	d({Cy3}GT{+T}GGAGC{+T}GATGGCGTAGGC)	#DR5-M484	#DR6-M484
-0.732	58.2381	58.9701	d({Cy3}GT{+T}GGAGC{+T}GATGGCG{+T}AGGC)	#DR5-M492	#DR6-M492
-0.762	57.7767	58.5384	d({Cy3}G{+T}{+T}GGAGC{+T}GATGGCGTAGGC)	#DR5-M219	#DR6-M219
-0.774	67.6089	68.3834	d({Cy3}{+G}TTGGAGCT{+G}ATGGC{+G}TAGGC)	#DR5-M140	#DR6-M140
-0.866	66.8667	67.7329	d({Cy3}GTTGGA{+G}CTGATGGC{+G}TA{+G}GC)	#DR5-M1075	#DR6-M1075

## Sheet: DR17-DR18
DTm	Tm (mut)	Tm (wt)	Probe, 5'->3'	#Id1 (mut)	#Id2 (wt)
3.031	62.8934	59.8622	d(GTTGGAGC{+T}G{+A}{+T}GGCGTAGGC)	#DR17-M1199	#DR18-M1199
3.008	69.5158	66.5081	d({+G}TTGGAGCTG{+A}TGGCGTAG{+G}C)	#DR17-M155	#DR18-M155
2.802	69.1861	66.3838	d(GTTGGAGCTG{+A}TGGC{+G}TAG{+G}C)	#DR17-M1370	#DR18-M1370
2.758	62.4124	59.6539	d(GT{+T}GGAGC{+T}G{+A}TGGCGTAGGC)	#DR17-M486	#DR18-M486
2.521	63.0661	60.5447	d(G{+T}TGGAGC{+T}G{+A}TGGCGTAGGC)	#DR17-M314	#DR18-M314
2.514	62.6142	60.1	d(GT{+T}GGAGCTG{+A}{+T}GGCGTAGGC)	#DR17-M510	#DR18-M510
2.452	68.7102	66.2578	d(GTTGGAGCTG{+A}TG{+G}CGTAG{+G}C)	#DR17-M1357	#DR18-M1357
2.434	63.3754	60.941	d(GTTGGAGC{+T}G{+A}TGGCG{+T}AGGC)	#DR17-M1204	#DR18-M1204
2.366	63.5938	61.2276	d(GTTGGAGC{+T}G{+A}TGGCGTAGGC)	#DR17-M1198	#DR18-M1198
2.347	63.2501	60.9032	d(G{+T}TGGAGCTG{+A}{+T}GGCGTAGGC)	#DR17-M338	#DR18-M338
2.293	63.5374	61.2448	d(GTTGGAGCTG{+A}{+T}GGCG{+T}AGGC)	#DR17-M1337	#DR18-M1337
2.278	68.6648	66.3866	d({+G}TTG{+G}AGCTG{+A}TGGCGTAGGC)	#DR17-M65	#DR18-M65
2.252	68.5966	66.3447	d({+G}TT{+G}GAGCTG{+A}TGGCGTAGGC)	#DR17-M48	#DR18-M48
2.23	68.9261	66.696	d({+G}TTGGAGCTG{+A}TGGCGT{+A}GGC)	#DR17-M153	#DR18-M153
2.229	63.758	61.5295	d(GTTGGAGCTG{+A}{+T}GGCGTAGGC)	#DR17-M1332	#DR18-M1332
2.22	68.8369	66.6168	d(GTTGGAGCTG{+A}TGGCGT{+A}G{+G}C)	#DR17-M1379	#DR18-M1379
2.218	69.1742	66.9566	d({+G}TTGGAGCTG{+A}TGGC{+G}TAGGC)	#DR17-M151	#DR18-M151
2.203	62.8226	60.6192	d(G{+T}{+T}GGAGCTG{+A}TGGCGTAGGC)	#DR17-M221	#DR18-M221
2.179	68.4975	66.3181	d({+G}TTGGA{+G}CTG{+A}TGGCGTAGGC)	#DR17-M96	#DR18-M96
2.164	63.0961	60.9316	d(GT{+T}GGAGCTG{+A}TGGCG{+T}AGGC)	#DR17-M515	#DR18-M515
2.155	68.6434	66.4886	d({+G}TTGGAGCTG{+A}T{+G}GCGTAGGC)	#DR17-M148	#DR18-M148
2.149	68.2704	66.1217	d({+G}TTGG{+A}GCTG{+A}TGGCGTAGGC)	#DR17-M81	#DR18-M81
2.123	68.2906	66.168	d(GTTGGA{+G}CTG{+A}TGGC{+G}TAGGC)	#DR17-M1032	#DR18-M1032
2.115	63.3143	61.1995	d(GT{+T}GGAGCTG{+A}TGGCGTAGGC)	#DR17-M509	#DR18-M509
2.087	68.2892	66.2017	d(GTTG{+G}AGCTG{+A}TG{+G}CGTAGGC)	#DR17-M803	#DR18-M803
2.074	65.6158	63.5419	d(GTTGGAGC{+T}G{+A}TGGCGTA{+G}GC)	#DR17-M1206	#DR18-M1206
2.072	65.8213	63.7491	d({+G}TTGGAGC{+T}G{+A}TGGCGTAGGC)	#DR17-M123	#DR18-M123
2.069	65.5177	63.4483	d(GTTGGAGC{+T}G{+A}TGGCGT{+A}GGC)	#DR17-M1205	#DR18-M1205
2.062	63.7077	61.6457	d(G{+T}TGGAGCTG{+A}TGGCG{+T}AGGC)	#DR17-M343	#DR18-M343
2.054	65.0816	63.0271	d(GTTGG{+A}GC{+T}G{+A}TGGCGTAGGC)	#DR17-M898	#DR18-M898
2.05	68.1679	66.1174	d(GTT{+G}GAGCTG{+A}TG{+G}CGTAGGC)	#DR17-M666	#DR18-M666
2.039	67.9299	65.8906	d(GTTGGAG{+C}TG{+A}TGGCGTAG{+G}C)	#DR17-M1128	#DR18-M1128
2.036	65.3966	63.3605	d(GTT{+G}GAGC{+T}G{+A}TGGCGTAGGC)	#DR17-M640	#DR18-M640
2.032	65.3223	63.2904	d(GTTGGAGC{+T}{+G}{+A}TGGCGTAGGC)	#DR17-M1187	#DR18-M1187
2.03	65.3037	63.274	d(GTTGGAGC{+T}G{+A}TGGCGTAGG{+C})	#DR17-M1208	#DR18-M1208
2.027	65.4436	63.4171	d(GTTG{+G}AGC{+T}G{+A}TGGCGTAGGC)	#DR17-M777	#DR18-M777
2.025	64.86	62.8347	d(GT{+T}GGAGCT{+G}{+A}TGGCGTAGGC)	#DR17-M498	#DR18-M498
2.023	63.9216	61.8986	d(G{+T}TGGAGCTG{+A}TGGCGTAGGC)	#DR17-M337	#DR18-M337
2.012	65.2623	63.2501	d(GTTGGAGCT{+G}{+A}{+T}GGCGTAGGC)	#DR17-M1266	#DR18-M1266
2.009	67.8715	65.8623	d({+G}TTGGAG{+C}TG{+A}TGGCGTAGGC)	#DR17-M110	#DR18-M110
1.994	68.4787	66.4844	d(GTTGGAGCTG{+A}TGGC{+G}T{+A}GGC)	#DR17-M1368	#DR18-M1368
1.992	64.2048	62.2128	d(GTTGGAGCTG{+A}TGGCG{+T}AGGC)	#DR17-M1372	#DR18-M1372
1.99	65.718	63.7284	d(GTTGGAGCT{+G}{+A}TGGCG{+T}AGGC)	#DR17-M1271	#DR18-M1271
1.985	65.4336	63.4483	d(G{+T}TGGAGCT{+G}{+A}TGGCGTAGGC)	#DR17-M326	#DR18-M326
1.979	65.9273	63.9481	d(GTTGGAGCT{+G}{+A}TGGCGTAGGC)	#DR17-M1265	#DR18-M1265
1.973	68.4291	66.4565	d({+G}TTGGAGCTG{+A}TGG{+C}GTAGGC)	#DR17-M150	#DR18-M150
1.971	68.1099	66.1385	d({+G}TTGGAGCT{+G}{+A}TGGCGTAGGC)	#DR17-M135	#DR18-M135
1.969	65.2623	63.2934	d(GTTGGAGC{+T}G{+A}TGG{+C}GTAGGC)	#DR17-M1202	#DR18-M1202
1.961	64.4179	62.4565	d(GTTGGAGCTG{+A}TGGCGTAGGC)	#DR17-M1331	#DR18-M1331
1.961	65.8976	63.9363	d(GTTGGAGC{+T}G{+A}TGGC{+G}TAGGC)	#DR17-M1203	#DR18-M1203
1.958	65.9075	63.9496	d({+G}TTGGAGCTG{+A}{+T}GGCGTAGGC)	#DR17-M147	#DR18-M147
1.957	66.1076	64.1506	d(GTTGGAGC{+T}G{+A}TGGCGTAG{+G}C)	#DR17-M1207	#DR18-M1207
1.956	64.8859	62.9295	d(GTTGGAG{+C}{+T}G{+A}TGGCGTAGGC)	#DR17-M1096	#DR18-M1096
1.956	65.2394	63.283	d(GTTGGA{+G}C{+T}G{+A}TGGCGTAGGC)	#DR17-M1004	#DR18-M1004
1.946	67.8172	65.8708	d(GTTGGAGCTG{+A}TGGCGT{+A}GG{+C})	#DR17-M1380	#DR18-M1380
1.943	68.4331	66.49	d(GTTGGAGCTG{+A}TG{+G}CGT{+A}GGC)	#DR17-M1355	#DR18-M1355
1.942	65.1477	63.2053	d(GTTGG{+A}GCTG{+A}{+T}GGCGTAGGC)	#DR17-M922	#DR18-M922
1.936	68.0166	66.0809	d(GTTGGA{+G}CTG{+A}TGGCGT{+A}GGC)	#DR17-M1034	#DR18-M1034
1.931	67.5707	65.6399	d(GTT{+G}G{+A}GCTG{+A}TGGCGTAGGC)	#DR17-M598	#DR18-M598
1.927	67.9149	65.9879	d(GTTG{+G}AGCTG{+A}T{+G}GCGTAGGC)	#DR17-M802	#DR18-M802
1.925	64.8542	62.9295	d(GTTGGAG{+C}TG{+A}{+T}GGCGTAGGC)	#DR17-M1120	#DR18-M1120
1.923	65.4622	63.5389	d(GTT{+G}GAGCTG{+A}{+T}GGCGTAGGC)	#DR17-M664	#DR18-M664
1.923	68.0585	66.1357	d(GTTGGAGCTG{+A}T{+G}GCGT{+A}GGC)	#DR17-M1347	#DR18-M1347
1.919	67.8607	65.9414	d(GTTGG{+A}GCTG{+A}TGGCGT{+A}GGC)	#DR17-M928	#DR18-M928
1.915	65.5077	63.5923	d(GTTG{+G}AGCTG{+A}{+T}GGCGTAGGC)	#DR17-M801	#DR18-M801
1.912	68.3121	66.4006	d(GTTGGAGCTG{+A}TGGCGT{+A}{+G}GC)	#DR17-M1378	#DR18-M1378
1.91	65.6442	63.7343	d(GTTGGAGCTG{+A}{+T}GGCGT{+A}GGC)	#DR17-M1338	#DR18-M1338
1.907	65.7236	63.817	d(GTTGGAGCTG{+A}{+T}GGCGTA{+G}GC)	#DR17-M1339	#DR18-M1339
1.901	68.2084	66.3069	d(GTTG{+G}AGCTG{+A}TGGCGTA{+G}GC)	#DR17-M808	#DR18-M808
1.899	67.8715	65.9724	d(GTTGGAGCTG{+A}TGG{+C}GT{+A}GGC)	#DR17-M1362	#DR18-M1362
1.899	67.268	65.3694	d(GTTGG{+A}GCT{+G}{+A}TGGCGTAGGC)	#DR17-M910	#DR18-M910
1.895	67.7642	65.8694	d(GTTG{+G}A{+G}CTG{+A}TGGCGTAGGC)	#DR17-M750	#DR18-M750
1.891	67.7152	65.8241	d(GTTGGAGCTG{+A}TGGCGTA{+G}G{+C})	#DR17-M1383	#DR18-M1383
1.891	66.6335	64.743	d({+G}TTGGAGCTG{+A}TGGCGTAGGC)	#DR17-M146	#DR18-M146
1.889	66.4118	64.5226	d({+G}TTGGAGCTG{+A}TGGCG{+T}AGGC)	#DR17-M152	#DR18-M152
1.888	65.2308	63.3426	d(GTTGGAGC{+T}G{+A}T{+G}GCGTAGGC)	#DR17-M1200	#DR18-M1200
1.887	65.2293	63.3426	d(GT{+T}GGAGCTG{+A}TGGCGT{+A}GGC)	#DR17-M516	#DR18-M516
1.885	65.4165	63.5315	d(GTTGGAGCTG{+A}{+T}GGCGTAGG{+C})	#DR17-M1341	#DR18-M1341
1.884	67.3819	65.4978	d(GTTGGA{+G}CT{+G}{+A}TGGCGTAGGC)	#DR17-M1016	#DR18-M1016
1.883	65.3237	63.4409	d(GT{+T}GGAGCTG{+A}TGGCGTA{+G}GC)	#DR17-M517	#DR18-M517
1.878	67.6116	65.7335	d(GTTGGA{+G}CTG{+A}TGG{+C}GTAGGC)	#DR17-M1031	#DR18-M1031
1.876	67.5256	65.6499	d(GTTGGAG{+C}TG{+A}TGGCGT{+A}GGC)	#DR17-M1126	#DR18-M1126
1.876	68.3175	66.4411	d(GTTGGAGCTG{+A}T{+G}GC{+G}TAGGC)	#DR17-M1345	#DR18-M1345
1.874	67.3174	65.4436	d(GTTG{+G}AG{+C}TG{+A}TGGCGTAGGC)	#DR17-M764	#DR18-M764
1.873	66.1104	64.237	d({+G}{+T}TGGAGCTG{+A}TGGCGTAGGC)	#DR17-M11	#DR18-M11
1.872	65.9273	64.0553	d({+G}T{+T}GGAGCTG{+A}TGGCGTAGGC)	#DR17-M30	#DR18-M30
1.869	67.692	65.8227	d(GTT{+G}GA{+G}CTG{+A}TGGCGTAGGC)	#DR17-M613	#DR18-M613
1.868	65.2809	63.4126	d(GTTGGA{+G}CTG{+A}{+T}GGCGTAGGC)	#DR17-M1028	#DR18-M1028
1.865	64.8412	62.9761	d(GT{+T}GG{+A}GCTG{+A}TGGCGTAGGC)	#DR17-M444	#DR18-M444
1.864	67.2652	65.4008	d(GTT{+G}GAG{+C}TG{+A}TGGCGTAGGC)	#DR17-M627	#DR18-M627
1.864	64.9839	63.1201	d(GT{+T}GGAGCTG{+A}TGGCGTAGG{+C})	#DR17-M519	#DR18-M519
1.862	68.0423	66.1807	d(GTT{+G}GAGCTG{+A}TGGCGT{+A}GGC)	#DR17-M670	#DR18-M670
1.862	64.5008	62.6384	d(GT{+T}GGAG{+C}TG{+A}TGGCGTAGGC)	#DR17-M473	#DR18-M473
1.856	68.1544	66.2985	d(GTTG{+G}AGCTG{+A}TGGCGT{+A}GGC)	#DR17-M807	#DR18-M807
1.856	65.6286	63.7727	d(GTTGG{+A}GCTG{+A}TGGCG{+T}AGGC)	#DR17-M927	#DR18-M927
1.856	66.4383	64.5821	d(GTTGGAGCTG{+A}TGGCGTA{+G}GC)	#DR17-M1381	#DR18-M1381
1.855	65.9245	64.07	d(G{+T}TGGAGCTG{+A}TGGCGTA{+G}GC)	#DR17-M345	#DR18-M345
1.855	65.8298	63.9746	d(G{+T}TGGAGCTG{+A}TGGCGT{+A}GGC)	#DR17-M344	#DR18-M344
1.854	66.9331	65.0788	d(GTTGG{+A}G{+C}TG{+A}TGGCGTAGGC)	#DR17-M885	#DR18-M885
1.851	66.3405	64.4892	d(GTTGGAGCTG{+A}TGGCGT{+A}GGC)	#DR17-M1377	#DR18-M1377
1.85	68.1315	66.2816	d(GTTGG{+A}GCTG{+A}TGGC{+G}TAGGC)	#DR17-M926	#DR18-M926
1.849	65.9527	64.1037	d(GTT{+G}GAGCTG{+A}TGGCG{+T}AGGC)	#DR17-M669	#DR18-M669
1.847	65.9978	64.1506	d(GTTG{+G}AGCTG{+A}TGGCG{+T}AGGC)	#DR17-M806	#DR18-M806
1.846	65.3823	63.5359	d(G{+T}TGG{+A}GCTG{+A}TGGCGTAGGC)	#DR17-M272	#DR18-M272
1.846	66.2396	64.3931	d(GTTGGAGCTG{+A}TGGCG{+T}A{+G}GC)	#DR17-M1374	#DR18-M1374
1.843	65.5717	63.7284	d(GT{+T}{+G}GAGCTG{+A}TGGCGTAGGC)	#DR17-M411	#DR18-M411
1.843	65.8411	63.9981	d(GTTGG{+A}GCTG{+A}TGGCGTAGGC)	#DR17-M921	#DR18-M921
1.842	65.3523	63.5107	d(GT{+T}G{+G}AGCTG{+A}TGGCGTAGGC)	#DR17-M428	#DR18-M428
1.842	66.9082	65.0658	d(GTTGGAG{+C}T{+G}{+A}TGGCGTAGGC)	#DR17-M1108	#DR18-M1108
1.841	68.1922	66.3517	d(GTTGGAGCTG{+A}TGGC{+G}TAGG{+C})	#DR17-M1371	#DR18-M1371
1.841	66.2157	64.3742	d(GTTG{+G}AGCTG{+A}TGGCGTAGGC)	#DR17-M800	#DR18-M800
1.84	67.5324	65.6924	d(GTTGG{+A}GCTG{+A}TGGCGTAGG{+C})	#DR17-M931	#DR18-M931
1.84	67.5693	65.7293	d(GTTGGAG{+C}TG{+A}TG{+G}CGTAGGC)	#DR17-M1122	#DR18-M1122
1.839	68.0815	66.2424	d(GTT{+G}GAGCTG{+A}TGGCGTA{+G}GC)	#DR17-M671	#DR18-M671
1.838	65.3252	63.4869	d(GTTGGAG{+C}TG{+A}TGGCG{+T}AGGC)	#DR17-M1125	#DR18-M1125
1.837	65.7576	63.9201	d(G{+T}T{+G}GAGCTG{+A}TGGCGTAGGC)	#DR17-M239	#DR18-M239
1.835	65.0644	63.2292	d(G{+T}TGGAG{+C}TG{+A}TGGCGTAGGC)	#DR17-M301	#DR18-M301
1.835	67.449	65.6144	d(GTTGGAGCT{+G}{+A}T{+G}GCGTAGGC)	#DR17-M1267	#DR18-M1267
1.834	65.6456	63.8111	d(GTTGGAGC{+T}G{+A}TG{+G}CGTAGGC)	#DR17-M1201	#DR18-M1201
1.833	65.8058	63.9731	d(G{+T}TG{+G}AGCTG{+A}TGGCGTAGGC)	#DR17-M256	#DR18-M256
1.831	66.1582	64.3275	d(GTT{+G}GAGCTG{+A}TGGCGTAGGC)	#DR17-M663	#DR18-M663
1.825	65.5376	63.7122	d(GTTGGAG{+C}TG{+A}TGGCGTAGGC)	#DR17-M1119	#DR18-M1119
1.824	68.0287	66.2045	d(GTTGGAGCT{+G}{+A}TGGC{+G}TAGGC)	#DR17-M1270	#DR18-M1270
1.823	67.5297	65.7066	d(GTTGGAG{+C}TG{+A}TGGCGTA{+G}GC)	#DR17-M1127	#DR18-M1127
1.819	65.5916	63.7727	d(G{+T}TGGAGCTG{+A}TGGCGTAGG{+C})	#DR17-M347	#DR18-M347
1.818	64.9666	63.1485	d(GT{+T}GGAGCTG{+A}TGG{+C}GTAGGC)	#DR17-M513	#DR18-M513
1.818	66.2312	64.4135	d(GTTGGAGCTG{+A}{+T}GGCGTAG{+G}C)	#DR17-M1340	#DR18-M1340
1.811	64.922	63.1111	d(GT{+T}GGA{+G}CTG{+A}TGGCGTAGGC)	#DR17-M459	#DR18-M459
1.811	65.759	63.9481	d(GTTGGA{+G}CTG{+A}TGGCG{+T}AGGC)	#DR17-M1033	#DR18-M1033
1.811	67.2185	65.408	d(GTTGGAG{+C}TG{+A}TGGCGTAGG{+C})	#DR17-M1129	#DR18-M1129
1.805	65.4108	63.6056	d(GTTGGAGCTG{+A}{+T}GG{+C}GTAGGC)	#DR17-M1335	#DR18-M1335
1.803	65.9738	64.1711	d(GTTGGA{+G}CTG{+A}TGGCGTAGGC)	#DR17-M1027	#DR18-M1027
1.802	65.4935	63.6915	d(G{+T}TGGA{+G}CTG{+A}TGGCGTAGGC)	#DR17-M287	#DR18-M287
1.799	66.3852	64.5865	d(GTTGGAGCTG{+A}TGGC{+G}{+T}AGGC)	#DR17-M1367	#DR18-M1367
1.794	65.5959	63.8023	d(GT{+T}GGAGCTG{+A}TGGC{+G}TAGGC)	#DR17-M514	#DR18-M514
1.792	65.5661	63.7742	d(G{+T}TGGAGCTG{+A}TGG{+C}GTAGGC)	#DR17-M341	#DR18-M341
1.792	66.0232	64.2311	d(GTTGGAGCTG{+A}{+T}GGC{+G}TAGGC)	#DR17-M1336	#DR18-M1336
1.791	67.6184	65.827	d(GTTGGA{+G}CTG{+A}TGGCGTAGG{+C})	#DR17-M1037	#DR18-M1037
1.789	65.9019	64.1125	d(GTTGGAGCTG{+A}TGGCG{+T}AGG{+C})	#DR17-M1376	#DR18-M1376
1.786	65.9386	64.1521	d(GTTGGAGCTG{+A}TGGCG{+T}{+A}GGC)	#DR17-M1373	#DR18-M1373
1.784	66.4411	64.6576	d(G{+T}TGGAGCTG{+A}TGGCGTAG{+G}C)	#DR17-M346	#DR18-M346
1.783	66.0682	64.2852	d(GTTGGAGCTG{+A}TGG{+C}GTAGGC)	#DR17-M1359	#DR18-M1359
1.783	66.0963	64.3129	d(GTTGGAGCTG{+A}TGGCGTAGG{+C})	#DR17-M1386	#DR18-M1386
1.782	67.1731	65.3909	d(GTTGGAG{+C}TG{+A}T{+G}GCGTAGGC)	#DR17-M1121	#DR18-M1121
1.782	67.598	65.8157	d(GTTGGAGCTG{+A}T{+G}G{+C}GTAGGC)	#DR17-M1344	#DR18-M1344
1.781	67.475	65.6939	d(GTTGG{+A}GCTG{+A}TGG{+C}GTAGGC)	#DR17-M925	#DR18-M925
1.781	67.6007	65.8199	d(GTTGGAGCTG{+A}TGG{+C}GTAGG{+C})	#DR17-M1365	#DR18-M1365
1.778	66.703	64.9249	d(GTTGGAGCTG{+A}TGGC{+G}TAGGC)	#DR17-M1366	#DR18-M1366
1.776	67.9244	66.1484	d(GTTGGAGCTG{+A}TGGCGTAG{+G}{+C})	#DR17-M1385	#DR18-M1385
1.77	64.9292	63.159	d(GT{+T}GGAGCTG{+A}T{+G}GCGTAGGC)	#DR17-M511	#DR18-M511
1.765	65.8906	64.1257	d(GTTGGAGCTG{+A}TGG{+C}G{+T}AGGC)	#DR17-M1361	#DR18-M1361
1.764	67.6771	65.9132	d(GTTGGAGCTG{+A}T{+G}GCGTAGG{+C})	#DR17-M1350	#DR18-M1350
1.756	67.6307	65.875	d(GTTGGAGCT{+G}{+A}TGGCGT{+A}GGC)	#DR17-M1272	#DR18-M1272
1.749	65.5319	63.7831	d(G{+T}TGGAGCTG{+A}T{+G}GCGTAGGC)	#DR17-M339	#DR18-M339
1.747	67.4463	65.6995	d(GTTGG{+A}GCTG{+A}T{+G}GCGTAGGC)	#DR17-M923	#DR18-M923
1.743	67.5843	65.8411	d(GTTGGA{+G}CTG{+A}T{+G}GCGTAGGC)	#DR17-M1029	#DR18-M1029
1.743	66.0344	64.291	d(GTTGGAGCTG{+A}T{+G}GCGTAGGC)	#DR17-M1342	#DR18-M1342
1.741	65.8284	64.0876	d(GTTGGAGCTG{+A}T{+G}GCG{+T}AGGC)	#DR17-M1346	#DR18-M1346
1.74	67.7016	65.9611	d(GTTGGAGCT{+G}{+A}TG{+G}CGTAGGC)	#DR17-M1268	#DR18-M1268
1.738	65.7817	64.0436	d(GT{+T}GGAGCTG{+A}TGGCGTAG{+G}C)	#DR17-M518	#DR18-M518
1.731	66.1469	64.4164	d(G{+T}TGGAGCTG{+A}TGGC{+G}TAGGC)	#DR17-M342	#DR18-M342
1.728	67.8036	66.0752	d(GTTGGA{+G}CTG{+A}TGGCGTA{+G}GC)	#DR17-M1035	#DR18-M1035
1.728	68.003	66.2746	d(GTTGGAGCTG{+A}TG{+G}CGTAGG{+C})	#DR17-M1358	#DR18-M1358
1.722	65.9555	64.234	d(G{+T}TGGAGCTG{+A}TG{+G}CGTAGGC)	#DR17-M340	#DR18-M340
1.721	65.3366	63.616	d(GT{+T}GGAGCTG{+A}TG{+G}CGTAGGC)	#DR17-M512	#DR18-M512
1.72	68.6327	66.9123	d({+G}TTGGAGCTG{+A}TG{+G}CGTAGGC)	#DR17-M149	#DR18-M149
1.717	67.881	66.1638	d(GTTGGAGCTG{+A}T{+G}GCGTA{+G}GC)	#DR17-M1348	#DR18-M1348
1.706	67.4408	65.735	d(GTTG{+G}AGCT{+G}{+A}TGGCGTAGGC)	#DR17-M789	#DR18-M789
1.7	66.4271	64.727	d(GTTGGAGCTG{+A}TG{+G}CGTAGGC)	#DR17-M1351	#DR18-M1351
1.698	67.7193	66.0217	d(GTTG{+G}AGCTG{+A}TGGCGTAGG{+C})	#DR17-M810	#DR18-M810
1.69	67.0781	65.388	d(GTTGGAG{+C}TG{+A}TGG{+C}GTAGGC)	#DR17-M1123	#DR18-M1123
1.687	67.6252	65.9386	d(GTT{+G}GAGCTG{+A}TGGCGTAGG{+C})	#DR17-M673	#DR18-M673
1.686	67.6348	65.9484	d(GTTGGAGCT{+G}{+A}TGGCGTA{+G}GC)	#DR17-M1273	#DR18-M1273
1.685	67.6362	65.9513	d(GTTGGAGCTG{+A}T{+G}{+G}CGTAGGC)	#DR17-M1343	#DR18-M1343
1.684	65.8171	64.1331	d(GTTGGAGCTG{+A}{+T}G{+G}CGTAGGC)	#DR17-M1334	#DR18-M1334
1.68	66.2143	64.5342	d(GTTGGAGCTG{+A}TG{+G}CG{+T}AGGC)	#DR17-M1354	#DR18-M1354
1.678	66.8403	65.162	d(GTTGGAGCTG{+A}TGGCGTAG{+G}C)	#DR17-M1384	#DR18-M1384
1.675	67.877	66.2017	d(GTTGGA{+G}CTG{+A}TG{+G}CGTAGGC)	#DR17-M1030	#DR18-M1030
1.675	65.5319	63.8568	d(GTTGGAGCTG{+A}{+T}{+G}GCGTAGGC)	#DR17-M1333	#DR18-M1333
1.672	66.8279	65.1563	d(GTTGGA{+G}{+C}TG{+A}TGGCGTAGGC)	#DR17-M991	#DR18-M991
1.672	67.737	66.0654	d(GTTGG{+A}GCTG{+A}TG{+G}CGTAGGC)	#DR17-M924	#DR18-M924
1.669	67.5707	65.9019	d(GTTG{+G}{+A}GCTG{+A}TGGCGTAGGC)	#DR17-M735	#DR18-M735
1.665	68.1841	66.5193	d({+G}TTGGAGCTG{+A}TGGCGTA{+G}GC)	#DR17-M154	#DR18-M154
1.661	67.6689	66.0077	d(GTTGG{+A}GCTG{+A}TGGCGTA{+G}GC)	#DR17-M929	#DR18-M929
1.661	67.6334	65.9724	d(GTTG{+G}AGCTG{+A}TGG{+C}GTAGGC)	#DR17-M804	#DR18-M804
1.655	67.3449	65.6896	d(GTT{+G}GAGCT{+G}{+A}TGGCGTAGGC)	#DR17-M652	#DR18-M652
1.647	67.7438	66.0963	d(GTTGGAGCTG{+A}TGG{+C}GTA{+G}GC)	#DR17-M1363	#DR18-M1363
1.64	67.5884	65.9484	d(GTTGGAG{+C}TG{+A}TGGC{+G}TAGGC)	#DR17-M1124	#DR18-M1124
1.639	67.2831	65.6442	d(GTTGGAGCT{+G}{+A}TGGCGTAGG{+C})	#DR17-M1275	#DR18-M1275
1.622	67.4572	65.8355	d(GTTGG{+A}{+G}CTG{+A}TGGCGTAGGC)	#DR17-M871	#DR18-M871
1.617	66.5848	64.9681	d(GTTGGAGCTG{+A}TGGCG{+T}AG{+G}C)	#DR17-M1375	#DR18-M1375
1.615	67.6948	66.0795	d(GTTGGAGCTG{+A}TGG{+C}{+G}TAGGC)	#DR17-M1360	#DR18-M1360
1.614	67.5228	65.9089	d(GTT{+G}GAGCTG{+A}TGG{+C}GTAGGC)	#DR17-M667	#DR18-M667
1.613	67.5392	65.9259	d(GTT{+G}GAGCTG{+A}T{+G}GCGTAGGC)	#DR17-M665	#DR18-M665
1.597	67.3846	65.7874	d(GTT{+G}{+G}AGCTG{+A}TGGCGTAGGC)	#DR17-M582	#DR18-M582
1.587	67.1938	65.6073	d(GTTGGAGCT{+G}{+A}TGG{+C}GTAGGC)	#DR17-M1269	#DR18-M1269
1.543	67.5802	66.0372	d(GTTGGAGCTG{+A}TG{+G}{+C}GTAGGC)	#DR17-M1352	#DR18-M1352
1.522	68.2003	66.678	d(GTTG{+G}AGCTG{+A}TGGCGTAG{+G}C)	#DR17-M809	#DR18-M809
1.469	68.0801	66.6112	d(GTTGGAGCTG{+A}TG{+G}C{+G}TAGGC)	#DR17-M1353	#DR18-M1353
1.448	67.4627	66.0147	d(GTT{+G}GAG{+C}TGATGGCGTAG{+G}C)	#DR17-M636	#DR18-M636
1.42	67.805	66.3852	d(GTTGGAGCTG{+A}TGGC{+G}TA{+G}GC)	#DR17-M1369	#DR18-M1369
1.42	67.8539	66.4341	d(GTTG{+G}AGCTG{+A}TGGC{+G}TAGGC)	#DR17-M805	#DR18-M805
1.333	67.919	66.5862	d(GTT{+G}GAGCTG{+A}TGGCGTAG{+G}C)	#DR17-M672	#DR18-M672
1.294	67.7002	66.4062	d({+G}TTGGAGCTG{+A}TGGCGTAGG{+C})	#DR17-M156	#DR18-M156
1.278	67.6252	66.3475	d(GTT{+G}GAGCTG{+A}TGGC{+G}TAGGC)	#DR17-M668	#DR18-M668
1.278	67.557	66.2788	d(GTTGG{+A}GCTG{+A}TGGCGTAG{+G}C)	#DR17-M930	#DR18-M930
1.276	67.5133	66.2368	d(GTTGGAGCT{+G}{+A}TGGCGTAG{+G}C)	#DR17-M1274	#DR18-M1274
1.237	67.7587	66.5221	d(GTTGGAGCTG{+A}T{+G}GCGTAG{+G}C)	#DR17-M1349	#DR18-M1349
1.229	67.6389	66.4104	d(GTTGGA{+G}CTG{+A}TGGCGTAG{+G}C)	#DR17-M1036	#DR18-M1036
1.203	67.5502	66.3475	d(GTTGGAGCTG{+A}TG{+G}CGTA{+G}GC)	#DR17-M1356	#DR18-M1356
1.188	67.5638	66.3754	d(GTTGGAGCTG{+A}TGG{+C}GTAG{+G}C)	#DR17-M1364	#DR18-M1364
1.12	67.4202	66.2999	d(GTTGGAGCTG{+A}TGGCGTA{+G}{+G}C)	#DR17-M1382	#DR18-M1382
1.023	58.7622	57.7394	d(GT{+T}GGAGC{+T}GA{+T}GGCGTAGGC)	#DR17-M487	#DR18-M487
1.016	67.516	66.4997	d(GTTGG{+A}GCTGATGGCGTA{+G}{+G}C)	#DR17-M982	#DR18-M982
0.826	59.7945	58.9684	d(G{+T}TGGAGC{+T}GA{+T}GGCGTAGGC)	#DR17-M315	#DR18-M315
0.756	60.2328	59.4771	d(GTTGGAGC{+T}GA{+T}GGCG{+T}AGGC)	#DR17-M1214	#DR18-M1214
0.702	60.5638	59.8622	d(GTTGGAGC{+T}GA{+T}GGCGTAGGC)	#DR17-M1209	#DR18-M1209
0.619	60.0343	59.4152	d(G{+T}{+T}GGAGCTGA{+T}GGCGTAGGC)	#DR17-M222	#DR18-M222
0.597	60.3588	59.7622	d(GT{+T}GGAGCTGA{+T}GGCG{+T}AGGC)	#DR17-M525	#DR18-M525
0.557	60.6572	60.1	d(GT{+T}GGAGCTGA{+T}GGCGTAGGC)	#DR17-M520	#DR18-M520
0.526	61.1229	60.597	d(G{+T}TGGAGCTGA{+T}GGCG{+T}AGGC)	#DR17-M353	#DR18-M353
0.518	62.7593	62.2418	d(GTTGGAGC{+T}GA{+T}GGCGTAGG{+C})	#DR17-M1218	#DR18-M1218
0.507	63.0466	62.54	d(GTTGGAGC{+T}GA{+T}GGCGTA{+G}GC)	#DR17-M1216	#DR18-M1216
0.498	62.9611	62.4626	d(GTTGGAGC{+T}GA{+T}GGCGT{+A}GGC)	#DR17-M1215	#DR18-M1215
0.497	63.2367	62.7397	d({+G}TTGGAGC{+T}GA{+T}GGCGTAGGC)	#DR17-M124	#DR18-M124
0.497	61.4006	60.9032	d(G{+T}TGGAGCTGA{+T}GGCGTAGGC)	#DR17-M348	#DR18-M348
0.495	63.6708	63.1754	d(GTTGGAGC{+T}GA{+T}GGCGTAG{+G}C)	#DR17-M1217	#DR18-M1217
0.493	62.5127	62.0199	d(GTTGG{+A}GC{+T}GA{+T}GGCGTAGGC)	#DR17-M899	#DR18-M899
0.491	62.8513	62.3607	d(GTT{+G}GAGC{+T}GA{+T}GGCGTAGGC)	#DR17-M641	#DR18-M641
0.483	66.0935	65.6101	d(GTT{+G}GAGCTGA{+T}GGCGTAG{+G}C)	#DR17-M682	#DR18-M682
0.481	62.913	62.4322	d(GTTG{+G}AGC{+T}GA{+T}GGCGTAGGC)	#DR17-M778	#DR18-M778
0.478	61.7229	61.2448	d(GTTGGAGCTGA{+T}GGCG{+T}AGGC)	#DR17-M1418	#DR18-M1418
0.469	65.9329	65.4636	d(GTTGGA{+G}CTGA{+T}GGCGTAG{+G}C)	#DR17-M1046	#DR18-M1046
0.466	66.1863	65.7208	d(GTTG{+G}AGCTGA{+T}GGCGTAG{+G}C)	#DR17-M819	#DR18-M819
0.462	66.6557	66.1933	d({+G}TTGGAGCTGA{+T}GGCGTAG{+G}C)	#DR17-M165	#DR18-M165
0.457	61.9862	61.5295	d(GTTGGAGCTGA{+T}GGCGTAGGC)	#DR17-M1387	#DR18-M1387
0.446	63.5047	63.0586	d(GTTGGAGC{+T}GA{+T}GGC{+G}TAGGC)	#DR17-M1213	#DR18-M1213
0.445	62.8076	62.3622	d(GTTGGA{+G}C{+T}GA{+T}GGCGTAGGC)	#DR17-M1005	#DR18-M1005
0.444	66.5834	66.1399	d(GTTGGAGCTGA{+T}GGC{+G}TAG{+G}C)	#DR17-M1416	#DR18-M1416
0.443	62.458	62.0153	d(GTTGGAG{+C}{+T}GA{+T}GGCGTAGGC)	#DR17-M1097	#DR18-M1097
0.44	62.8693	62.4291	d(GTTGGAGC{+T}GA{+T}GG{+C}GTAGGC)	#DR17-M1212	#DR18-M1212
0.421	62.6929	62.2723	d(GT{+T}GGAGCTGA{+T}GGCGTAGG{+C})	#DR17-M529	#DR18-M529
0.411	63.0211	62.6097	d(GT{+T}GGAGCTGA{+T}GGCGTA{+G}GC)	#DR17-M527	#DR18-M527
0.407	65.7194	65.3123	d(GTTGGAGCTGA{+T}GGCGTAG{+G}{+C})	#DR17-M1431	#DR18-M1431
0.406	62.9295	62.5233	d(GT{+T}GGAGCTGA{+T}GGCGT{+A}GGC)	#DR17-M526	#DR18-M526
0.403	63.6338	63.2307	d(GT{+T}GGAGCTGA{+T}GGCGTAG{+G}C)	#DR17-M528	#DR18-M528
0.397	65.9597	65.5632	d(GT{+T}GGAGCTGATG{+G}CGTAG{+G}C)	#DR17-M545	#DR18-M545
0.397	62.5445	62.1471	d(GT{+T}GG{+A}GCTGA{+T}GGCGTAGGC)	#DR17-M445	#DR18-M445
0.396	65.8157	65.4194	d(GTT{+G}GAGCTGA{+T}GGCGTA{+G}GC)	#DR17-M681	#DR18-M681
0.394	62.2082	61.8139	d(GT{+T}GGAG{+C}TGA{+T}GGCGTAGGC)	#DR17-M474	#DR18-M474
0.394	63.6323	63.2382	d({+G}T{+T}GGAGCTGA{+T}GGCGTAGGC)	#DR17-M31	#DR18-M31
0.392	63.365	62.9731	d(G{+T}TGGAGCTGA{+T}GGCGTAGG{+C})	#DR17-M357	#DR18-M357
0.392	66.1076	65.7151	d(GTTGG{+A}GCTGA{+T}GGCGTAG{+G}C)	#DR17-M940	#DR18-M940
0.391	65.7732	65.3823	d(GTTGGAG{+C}TGA{+T}GGCGTAG{+G}C)	#DR17-M1138	#DR18-M1138
0.391	66.2886	65.8976	d({+G}TTGGAGCTGA{+T}GGCGTA{+G}GC)	#DR17-M164	#DR18-M164
0.39	65.8835	65.4935	d(GTTG{+G}AGCTGA{+T}GGCGTA{+G}GC)	#DR17-M818	#DR18-M818
0.389	64.0993	63.7107	d({+G}TTGGAGCTGA{+T}GGCG{+T}AGGC)	#DR17-M162	#DR18-M162
0.389	63.3456	62.9566	d(GTTGG{+A}GCTGA{+T}GGCG{+T}AGGC)	#DR17-M937	#DR18-M937
0.388	63.6811	63.2934	d(GTT{+G}GAGCTGA{+T}GGCG{+T}AGGC)	#DR17-M679	#DR18-M679
0.388	63.6663	63.2785	d(G{+T}TGGAGCTGA{+T}GGCGTA{+G}GC)	#DR17-M355	#DR18-M355
0.386	63.1141	62.7276	d(G{+T}TGG{+A}GCTGA{+T}GGCGTAGGC)	#DR17-M273	#DR18-M273
0.385	63.817	63.4319	d({+G}{+T}TGGAGCTGA{+T}GGCGTAGGC)	#DR17-M12	#DR18-M12
0.384	63.0631	62.6793	d(GTTGGAG{+C}TGA{+T}GGCG{+T}AGGC)	#DR17-M1135	#DR18-M1135
0.384	63.0901	62.7065	d(GT{+T}G{+G}AGCTGA{+T}GGCGTAGGC)	#DR17-M429	#DR18-M429
0.383	63.5033	63.1201	d(G{+T}T{+G}GAGCTGA{+T}GGCGTAGGC)	#DR17-M240	#DR18-M240
0.383	63.7314	63.3486	d(GTTG{+G}AGCTGA{+T}GGCG{+T}AGGC)	#DR17-M816	#DR18-M816
0.383	63.5774	63.1949	d(G{+T}TGGAGCTGA{+T}GGCGT{+A}GGC)	#DR17-M354	#DR18-M354
0.383	63.3083	62.925	d(GT{+T}{+G}GAGCTGA{+T}GGCGTAGGC)	#DR17-M412	#DR18-M412
0.382	62.8091	62.4276	d(G{+T}TGGAG{+C}TGA{+T}GGCGTAGGC)	#DR17-M302	#DR18-M302
0.381	64.2647	63.8833	d(G{+T}TGGAGCTGA{+T}GGCGTAG{+G}C)	#DR17-M356	#DR18-M356
0.38	63.7018	63.3218	d(GTTGGAGCTGA{+T}GGCG{+T}AGG{+C})	#DR17-M1422	#DR18-M1422
0.379	64.329	63.9496	d({+G}TTGGAGCTGA{+T}GGCGTAGGC)	#DR17-M157	#DR18-M157
0.378	63.5611	63.1829	d(G{+T}TG{+G}AGCTGA{+T}GGCGTAGGC)	#DR17-M257	#DR18-M257
0.378	63.5834	63.2053	d(GTTGG{+A}GCTGA{+T}GGCGTAGGC)	#DR17-M932	#DR18-M932
0.377	63.9157	63.5389	d(GTT{+G}GAGCTGA{+T}GGCGTAGGC)	#DR17-M674	#DR18-M674
0.376	66.2143	65.8383	d(GTTGGAGCTGA{+T}G{+G}C{+G}TAGGC)	#DR17-M1399	#DR18-M1399
0.375	63.4527	63.0781	d(GTTGGAGC{+T}GA{+T}G{+G}CGTAGGC)	#DR17-M1211	#DR18-M1211
0.375	63.9981	63.6234	d(GTTGGAGCTGA{+T}GGCG{+T}A{+G}GC)	#DR17-M1420	#DR18-M1420
0.375	63.9069	63.5315	d(GTTGGAGCTGA{+T}GGCGTAGG{+C})	#DR17-M1432	#DR18-M1432
0.374	67.3449	66.9704	d(GTTGGAGCTGAT{+G}G{+C}GTAGG{+C})	#DR17-M1448	#DR18-M1448
0.372	63.9643	63.5923	d(GTTG{+G}AGCTGA{+T}GGCGTAGGC)	#DR17-M811	#DR18-M811
0.372	62.7004	62.3287	d(GT{+T}GGA{+G}CTGA{+T}GGCGTAGGC)	#DR17-M460	#DR18-M460
0.372	64.1887	63.817	d(GTTGGAGCTGA{+T}GGCGTA{+G}GC)	#DR17-M1427	#DR18-M1427
0.371	63.3009	62.9295	d(GTTGGAG{+C}TGA{+T}GGCGTAGGC)	#DR17-M1130	#DR18-M1130
0.369	66.2031	65.834	d(GTTGGAGCTGA{+T}GGC{+G}TA{+G}GC)	#DR17-M1415	#DR18-M1415
0.369	63.426	63.0571	d(GT{+T}GGAGCTGA{+T}GGC{+G}TAGGC)	#DR17-M524	#DR18-M524
0.368	63.5374	63.1694	d(GTTGGA{+G}CTGA{+T}GGCG{+T}AGGC)	#DR17-M1043	#DR18-M1043
0.368	63.755	63.3873	d(GTTGGAGCTGA{+T}GGCG{+T}{+A}GGC)	#DR17-M1419	#DR18-M1419
0.367	65.9682	65.6016	d({+G}TTG{+G}AGCTGA{+T}GGCGTAGGC)	#DR17-M66	#DR18-M66
0.367	64.7806	64.4135	d(GTTGGAGCTGA{+T}GGCGTAG{+G}C)	#DR17-M1430	#DR18-M1430
0.367	64.1008	63.7343	d(GTTGGAGCTGA{+T}GGCGT{+A}GGC)	#DR17-M1423	#DR18-M1423
0.367	62.7789	62.4124	d(GT{+T}GGAGCTGA{+T}GG{+C}GTAGGC)	#DR17-M523	#DR18-M523
0.367	64.5894	64.2223	d(GTTGGAGCTGA{+T}GGCG{+T}AG{+G}C)	#DR17-M1421	#DR18-M1421
0.365	65.9273	65.5618	d({+G}TT{+G}GAGCTGA{+T}GGCGTAGGC)	#DR17-M49	#DR18-M49
0.364	63.286	62.922	d(G{+T}TGGA{+G}CTGA{+T}GGCGTAGGC)	#DR17-M288	#DR18-M288
0.363	65.7109	65.348	d({+G}TTGG{+A}GCTGA{+T}GGCGTAGGC)	#DR17-M82	#DR18-M82
0.362	65.2408	64.8787	d(GTT{+G}G{+A}GCTGA{+T}GGCGTAGGC)	#DR17-M599	#DR18-M599
0.361	65.892	65.5305	d(GTTGG{+A}GCTGA{+T}GGC{+G}TAGGC)	#DR17-M936	#DR18-M936
0.36	66.2662	65.9061	d(GTTGGAGCTGA{+T}GGCGT{+A}G{+G}C)	#DR17-M1425	#DR18-M1425
0.357	63.7698	63.4126	d(GTTGGA{+G}CTGA{+T}GGCGTAGGC)	#DR17-M1038	#DR18-M1038
0.356	65.4422	65.086	d(GTT{+G}{+G}AGCTGA{+T}GGCGTAGGC)	#DR17-M583	#DR18-M583
0.356	65.6172	65.2608	d(GTTGG{+A}GCTGA{+T}GGCGTA{+G}GC)	#DR17-M939	#DR18-M939
0.355	66.3572	66.002	d(GTTGGAGCTGA{+T}{+G}GCGTAG{+G}C)	#DR17-M1395	#DR18-M1395
0.354	66.3041	65.9499	d({+G}TTGGAGCTGA{+T}GGCGT{+A}GGC)	#DR17-M163	#DR18-M163
0.353	66.0372	65.6839	d(GTTGGA{+G}CTGA{+T}GGC{+G}TAGGC)	#DR17-M1042	#DR18-M1042
0.353	65.549	65.1964	d(GTTG{+G}{+A}GCTGA{+T}GGCGTAGGC)	#DR17-M736	#DR18-M736
0.352	65.8581	65.5063	d(GTT{+G}GAGCTGA{+T}GGCGT{+A}GGC)	#DR17-M680	#DR18-M680
0.352	65.9625	65.6101	d(GTTGGAG{+C}TGATGGCG{+T}AG{+G}C)	#DR17-M1173	#DR18-M1173
0.352	65.4508	65.0989	d(GTTGGAGCTGA{+T}GGCGTA{+G}G{+C})	#DR17-M1429	#DR18-M1429
0.352	65.465	65.1132	d({+G}TTGGAG{+C}TGA{+T}GGCGTAGGC)	#DR17-M111	#DR18-M111
0.351	65.3195	64.9681	d(GTTGGAG{+C}TGA{+T}GGCGTA{+G}GC)	#DR17-M1137	#DR18-M1137
0.351	64.0553	63.7048	d(G{+T}TGGAGCTGA{+T}GGC{+G}TAGGC)	#DR17-M352	#DR18-M352
0.35	64.7907	64.4412	d(GTTGGA{+G}{+C}TGA{+T}GGCGTAGGC)	#DR17-M992	#DR18-M992
0.35	65.0544	64.7039	d(GTTG{+G}AG{+C}TGA{+T}GGCGTAGGC)	#DR17-M765	#DR18-M765
0.35	64.6836	64.3333	d(GTTGG{+A}G{+C}TGA{+T}GGCGTAGGC)	#DR17-M886	#DR18-M886
0.349	65.9117	65.5632	d(GTTG{+G}AGCTGA{+T}GGCGT{+A}GGC)	#DR17-M817	#DR18-M817
0.349	65.4949	65.1462	d(GTTGGAGCTGA{+T}GGCGT{+A}GG{+C})	#DR17-M1426	#DR18-M1426
0.347	65.916	65.5689	d({+G}TTGGA{+G}CTGA{+T}GGCGTAGGC)	#DR17-M97	#DR18-M97
0.345	63.1964	62.8513	d(GTTGGAGC{+T}GA{+T}{+G}GCGTAGGC)	#DR17-M1210	#DR18-M1210
0.344	65.5931	65.2494	d(GTT{+G}GAGCTGA{+T}GGCGTAGG{+C})	#DR17-M683	#DR18-M683
0.343	63.4171	63.0736	d(G{+T}TGGAGCTGA{+T}GG{+C}GTAGGC)	#DR17-M351	#DR18-M351
0.343	66.0555	65.7123	d(G{+T}TGGAGCTGATGG{+C}GTAG{+G}C)	#DR17-M380	#DR18-M380
0.342	65.004	64.6619	d(GTT{+G}GAG{+C}TGA{+T}GGCGTAGGC)	#DR17-M628	#DR18-M628
0.342	65.6485	65.3066	d(GTTG{+G}AGCTGA{+T}GGCGTAGG{+C})	#DR17-M820	#DR18-M820
0.341	65.4949	65.1534	d(GTTGG{+A}{+G}CTGA{+T}GGCGTAGGC)	#DR17-M872	#DR18-M872
0.34	64.2267	63.8863	d(GTTGGAGCTGA{+T}GGC{+G}{+T}AGGC)	#DR17-M1413	#DR18-M1413
0.339	65.3152	64.9767	d(GTTGG{+A}GCTGA{+T}GGCGTAGG{+C})	#DR17-M941	#DR18-M941
0.339	66.1217	65.7831	d(GTTGGAGCTGA{+T}GGC{+G}T{+A}GGC)	#DR17-M1414	#DR18-M1414
0.337	64.5662	64.2296	d(GTTGGAGCTGA{+T}GGC{+G}TAGGC)	#DR17-M1412	#DR18-M1412
0.337	65.5703	65.2336	d(GTTGG{+A}GCTGA{+T}GGCGT{+A}GGC)	#DR17-M938	#DR18-M938
0.336	65.7052	65.3694	d(GTTGGA{+G}CTGA{+T}GGCGT{+A}GGC)	#DR17-M1044	#DR18-M1044
0.333	63.7742	63.4409	d(GTTGGAGCTGA{+T}GG{+C}G{+T}AGGC)	#DR17-M1407	#DR18-M1407
0.332	65.2809	64.9493	d(GTTGGAG{+C}TGA{+T}GGCGT{+A}GGC)	#DR17-M1136	#DR18-M1136
0.332	65.0357	64.7039	d(GTTGGAG{+C}TGA{+T}GGCGTAGG{+C})	#DR17-M1139	#DR18-M1139
0.331	63.9363	63.6056	d(GTTGGAGCTGA{+T}GG{+C}GTAGGC)	#DR17-M1405	#DR18-M1405
0.33	65.7378	65.408	d(GTTGGAGCTGA{+T}GG{+C}{+G}TAGGC)	#DR17-M1406	#DR18-M1406
0.326	66.0344	65.708	d(GTT{+G}GAGCTGA{+T}G{+G}CGTAGGC)	#DR17-M676	#DR18-M676
0.323	66.0963	65.7732	d({+G}TTGGAGCTGA{+T}GG{+C}GTAGGC)	#DR17-M160	#DR18-M160
0.322	66.1006	65.7789	d(GTTG{+G}AGCTGA{+T}G{+G}CGTAGGC)	#DR17-M813	#DR18-M813
0.322	66.0077	65.6853	d(GTTGGAGCTGA{+T}GGC{+G}TAGG{+C})	#DR17-M1417	#DR18-M1417
0.321	66.1469	65.8256	d(GTTGGAGCTGA{+T}G{+G}CGT{+A}GGC)	#DR17-M1401	#DR18-M1401
0.32	65.7222	65.4023	d(GTTGG{+A}GCTGA{+T}G{+G}CGTAGGC)	#DR17-M934	#DR18-M934
0.32	63.2994	62.9791	d(GT{+T}GGAGCTGA{+T}G{+G}CGTAGGC)	#DR17-M522	#DR18-M522
0.32	65.63	65.3095	d(GTTGGAGCTGA{+T}GG{+C}GT{+A}GGC)	#DR17-M1408	#DR18-M1408
0.32	65.3437	65.0242	d(GTTGG{+A}GCTGA{+T}GG{+C}GTAGGC)	#DR17-M935	#DR18-M935
0.32	65.465	65.1448	d(GTTG{+G}A{+G}CTGA{+T}GGCGTAGGC)	#DR17-M751	#DR18-M751
0.32	66.5583	66.2382	d({+G}TTGGAGCTGA{+T}G{+G}CGTAGGC)	#DR17-M159	#DR18-M159
0.32	65.7661	65.4465	d(GTTGGAGCTGA{+T}GG{+C}GTA{+G}GC)	#DR17-M1409	#DR18-M1409
0.318	65.418	65.1003	d(GTT{+G}GA{+G}CTGA{+T}GGCGTAGGC)	#DR17-M614	#DR18-M614
0.317	65.4593	65.1419	d(GTTGGA{+G}CTGA{+T}GGCGTAGG{+C})	#DR17-M1047	#DR18-M1047
0.317	65.04	64.7227	d(GTTGGAG{+C}TGA{+T}GG{+C}GTAGGC)	#DR17-M1133	#DR18-M1133
0.315	65.8581	65.5433	d(GTTGGA{+G}CTGA{+T}G{+G}CGTAGGC)	#DR17-M1040	#DR18-M1040
0.312	68.2906	67.9786	d({+G}TTGGAGCTGAT{+G}GC{+G}TAGGC)	#DR17-M170	#DR18-M170
0.311	65.4892	65.1778	d(GTTGGAGCTGA{+T}GG{+C}GTAGG{+C})	#DR17-M1411	#DR18-M1411
0.311	65.4935	65.1821	d(GTTGGA{+G}CTGA{+T}GG{+C}GTAGGC)	#DR17-M1041	#DR18-M1041
0.306	63.9157	63.6101	d(G{+T}TGGAGCTGA{+T}G{+G}CGTAGGC)	#DR17-M350	#DR18-M350
0.303	65.7222	65.4194	d(GTTGGAGCTGA{+T}G{+G}{+C}GTAGGC)	#DR17-M1398	#DR18-M1398
0.303	66.2816	65.9781	d(GTTGGAGCTGA{+T}{+G}GC{+G}TAGGC)	#DR17-M1391	#DR18-M1391
0.301	66.0175	65.7165	d(GTTGGAGCTGA{+T}GGCGT{+A}{+G}GC)	#DR17-M1424	#DR18-M1424
0.3	63.0046	62.705	d(GT{+T}GGAGCTGA{+T}{+G}GCGTAGGC)	#DR17-M521	#DR18-M521
0.296	64.2355	63.9393	d(GTTGGAGCTGA{+T}G{+G}CG{+T}AGGC)	#DR17-M1400	#DR18-M1400
0.295	64.4281	64.1331	d(GTTGGAGCTGA{+T}G{+G}CGTAGGC)	#DR17-M1397	#DR18-M1397
0.294	65.964	65.6697	d(GTTGGAGCTGA{+T}G{+G}CGTAGG{+C})	#DR17-M1404	#DR18-M1404
0.288	65.5191	65.2308	d(GTTGGAG{+C}TGA{+T}G{+G}CGTAGGC)	#DR17-M1132	#DR18-M1132
0.287	63.6278	63.3411	d(G{+T}TGGAGCTGA{+T}{+G}GCGTAGGC)	#DR17-M349	#DR18-M349
0.282	66.0795	65.7973	d(GTTGGAGCTGA{+T}{+G}GCGTA{+G}GC)	#DR17-M1394	#DR18-M1394
0.282	65.9513	65.6697	d(GTTGGAGCTGA{+T}{+G}{+G}CGTAGGC)	#DR17-M1389	#DR18-M1389
0.279	63.9304	63.6515	d(GTTGGAGCTGA{+T}{+G}GCG{+T}AGGC)	#DR17-M1392	#DR18-M1392
0.278	66.3265	66.0485	d({+G}TTGGAGCTGA{+T}{+G}GCGTAGGC)	#DR17-M158	#DR18-M158
0.276	64.1331	63.8568	d(GTTGGAGCTGA{+T}{+G}GCGTAGGC)	#DR17-M1388	#DR18-M1388
0.275	65.8581	65.5831	d(GTT{+G}GAGCTGA{+T}{+G}GCGTAGGC)	#DR17-M675	#DR18-M675
0.274	65.9936	65.7194	d(GTTGGAGCTGA{+T}{+G}GCGT{+A}GGC)	#DR17-M1393	#DR18-M1393
0.273	65.9089	65.6357	d(GTTG{+G}AGCTGA{+T}{+G}GCGTAGGC)	#DR17-M812	#DR18-M812
0.266	65.6797	65.4137	d(GTTGGA{+G}CTGA{+T}{+G}GCGTAGGC)	#DR17-M1039	#DR18-M1039
0.265	65.7746	65.5092	d(GTTGGAGCTGA{+T}{+G}GCGTAGG{+C})	#DR17-M1396	#DR18-M1396
0.264	65.5632	65.2994	d(GTTGG{+A}GCTGA{+T}{+G}GCGTAGGC)	#DR17-M933	#DR18-M933
0.26	65.2651	65.0055	d(GTTGGAG{+C}TGA{+T}{+G}GCGTAGGC)	#DR17-M1131	#DR18-M1131
0.26	67.3147	67.0546	d(GTTGGA{+G}CTGATGGCGTA{+G}G{+C})	#DR17-M1089	#DR18-M1089
0.254	66.8667	66.6126	d(GTTGGAGCTGATG{+G}CGTAG{+G}{+C})	#DR17-M1497	#DR18-M1497
0.253	65.6626	65.4094	d(GTTGGAGCTGA{+T}{+G}G{+C}GTAGGC)	#DR17-M1390	#DR18-M1390
0.239	66.8667	66.6279	d(GTTGG{+A}GCTGATGG{+C}GTAG{+G}C)	#DR17-M964	#DR18-M964
0.232	66.8708	66.639	d(GTTGGAGCTGAT{+G}GCGTA{+G}{+G}C)	#DR17-M1465	#DR18-M1465
0.232	65.9823	65.7505	d(GTTGGAGCT{+G}A{+T}GGCGTAG{+G}C)	#DR17-M1284	#DR18-M1284
0.23	66.0105	65.7803	d({+G}TTGGAGCTGA{+T}GGCGTAGG{+C})	#DR17-M166	#DR18-M166
0.23	66.8667	66.6363	d(GTTGGA{+G}CTGATGG{+C}GTAG{+G}C)	#DR17-M1070	#DR18-M1070
0.23	62.8031	62.5733	d(GTTGGAGC{+T}{+G}A{+T}GGCGTAGGC)	#DR17-M1188	#DR18-M1188
0.229	62.3409	62.1119	d(GT{+T}GGAGCT{+G}A{+T}GGCGTAGGC)	#DR17-M499	#DR18-M499
0.229	65.6598	65.4308	d(GTTGGA{+G}CTGA{+T}GGCGTA{+G}GC)	#DR17-M1045	#DR18-M1045
0.229	68.2785	68.049	d({+G}TTGG{+A}GCTGATGGCGT{+A}GGC)	#DR17-M88	#DR18-M88
0.226	62.9656	62.7397	d(G{+T}TGGAGCT{+G}A{+T}GGCGTAGGC)	#DR17-M327	#DR18-M327
0.226	63.2397	63.0136	d(GTTGGAGCT{+G}A{+T}GGCG{+T}AGGC)	#DR17-M1281	#DR18-M1281
0.222	63.4721	63.2501	d(GTTGGAGCT{+G}A{+T}GGCGTAGGC)	#DR17-M1276	#DR18-M1276
0.218	68.3511	68.1328	d({+G}TTGGAGCTGAT{+G}GCGTAG{+G}C)	#DR17-M174	#DR18-M174
0.215	64.6054	64.3902	d(GTTGGAG{+C}T{+G}A{+T}GGCGTAGGC)	#DR17-M1109	#DR18-M1109
0.215	64.9061	64.6909	d(GTTGG{+A}GCT{+G}A{+T}GGCGTAGGC)	#DR17-M911	#DR18-M911
0.215	65.6669	65.4522	d({+G}TTGGAGCT{+G}A{+T}GGCGTAGGC)	#DR17-M136	#DR18-M136
0.214	65.2737	65.0601	d(GTTG{+G}AGCT{+G}A{+T}GGCGTAGGC)	#DR17-M790	#DR18-M790
0.213	65.04	64.8268	d(GTTGGA{+G}CT{+G}A{+T}GGCGTAGGC)	#DR17-M1017	#DR18-M1017
0.211	66.5959	66.3852	d(GTTGGAGCTGATGGC{+G}TA{+G}GC)	#DR17-M1531	#DR18-M1531
0.21	65.5234	65.3137	d(GTTGGAGCT{+G}A{+T}GGCGTA{+G}GC)	#DR17-M1283	#DR18-M1283
0.21	66.8667	66.6571	d(GTTGGAG{+C}TGATG{+G}CGTAG{+G}C)	#DR17-M1155	#DR18-M1155
0.208	65.225	65.017	d(GTT{+G}GAGCT{+G}A{+T}GGCGTAGGC)	#DR17-M653	#DR18-M653
0.206	65.4436	65.2379	d(GTTGGAGCT{+G}A{+T}GGCGT{+A}GGC)	#DR17-M1282	#DR18-M1282
0.205	68.068	67.8634	d(GTTG{+G}AGCTGATG{+G}CGTAG{+G}C)	#DR17-M836	#DR18-M836
0.204	65.5916	65.388	d(GTTG{+G}AGCTGA{+T}GG{+C}GTAGGC)	#DR17-M814	#DR18-M814
0.204	65.2093	65.0055	d(GTTGGAGCT{+G}A{+T}GGCGTAGG{+C})	#DR17-M1285	#DR18-M1285
0.204	66.4704	66.2662	d({+G}TTGGAGCTGATGGCG{+T}A{+G}GC)	#DR17-M199	#DR18-M199
0.202	67.6334	67.4312	d(GTTG{+G}AGCTGATGGCGT{+A}GG{+C})	#DR17-M859	#DR18-M859
0.201	65.5589	65.358	d(GTTGGAG{+C}TGA{+T}GGC{+G}TAGGC)	#DR17-M1134	#DR18-M1134
0.199	65.2365	65.0371	d(GTTGGAGCT{+G}A{+T}GG{+C}GTAGGC)	#DR17-M1279	#DR18-M1279
0.199	68.4653	68.2663	d({+G}TTGGAGCTGATG{+G}CGT{+A}GGC)	#DR17-M180	#DR18-M180
0.198	65.6655	65.4679	d(GTTGGAGCT{+G}A{+T}G{+G}CGTAGGC)	#DR17-M1278	#DR18-M1278
0.198	68.1409	67.9434	d({+G}TTGGAGCTGATG{+G}CGTA{+G}GC)	#DR17-M181	#DR18-M181
0.194	65.5234	65.3295	d(GTT{+G}GAGCTGA{+T}GG{+C}GTAGGC)	#DR17-M677	#DR18-M677
0.189	65.3923	65.2036	d(GTTGGAGCT{+G}A{+T}{+G}GCGTAGGC)	#DR17-M1277	#DR18-M1277
0.186	67.9692	67.7832	d({+G}TTG{+G}AGCTGATG{+G}CGTAGGC)	#DR17-M68	#DR18-M68
0.185	67.5748	67.3901	d({+G}TTGGA{+G}CTGATG{+G}CGTAGGC)	#DR17-M99	#DR18-M99
0.183	66.168	65.9851	d(GTTGGAGCT{+G}ATGGCG{+T}AG{+G}C)	#DR17-M1319	#DR18-M1319
0.18	65.8694	65.6896	d(GTTGGAGCTGA{+T}GGCGTA{+G}{+G}C)	#DR17-M1428	#DR18-M1428
0.172	68.0517	67.8797	d(GTTGGAGCTGATG{+G}CGT{+A}G{+G}C)	#DR17-M1491	#DR18-M1491
0.171	67.6743	67.5037	d(GTT{+G}GAGCTGATG{+G}CGTAG{+G}C)	#DR17-M699	#DR18-M699
0.168	66.4997	66.3321	d({+G}TTGGAGCTGA{+T}GGC{+G}TAGGC)	#DR17-M161	#DR18-M161
0.164	67.4545	67.29	d(GTTGGA{+G}CTGATG{+G}CGTAG{+G}C)	#DR17-M1063	#DR18-M1063
0.164	65.8807	65.7165	d(G{+T}TGGAGCTGATGGCGTA{+G}{+G}C)	#DR17-M398	#DR18-M398
0.161	67.643	67.4818	d(GTTG{+G}AGCTGATG{+G}C{+G}TAGGC)	#DR17-M832	#DR18-M832
0.148	65.4878	65.3395	d(GT{+T}GGAGCTGATG{+G}CGTA{+G}GC)	#DR17-M544	#DR18-M544
0.148	67.5761	67.4285	d(GTTGGAGCTGATG{+G}C{+G}TA{+G}GC)	#DR17-M1481	#DR18-M1481
0.148	66.6585	66.5109	d(GTTGGA{+G}CTGATGGCGTA{+G}{+G}C)	#DR17-M1088	#DR18-M1088
0.142	68.0355	67.8932	d(GTTGGAGCTGAT{+G}GC{+G}TAG{+G}C)	#DR17-M1453	#DR18-M1453
0.139	67.412	67.2735	d({+G}TTGG{+A}GCTGATG{+G}CGTAGGC)	#DR17-M84	#DR18-M84
0.135	68.0653	67.9299	d({+G}TTGGA{+G}CTGAT{+G}GCGTAGGC)	#DR17-M98	#DR18-M98
0.135	67.6007	67.4654	d(GTTGGAGCTGATG{+G}C{+G}T{+A}GGC)	#DR17-M1480	#DR18-M1480
0.134	68.1841	68.0504	d({+G}TTGGAGCT{+G}ATGGCGT{+A}GGC)	#DR17-M142	#DR18-M142
0.133	67.3558	67.2226	d(GTT{+G}GAGCTGATG{+G}C{+G}TAGGC)	#DR17-M695	#DR18-M695
0.132	65.7265	65.5945	d(G{+T}TGGAGCTGAT{+G}GCGTA{+G}GC)	#DR17-M364	#DR18-M364
0.129	66.7738	66.6446	d(GTT{+G}GAGCTGATGGCGTA{+G}{+G}C)	#DR17-M724	#DR18-M724
0.128	67.5816	67.4531	d({+G}TTGGAGCTGAT{+G}GCGT{+A}GGC)	#DR17-M172	#DR18-M172
0.128	67.3682	67.2405	d(GTTGG{+A}GCTGATG{+G}CGTAG{+G}C)	#DR17-M957	#DR18-M957
0.125	67.8267	67.7016	d(GTTG{+G}A{+G}CTGATG{+G}CGTAGGC)	#DR17-M753	#DR18-M753
0.125	67.4736	67.349	d(GTTGGA{+G}CTGAT{+G}GCGTA{+G}GC)	#DR17-M1054	#DR18-M1054
0.124	67.191	67.067	d(GTTGGA{+G}CTGATG{+G}C{+G}TAGGC)	#DR17-M1059	#DR18-M1059
0.121	67.3558	67.235	d(GTTGGAG{+C}TGATG{+G}CGTA{+G}GC)	#DR17-M1154	#DR18-M1154
0.121	67.7029	67.5816	d(GTT{+G}GA{+G}CTGATG{+G}CGTAGGC)	#DR17-M616	#DR18-M616
0.121	67.1001	66.9787	d(GTT{+G}GA{+G}CTGAT{+G}GCGTAGGC)	#DR17-M615	#DR18-M615
0.12	65.4921	65.3723	d(GT{+T}GGAGCTGATGG{+C}GTAG{+G}C)	#DR17-M552	#DR18-M552
0.12	67.224	67.1043	d(GTTG{+G}A{+G}CTGAT{+G}GCGTAGGC)	#DR17-M752	#DR18-M752
0.118	67.4791	67.3613	d(GTTGGA{+G}CTGAT{+G}GCGT{+A}GGC)	#DR17-M1053	#DR18-M1053
0.117	67.6552	67.5379	d({+G}TT{+G}GAGCTGATG{+G}CGTAGGC)	#DR17-M51	#DR18-M51
0.117	67.2089	67.0919	d(GTTGGAG{+C}TGAT{+G}GC{+G}TAGGC)	#DR17-M1143	#DR18-M1143
0.117	66.8847	66.7682	d(GTTGGA{+G}CTGAT{+G}G{+C}GTAGGC)	#DR17-M1050	#DR18-M1050
0.114	67.3572	67.2433	d(GTTGGAG{+C}TGATG{+G}CGT{+A}GGC)	#DR17-M1153	#DR18-M1153
0.113	67.147	67.0339	d(GTTG{+G}AG{+C}TGATG{+G}CGTAGGC)	#DR17-M767	#DR18-M767
0.113	67.3064	67.1938	d(GTTGGAGCTGAT{+G}G{+C}GTA{+G}GC)	#DR17-M1446	#DR18-M1446
0.113	67.016	66.9026	d(GTT{+G}GAG{+C}TGATG{+G}CGTAGGC)	#DR17-M630	#DR18-M630
0.111	65.7505	65.6399	d(GTTGGAGCT{+G}A{+T}GGC{+G}TAGGC)	#DR17-M1280	#DR18-M1280
0.111	68.0017	67.8905	d({+G}TTGGAGCTGAT{+G}G{+C}GTAGGC)	#DR17-M169	#DR18-M169
0.111	67.3202	67.2089	d(GTTG{+G}AGCTGATG{+G}CGT{+A}GGC)	#DR17-M834	#DR18-M834
0.11	66.7766	66.6669	d(GTTGGAG{+C}TGAT{+G}GCGTA{+G}GC)	#DR17-M1146	#DR18-M1146
0.109	68.2946	68.1855	d({+G}TTG{+G}AGCTGAT{+G}GCGTAGGC)	#DR17-M67	#DR18-M67
0.109	67.2804	67.1717	d({+G}TTGGAGCTGAT{+G}GCGTA{+G}GC)	#DR17-M173	#DR18-M173
0.107	67.8742	67.7669	d(GTTGG{+A}GCTGATG{+G}CGT{+A}GGC)	#DR17-M955	#DR18-M955
0.107	67.2006	67.0932	d(GTTG{+G}AGCTGAT{+G}GCGTAG{+G}C)	#DR17-M828	#DR18-M828
0.104	67.0794	66.9759	d(GTT{+G}{+G}AGCTGAT{+G}GCGTAGGC)	#DR17-M584	#DR18-M584
0.104	66.6821	66.5778	d(GTTG{+G}AGCTGAT{+G}GCGTA{+G}GC)	#DR17-M827	#DR18-M827
0.103	67.7397	67.6362	d(GTTGG{+A}GCTGAT{+G}GC{+G}TAGGC)	#DR17-M945	#DR18-M945
0.103	67.2694	67.1662	d(GTTGGA{+G}CTGAT{+G}{+G}CGTAGGC)	#DR17-M1049	#DR18-M1049
0.102	66.7085	66.607	d(GTTGGAGCTGAT{+G}{+G}CGTA{+G}GC)	#DR17-M1439	#DR18-M1439
0.102	67.3202	67.2185	d(GTTGG{+A}GCTGAT{+G}GCGTA{+G}GC)	#DR17-M948	#DR18-M948
0.102	67.8634	67.7615	d({+G}TTGGAGCTGATGG{+C}GTAG{+G}C)	#DR17-M189	#DR18-M189
0.102	67.8973	67.7955	d({+G}TTGGA{+G}CTGATGGC{+G}TAGGC)	#DR17-M101	#DR18-M101
0.102	66.0274	65.9259	d(G{+T}TGGAGCTGATG{+G}CGT{+A}GGC)	#DR17-M371	#DR18-M371
0.101	67.8077	67.707	d(GTTG{+G}AGCTGAT{+G}GCGT{+A}GGC)	#DR17-M826	#DR18-M826
0.101	67.1731	67.0726	d(GTTGGA{+G}CTGAT{+G}GCGTAGG{+C})	#DR17-M1056	#DR18-M1056
0.101	65.05	64.9493	d(GT{+T}GGAGCTGAT{+G}{+G}CGTAGGC)	#DR17-M531	#DR18-M531
0.101	67.6321	67.531	d({+G}TTGGAGCTGATG{+G}CGTAGG{+C})	#DR17-M183	#DR18-M183
0.099	67.2171	67.118	d(GTTG{+G}AGCTGAT{+G}G{+C}GTAGGC)	#DR17-M823	#DR18-M823
0.099	67.2858	67.1869	d(GTTGGAGCTGAT{+G}GCGT{+A}G{+G}C)	#DR17-M1462	#DR18-M1462
0.099	67.2309	67.1318	d(GTTGGA{+G}CTGATG{+G}{+C}GTAGGC)	#DR17-M1058	#DR18-M1058
0.098	67.6539	67.5556	d(GTTGGA{+G}CTGATG{+G}CGTAGG{+C})	#DR17-M1064	#DR18-M1064
0.098	67.3229	67.2254	d({+G}TTGGAGCTGAT{+G}{+G}CGTAGGC)	#DR17-M168	#DR18-M168
0.098	67.5775	67.4791	d(GTTGGAGCTGATG{+G}CGT{+A}{+G}GC)	#DR17-M1490	#DR18-M1490
0.098	67.1236	67.0256	d(GTTGG{+A}GCTGATG{+G}C{+G}TAGGC)	#DR17-M953	#DR18-M953
0.097	67.5269	67.4298	d(GTTGGAGCTGATG{+G}C{+G}TAGG{+C})	#DR17-M1483	#DR18-M1483
0.097	67.0822	66.9856	d(GTTGGAG{+C}TGATG{+G}CGTAGG{+C})	#DR17-M1156	#DR18-M1156
0.097	66.0682	65.971	d(GTTGGAGCTGATG{+G}{+C}{+G}TAGGC)	#DR17-M1472	#DR18-M1472
0.097	67.0726	66.9759	d(GTT{+G}GAGCTGAT{+G}G{+C}GTAGGC)	#DR17-M686	#DR18-M686
0.096	66.6251	66.529	d(GTTGGAGCTGATG{+G}{+C}GTA{+G}GC)	#DR17-M1475	#DR18-M1475
0.096	67.3572	67.2611	d(GTTGGAGCTGAT{+G}{+G}CGTAGG{+C})	#DR17-M1441	#DR18-M1441
0.096	67.4982	67.4024	d(GTT{+G}G{+A}GCTGATG{+G}CGTAGGC)	#DR17-M601	#DR18-M601
0.096	67.224	67.1277	d(GTTGGAGCTGATG{+G}{+C}GTAGG{+C})	#DR17-M1477	#DR18-M1477
0.095	67.0105	66.9151	d(GTT{+G}GAGCTGATG{+G}CGTAGG{+C})	#DR17-M700	#DR18-M700
0.095	67.3229	67.2281	d(GTTGG{+A}GCTGAT{+G}GCGT{+A}GGC)	#DR17-M947	#DR18-M947
0.095	67.1896	67.0946	d(GTTGG{+A}{+G}CTGAT{+G}GCGTAGGC)	#DR17-M873	#DR18-M873
0.094	67.1745	67.0808	d(GTTGG{+A}G{+C}TGATG{+G}CGTAGGC)	#DR17-M888	#DR18-M888
0.094	67.6811	67.587	d(GTTGGA{+G}CTGATGGC{+G}TAG{+G}C)	#DR17-M1076	#DR18-M1076
0.094	67.6757	67.5816	d(GTT{+G}GAGCTGAT{+G}GCGT{+A}GGC)	#DR17-M689	#DR18-M689
0.093	66.6891	66.5959	d(GTTGGAG{+C}TGAT{+G}{+G}CGTAGGC)	#DR17-M1141	#DR18-M1141
0.092	66.6349	66.543	d(GTTGGAG{+C}TGATG{+G}{+C}GTAGGC)	#DR17-M1150	#DR18-M1150
0.092	68.172	68.0801	d({+G}TT{+G}GAGCTGAT{+G}GCGTAGGC)	#DR17-M50	#DR18-M50
0.092	66.7696	66.678	d(GTTGGAGCTGAT{+G}{+G}{+C}GTAGGC)	#DR17-M1435	#DR18-M1435
0.092	66.6821	66.5903	d(GTTGGA{+G}{+C}TGATG{+G}CGTAGGC)	#DR17-M994	#DR18-M994
0.091	67.0753	66.9842	d(GTTG{+G}AGCTGATG{+G}CGTA{+G}GC)	#DR17-M835	#DR18-M835
0.091	67.2474	67.1566	d({+G}TTGGAGCTGATG{+G}{+C}GTAGGC)	#DR17-M177	#DR18-M177
0.09	66.4481	66.3586	d(GTT{+G}GAGCTGAT{+G}GCGTA{+G}GC)	#DR17-M690	#DR18-M690
0.09	67.0905	67.0008	d(GTTG{+G}AG{+C}TGAT{+G}GCGTAGGC)	#DR17-M766	#DR18-M766
0.09	67.0187	66.9289	d(GTT{+G}GAG{+C}TGAT{+G}GCGTAGGC)	#DR17-M629	#DR18-M629
0.09	67.5051	67.4148	d(GTTGGAGCTGAT{+G}GCGTAG{+G}{+C})	#DR17-M1468	#DR18-M1468
0.09	67.1125	67.0229	d(GTT{+G}GAGCTGATG{+G}CGT{+A}GGC)	#DR17-M697	#DR18-M697
0.088	67.2776	67.1896	d(GTTGGAG{+C}TGAT{+G}GCGT{+A}GGC)	#DR17-M1145	#DR18-M1145
0.088	65.9936	65.9061	d(GTTG{+G}AGCTGA{+T}GGC{+G}TAGGC)	#DR17-M815	#DR18-M815
0.088	67.045	66.9566	d(GTTG{+G}AGCTGAT{+G}GC{+G}TAGGC)	#DR17-M824	#DR18-M824
0.087	67.0132	66.9262	d(GTTG{+G}{+A}GCTGATG{+G}CGTAGGC)	#DR17-M738	#DR18-M738
0.085	67.5242	67.4394	d(GTTGG{+A}GCTGATG{+G}CGTAGG{+C})	#DR17-M958	#DR18-M958
0.085	67.0946	67.0091	d(GTTGG{+A}GCTGATG{+G}{+C}GTAGGC)	#DR17-M952	#DR18-M952
0.085	66.8376	66.753	d(GTTGGAG{+C}TGAT{+G}G{+C}GTAGGC)	#DR17-M1142	#DR18-M1142
0.085	67.5707	67.4859	d(GTTGGAGCTGAT{+G}GCGT{+A}GG{+C})	#DR17-M1463	#DR18-M1463
0.084	67.4353	67.3517	d(GTT{+G}GAGCTGAT{+G}{+G}CGTAGGC)	#DR17-M685	#DR18-M685
0.084	67.2996	67.2158	d(GTTGGAGCTGAT{+G}{+G}CGTAG{+G}C)	#DR17-M1440	#DR18-M1440
0.084	67.1497	67.0657	d(GTTGG{+A}GCTGAT{+G}{+G}CGTAGGC)	#DR17-M943	#DR18-M943
0.084	67.5051	67.4216	d(GTTG{+G}AGCTGATG{+G}{+C}GTAGGC)	#DR17-M831	#DR18-M831
0.083	68.0531	67.9705	d(GTTGGAGCTGAT{+G}GC{+G}T{+A}GGC)	#DR17-M1451	#DR18-M1451
0.083	68.4076	68.3242	d(GTTG{+G}AGCTGATGGC{+G}TAG{+G}C)	#DR17-M849	#DR18-M849
0.082	67.0022	66.9206	d(GTTGGAGCTGAT{+G}GC{+G}TA{+G}GC)	#DR17-M1452	#DR18-M1452
0.082	67.8973	67.8158	d({+G}TTGGA{+G}CTGATGG{+C}GTAGGC)	#DR17-M100	#DR18-M100
0.082	66.9635	66.8819	d(GTT{+G}GAGCTGAT{+G}GCGTAG{+G}C)	#DR17-M691	#DR18-M691
0.081	66.283	66.2017	d(GTTGGA{+G}CTGATG{+G}CGTAGGC)	#DR17-M1057	#DR18-M1057
0.081	68.3148	68.234	d({+G}TTGGAGCTGATGGC{+G}TA{+G}GC)	#DR17-M194	#DR18-M194
0.081	67.5584	67.4777	d(GTTG{+G}AGCTGAT{+G}{+G}CGTAGGC)	#DR17-M822	#DR18-M822
0.081	68.3027	68.2219	d({+G}TTG{+G}AGCTGATGGC{+G}TAGGC)	#DR17-M70	#DR18-M70
0.081	68.1207	68.0396	d({+G}TTGG{+A}GCTGAT{+G}GCGTAGGC)	#DR17-M83	#DR18-M83
0.08	67.1993	67.1194	d(GTTGGA{+G}CTGATGG{+C}GT{+A}GGC)	#DR17-M1068	#DR18-M1068
0.08	67.3119	67.2323	d(GTT{+G}GAGCTGAT{+G}GCGTAGG{+C})	#DR17-M692	#DR18-M692
0.08	67.2433	67.1635	d(GTTGGA{+G}CTGATGG{+C}GTA{+G}GC)	#DR17-M1069	#DR18-M1069
0.08	66.064	65.9837	d(GTTGGA{+G}CTGATG{+G}CG{+T}AGGC)	#DR17-M1060	#DR18-M1060
0.08	67.2762	67.1965	d(GTTG{+G}{+A}GCTGAT{+G}GCGTAGGC)	#DR17-M737	#DR18-M737
0.079	67.3832	67.3037	d(GTT{+G}GAGCTGATG{+G}{+C}GTAGGC)	#DR17-M694	#DR18-M694
0.078	67.2364	67.158	d(GTTGG{+A}GCTGAT{+G}G{+C}GTAGGC)	#DR17-M944	#DR18-M944
0.078	67.809	67.7315	d(GTTGGAGCTGATG{+G}CGT{+A}GG{+C})	#DR17-M1492	#DR18-M1492
0.078	65.7335	65.6555	d(G{+T}TGGA{+G}CTGATG{+G}CGTAGGC)	#DR17-M290	#DR18-M290
0.078	66.6766	66.5987	d(GTTGGA{+G}{+C}TGAT{+G}GCGTAGGC)	#DR17-M993	#DR18-M993
0.078	67.4339	67.3558	d(GTTG{+G}AGCTGAT{+G}GCGTAGG{+C})	#DR17-M829	#DR18-M829
0.078	67.3229	67.2446	d(GTTGGAGCTGATG{+G}CGTA{+G}{+G}C)	#DR17-M1494	#DR18-M1494
0.077	66.9842	66.9068	d(GTTGGAG{+C}TGAT{+G}GCGTAGG{+C})	#DR17-M1148	#DR18-M1148
0.077	66.3349	66.2578	d(GTTGGAGCTGATG{+G}CGTAG{+G}C)	#DR17-M1496	#DR18-M1496
0.077	67.2213	67.1442	d(GTTGGAGCTGATG{+G}{+C}GTAG{+G}C)	#DR17-M1476	#DR18-M1476
0.076	67.3545	67.279	d(GTT{+G}G{+A}GCTGAT{+G}GCGTAGGC)	#DR17-M600	#DR18-M600
0.076	67.5556	67.4791	d(GTT{+G}{+G}AGCTGATG{+G}CGTAGGC)	#DR17-M585	#DR18-M585
0.075	65.7038	65.6286	d(GTTGGA{+G}CTGAT{+G}GCG{+T}AGGC)	#DR17-M1052	#DR18-M1052
0.074	65.4165	65.3423	d(G{+T}TGGA{+G}CTGAT{+G}GCGTAGGC)	#DR17-M289	#DR18-M289
0.074	67.3202	67.246	d(GTTGGAG{+C}TGATGG{+C}GTAG{+G}C)	#DR17-M1162	#DR18-M1162
0.073	67.1525	67.0794	d(GTTG{+G}AGCTGATG{+G}CGTAGG{+C})	#DR17-M837	#DR18-M837
0.073	67.118	67.045	d(GTTGGAGCTGAT{+G}{+G}C{+G}TAGGC)	#DR17-M1436	#DR18-M1436
0.073	67.7628	67.6893	d({+G}TTGGAG{+C}TGAT{+G}GCGTAGGC)	#DR17-M112	#DR18-M112
0.072	67.8077	67.7356	d(GTTGGAGCTGAT{+G}GC{+G}TAGG{+C})	#DR17-M1454	#DR18-M1454
0.072	65.8015	65.7293	d(GTTGGAG{+C}TGATG{+G}CGTAGGC)	#DR17-M1149	#DR18-M1149
0.072	67.6839	67.6116	d(GTTGGAGCTGAT{+G}{+G}CGT{+A}GGC)	#DR17-M1438	#DR18-M1438
0.072	67.2419	67.1704	d(GTTGGAGCTGAT{+G}GCGTA{+G}G{+C})	#DR17-M1466	#DR18-M1466
0.072	67.1456	67.0739	d({+G}TTGGAGCTGAT{+G}GCGTAGG{+C})	#DR17-M175	#DR18-M175
0.071	67.5133	67.4421	d(GTTGGAGCTGATG{+G}{+C}GT{+A}GGC)	#DR17-M1474	#DR18-M1474
0.071	65.5803	65.5092	d(GTTGGAG{+C}TGATG{+G}CG{+T}AGGC)	#DR17-M1152	#DR18-M1152
0.07	67.9773	67.9068	d({+G}TT{+G}GAGCTGATGGC{+G}TAGGC)	#DR17-M53	#DR18-M53
0.07	67.096	67.0256	d(GTTG{+G}A{+G}CTGATGG{+C}GTAGGC)	#DR17-M754	#DR18-M754
0.07	66.9635	66.893	d(GTT{+G}GA{+G}CTGATGG{+C}GTAGGC)	#DR17-M617	#DR18-M617
0.069	67.3298	67.2611	d(GTTGG{+A}GCTGAT{+G}GCGTAGG{+C})	#DR17-M950	#DR18-M950
0.069	67.2061	67.1373	d({+G}TTGGAG{+C}TGATGG{+C}GTAGGC)	#DR17-M114	#DR18-M114
0.069	65.9033	65.834	d(GTT{+G}GAGCTGA{+T}GGC{+G}TAGGC)	#DR17-M678	#DR18-M678
0.069	64.8181	64.7487	d(GT{+T}GGA{+G}CTGAT{+G}GCGTAGGC)	#DR17-M461	#DR18-M461
0.069	67.0919	67.0229	d(GTTGGAGCTGAT{+G}GCGT{+A}{+G}GC)	#DR17-M1461	#DR18-M1461
0.069	68.0639	67.9949	d(GTT{+G}GAGCTGATGGC{+G}TAG{+G}C)	#DR17-M712	#DR18-M712
0.068	67.6893	67.6212	d(GTTGGAGCTGATG{+G}CGTA{+G}G{+C})	#DR17-M1495	#DR18-M1495
0.067	66.5583	66.4914	d(GTTGGAG{+C}TGATGG{+C}GTA{+G}GC)	#DR17-M1161	#DR18-M1161
0.067	68.3794	68.3121	d({+G}TTGGAGCTGATGGC{+G}T{+A}GGC)	#DR17-M193	#DR18-M193
0.067	66.269	66.2017	d(GTTG{+G}AGCTGATG{+G}CGTAGGC)	#DR17-M830	#DR18-M830
0.067	67.2927	67.2254	d(GTTGGAGCTGAT{+G}G{+C}{+G}TAGGC)	#DR17-M1443	#DR18-M1443
0.066	65.2451	65.1792	d(GTTGGAG{+C}TGAT{+G}GCG{+T}AGGC)	#DR17-M1144	#DR18-M1144
0.066	65.4565	65.3909	d(GTTGGAG{+C}TGAT{+G}GCGTAGGC)	#DR17-M1140	#DR18-M1140
0.065	65.9851	65.9202	d(GTTGGAGCTGATG{+G}CG{+T}AG{+G}C)	#DR17-M1487	#DR18-M1487
0.065	67.2721	67.2075	d(GTTGGA{+G}CTGATGG{+C}{+G}TAGGC)	#DR17-M1066	#DR18-M1066
0.064	67.0022	66.9386	d(GTTGGA{+G}CTGATGG{+C}GTAGG{+C})	#DR17-M1071	#DR18-M1071
0.063	66.1287	66.0654	d(GTTGG{+A}GCTGATG{+G}CGTAGGC)	#DR17-M951	#DR18-M951
0.063	66.1807	66.1174	d(GTT{+G}GAGCTGATG{+G}CGTAGGC)	#DR17-M693	#DR18-M693
0.063	66.5848	66.5221	d(GTTGGAGCTGAT{+G}GCGTAG{+G}C)	#DR17-M1467	#DR18-M1467
0.062	65.9301	65.868	d(GTT{+G}GAGCTGATG{+G}CG{+T}AGGC)	#DR17-M696	#DR18-M696
0.062	66.0471	65.9851	d(G{+T}TG{+G}AGCTGATG{+G}CGTAGGC)	#DR17-M259	#DR18-M259
0.062	65.9117	65.8496	d(GTTGG{+A}GCTGATG{+G}CG{+T}AGGC)	#DR17-M954	#DR18-M954
0.061	67.5625	67.501	d(GTTGG{+A}GCTGATGGC{+G}TAG{+G}C)	#DR17-M970	#DR18-M970
0.061	67.9732	67.9122	d(GTTGGA{+G}CTGATGGC{+G}T{+A}GGC)	#DR17-M1074	#DR18-M1074
0.061	65.603	65.5419	d(G{+T}TGG{+A}GCTGATG{+G}CGTAGGC)	#DR17-M275	#DR18-M275
0.061	64.7993	64.7386	d(GT{+T}GGAG{+C}TGATG{+G}CGTAGGC)	#DR17-M476	#DR18-M476
0.06	66.9497	66.8902	d({+G}TTGGAGCTGATGG{+C}GTAGG{+C})	#DR17-M190	#DR18-M190
0.06	66.2774	66.2171	d(GTTGGAGCTGATGGC{+G}{+T}A{+G}GC)	#DR17-M1524	#DR18-M1524
0.059	67.3257	67.2666	d(GTTGGAGCTGATGG{+C}GTA{+G}G{+C})	#DR17-M1517	#DR18-M1517
0.059	67.0781	67.0187	d(GTTGG{+A}{+G}CTGATGG{+C}GTAGGC)	#DR17-M875	#DR18-M875
0.058	64.4281	64.3698	d(GT{+T}GGAG{+C}TGAT{+G}GCGTAGGC)	#DR17-M475	#DR18-M475
0.058	68.2273	68.1693	d({+G}TTGGAGCTGATGG{+C}GT{+A}GGC)	#DR17-M187	#DR18-M187
0.058	65.9414	65.8835	d(GTTGGAGCTGA{+T}GG{+C}GTAG{+G}C)	#DR17-M1410	#DR18-M1410
0.058	66.0457	65.9879	d(GTTG{+G}AGCTGAT{+G}GCGTAGGC)	#DR17-M821	#DR18-M821
0.058	65.5248	65.4664	d(GT{+T}G{+G}AGCTGATG{+G}CGTAGGC)	#DR17-M431	#DR18-M431
0.058	66.678	66.6196	d(GTTGGAG{+C}TGATGG{+C}{+G}TAGGC)	#DR17-M1158	#DR18-M1158
0.058	67.0932	67.0353	d(GTTGG{+A}GCTGATGG{+C}GTA{+G}GC)	#DR17-M963	#DR18-M963
0.058	68.072	68.0138	d({+G}TTG{+G}AGCTGATGG{+C}GTAGGC)	#DR17-M69	#DR18-M69
0.058	66.1498	66.0921	d(GTTGGAGCTGATG{+G}CG{+T}{+A}GGC)	#DR17-M1485	#DR18-M1485
0.057	65.5447	65.4878	d(GTTGG{+A}GCTGAT{+G}GCG{+T}AGGC)	#DR17-M946	#DR18-M946
0.057	66.969	66.9123	d({+G}TTGGAGCTGATG{+G}CGTAGGC)	#DR17-M176	#DR18-M176
0.057	65.7874	65.7307	d(GT{+T}{+G}GAGCTGATG{+G}CGTAGGC)	#DR17-M414	#DR18-M414
0.057	65.7562	65.6995	d(GTTGG{+A}GCTGAT{+G}GCGTAGGC)	#DR17-M942	#DR18-M942
0.056	66.1512	66.0949	d(GTTGGAGCTGATG{+G}CG{+T}A{+G}GC)	#DR17-M1486	#DR18-M1486
0.056	65.971	65.9146	d(G{+T}T{+G}GAGCTGATG{+G}CGTAGGC)	#DR17-M242	#DR18-M242
0.056	66.6669	66.6112	d(GTTGGAGCTGATG{+G}C{+G}TAGGC)	#DR17-M1478	#DR18-M1478
0.056	67.5952	67.5392	d(GTTG{+G}AGCTGATGG{+C}GTA{+G}GC)	#DR17-M842	#DR18-M842
0.056	66.4034	66.3475	d(GTTGGAGCTGATG{+G}CGTA{+G}GC)	#DR17-M1493	#DR18-M1493
0.055	65.9809	65.9259	d(GTT{+G}GAGCTGAT{+G}GCGTAGGC)	#DR17-M684	#DR18-M684
0.055	66.4886	66.4341	d(GTTGGAGCTGATGG{+C}GTA{+G}{+G}C)	#DR17-M1516	#DR18-M1516
0.055	67.516	67.4613	d(GTTG{+G}AGCTGATGG{+C}GT{+A}GGC)	#DR17-M841	#DR18-M841
0.055	66.3139	66.2592	d(GTTGGAGCTGAT{+G}GCG{+T}AG{+G}C)	#DR17-M1458	#DR18-M1458
0.054	65.7505	65.6967	d(GTT{+G}GAGCTGAT{+G}GCG{+T}AGGC)	#DR17-M688	#DR18-M688
0.054	67.279	67.2254	d({+G}TTGGAGCTGATGG{+C}{+G}TAGGC)	#DR17-M185	#DR18-M185
0.054	67.0256	66.9718	d(GTTG{+G}AG{+C}TGATGG{+C}GTAGGC)	#DR17-M768	#DR18-M768
0.054	65.2751	65.2208	d(G{+T}TGG{+A}GCTGAT{+G}GCGTAGGC)	#DR17-M274	#DR18-M274
0.054	67.0422	66.9884	d(GTTGGAG{+C}TGATGG{+C}GT{+A}GGC)	#DR17-M1160	#DR18-M1160
0.054	65.1548	65.1003	d(GT{+T}GG{+A}GCTGATG{+G}CGTAGGC)	#DR17-M447	#DR18-M447
0.053	66.746	66.6933	d({+G}TTGGAGCTGATG{+G}CG{+T}AGGC)	#DR17-M179	#DR18-M179
0.053	65.2265	65.1735	d(GT{+T}G{+G}AGCTGAT{+G}GCGTAGGC)	#DR17-M430	#DR18-M430
0.053	67.6798	67.6266	d({+G}TTGG{+A}GCTGATGG{+C}GTAGGC)	#DR17-M85	#DR18-M85
0.053	66.262	66.2087	d(GTTGGAGCTGATG{+G}C{+G}{+T}AGGC)	#DR17-M1479	#DR18-M1479
0.053	66.0795	66.026	d(G{+T}TGGAGCTGATGGC{+G}TA{+G}GC)	#DR17-M385	#DR18-M385
0.053	67.4531	67.3997	d(GTT{+G}GAGCTGATGG{+C}GTA{+G}GC)	#DR17-M705	#DR18-M705
0.053	66.9497	66.8971	d(GTT{+G}GAG{+C}TGATGG{+C}GTAGGC)	#DR17-M631	#DR18-M631
0.053	65.5106	65.4579	d(G{+T}T{+G}GAGCTGAT{+G}GCGTAGGC)	#DR17-M241	#DR18-M241
0.052	67.9407	67.8892	d({+G}TT{+G}GAGCTGATGG{+C}GTAGGC)	#DR17-M52	#DR18-M52
0.052	67.386	67.3339	d(GTT{+G}GAGCTGATGG{+C}GT{+A}GGC)	#DR17-M704	#DR18-M704
0.052	66.6015	66.5499	d(GTTGG{+A}G{+C}TGATGG{+C}GTAGGC)	#DR17-M889	#DR18-M889
0.052	67.3997	67.3476	d(GTTGGAG{+C}TGATGGC{+G}TA{+G}GC)	#DR17-M1167	#DR18-M1167
0.052	67.9597	67.9082	d(GTTGGAGCTGATGGC{+G}T{+A}G{+G}C)	#DR17-M1529	#DR18-M1529
0.052	66.367	66.3153	d(G{+T}TGGAGCTGATG{+G}CGTAG{+G}C)	#DR17-M373	#DR18-M373
0.051	67.3778	67.327	d(GTTG{+G}AG{+C}TGATGGC{+G}TAGGC)	#DR17-M769	#DR18-M769
0.051	64.7632	64.7126	d(GT{+T}GG{+A}GCTGAT{+G}GCGTAGGC)	#DR17-M446	#DR18-M446
0.051	65.4579	65.4066	d(GT{+T}{+G}GAGCTGAT{+G}GCGTAGGC)	#DR17-M413	#DR18-M413
0.051	67.2474	67.1965	d(GTT{+G}GAG{+C}TGATGGC{+G}TAGGC)	#DR17-M632	#DR18-M632
0.05	67.1346	67.085	d(GTTGG{+A}GCTGATGG{+C}{+G}TAGGC)	#DR17-M960	#DR18-M960
0.05	66.4621	66.4118	d({+G}{+T}TGGAGCTGATG{+G}CGTAGGC)	#DR17-M14	#DR18-M14
0.05	66.7877	66.7377	d(GTT{+G}G{+A}GCTGATGG{+C}GTAGGC)	#DR17-M602	#DR18-M602
0.05	67.2501	67.2006	d(GTTGGAGCTGATGG{+C}GTAG{+G}{+C})	#DR17-M1519	#DR18-M1519
0.049	65.9117	65.8623	d(G{+T}TGGAGCTGAT{+G}GCGTAG{+G}C)	#DR17-M365	#DR18-M365
0.048	66.2115	66.1638	d(GTTGGAGCTGAT{+G}GCGTA{+G}GC)	#DR17-M1464	#DR18-M1464
0.048	67.1814	67.1332	d(GTTGGAGCTGATGG{+C}{+G}TAGG{+C})	#DR17-M1505	#DR18-M1505
0.048	67.542	67.4941	d(GTTG{+G}AGCTGATGG{+C}{+G}TAGGC)	#DR17-M839	#DR18-M839
0.048	66.8971	66.8487	d(GTTGG{+A}G{+C}TGATGGC{+G}TAGGC)	#DR17-M890	#DR18-M890
0.047	66.536	66.4886	d({+G}TTGGAGCTGAT{+G}GCGTAGGC)	#DR17-M167	#DR18-M167
0.047	67.0229	66.9759	d({+G}TTGGAGCTGATGG{+C}GTA{+G}GC)	#DR17-M188	#DR18-M188
0.047	66.8473	66.8001	d(GTTGGAG{+C}TGATGG{+C}GTAGG{+C})	#DR17-M1163	#DR18-M1163
0.047	67.2858	67.2391	d(GTTGGAG{+C}TGATGGC{+G}T{+A}GGC)	#DR17-M1166	#DR18-M1166
0.047	65.7803	65.7335	d(GTTGGA{+G}CTGATGG{+C}GTAGGC)	#DR17-M1065	#DR18-M1065
0.046	67.8892	67.843	d({+G}TTGGA{+G}CTGATGGCGTAG{+G}C)	#DR17-M105	#DR18-M105
0.046	66.6112	66.5653	d(GTTGGA{+G}{+C}TGATGG{+C}GTAGGC)	#DR17-M995	#DR18-M995
0.046	65.5888	65.5433	d(GTTGGA{+G}CTGATGG{+C}G{+T}AGGC)	#DR17-M1067	#DR18-M1067
0.046	66.1877	66.1413	d({+G}T{+T}GGAGCTGATG{+G}CGTAGGC)	#DR17-M33	#DR18-M33
0.046	67.722	67.6757	d(GTTGGA{+G}CTGATGGC{+G}TAGG{+C})	#DR17-M1077	#DR18-M1077
0.046	66.9607	66.9151	d(GTTG{+G}AGCTGATGG{+C}GTAG{+G}C)	#DR17-M843	#DR18-M843
0.046	66.3223	66.276	d({+G}TTGGAGCTGAT{+G}GCG{+T}AGGC)	#DR17-M171	#DR18-M171
0.045	67.4216	67.3764	d(GTT{+G}GAGCTGATGG{+C}{+G}TAGGC)	#DR17-M702	#DR18-M702
0.045	66.0048	65.9597	d(G{+T}TGGAGCTGATG{+G}C{+G}TAGGC)	#DR17-M369	#DR18-M369
0.044	67.1359	67.0919	d(GTT{+G}GAGCTGATGG{+C}GTAGG{+C})	#DR17-M707	#DR18-M707
0.044	67.2707	67.2268	d(GTTG{+G}AGCTGATGG{+C}GTAGG{+C})	#DR17-M844	#DR18-M844
0.044	67.2309	67.1869	d(GTTGGAGCTGATGG{+C}{+G}TAG{+G}C)	#DR17-M1504	#DR18-M1504
0.044	65.3852	65.3409	d(G{+T}TGGA{+G}CTGATGG{+C}GTAGGC)	#DR17-M291	#DR18-M291
0.044	67.3174	67.2735	d(GTTG{+G}AGCTGATGGC{+G}T{+A}GGC)	#DR17-M847	#DR18-M847
0.044	67.2144	67.1704	d(GTTG{+G}AGCTGATGGC{+G}TA{+G}GC)	#DR17-M848	#DR18-M848
0.044	65.995	65.9513	d(GTTGGAGCTGAT{+G}{+G}CGTAGGC)	#DR17-M1434	#DR18-M1434
0.044	67.1635	67.1194	d(GTTG{+G}{+A}GCTGATGG{+C}GTAGGC)	#DR17-M739	#DR18-M739
0.044	67.4271	67.3832	d(GTTGG{+A}GCTGATGG{+C}GT{+A}GGC)	#DR17-M962	#DR18-M962
0.042	66.0175	65.9752	d({+G}{+T}TGGAGCTGAT{+G}GCGTAGGC)	#DR17-M13	#DR18-M13
0.042	66.8722	66.8306	d(GTTGGA{+G}{+C}TGATGGC{+G}TAGGC)	#DR17-M996	#DR18-M996
0.042	67.7601	67.7179	d({+G}TTGGAGCTGATGGC{+G}TAGG{+C})	#DR17-M196	#DR18-M196
0.042	68.0544	68.0125	d(GTTGGAGCTGATGG{+C}GT{+A}G{+G}C)	#DR17-M1513	#DR18-M1513
0.042	65.9569	65.9146	d(GTTGGAGCTGA{+T}G{+G}CGTA{+G}GC)	#DR17-M1402	#DR18-M1402
0.041	65.3323	65.2909	d(G{+T}TGGAGCTGAT{+G}G{+C}GTAGGC)	#DR17-M360	#DR18-M360
0.041	67.1566	67.1153	d(GTTGGAG{+C}TGATGGC{+G}TAGG{+C})	#DR17-M1169	#DR18-M1169
0.041	66.1202	66.0795	d(GTTGGAGCTGATG{+G}CG{+T}AGG{+C})	#DR17-M1488	#DR18-M1488
0.041	67.9488	67.9082	d(GTTGG{+A}GCTGATGGC{+G}TA{+G}GC)	#DR17-M969	#DR18-M969
0.04	67.5611	67.5215	d(GTTGGAGCTGAT{+G}G{+C}GT{+A}GGC)	#DR17-M1445	#DR18-M1445
0.04	64.7863	64.7459	d(GT{+T}GGA{+G}CTGATGG{+C}GTAGGC)	#DR17-M463	#DR18-M463
0.04	66.8943	66.8542	d(GTT{+G}{+G}AGCTGATGGC{+G}TAGGC)	#DR17-M587	#DR18-M587
0.04	66.9331	66.893	d(GTT{+G}{+G}AGCTGATGG{+C}GTAGGC)	#DR17-M586	#DR18-M586
0.039	66.3139	66.2746	d(GTTGGAGCTGATG{+G}CGTAGG{+C})	#DR17-M1498	#DR18-M1498
0.038	65.9879	65.9499	d(GTTGGAGCTGAT{+G}GCG{+T}A{+G}GC)	#DR17-M1457	#DR18-M1457
0.038	66.0752	66.0372	d(GTTGGAGCTGATG{+G}{+C}GTAGGC)	#DR17-M1471	#DR18-M1471
0.038	66.5276	66.49	d(GTTGGAGCTGATG{+G}CGT{+A}GGC)	#DR17-M1489	#DR18-M1489
0.038	67.191	67.1525	d(GTTGG{+A}GCTGATGG{+C}GTAGG{+C})	#DR17-M965	#DR18-M965
0.038	65.9075	65.8694	d(GTTGGAGCTGATG{+G}{+C}G{+T}AGGC)	#DR17-M1473	#DR18-M1473
0.037	66.1596	66.1231	d(GTTGGAGCTGATGG{+C}G{+T}AG{+G}C)	#DR17-M1509	#DR18-M1509
0.037	66.9123	66.875	d(GTTG{+G}A{+G}CTGATGGC{+G}TAGGC)	#DR17-M755	#DR18-M755
0.037	67.0891	67.0519	d(GTTGG{+A}{+G}CTGATGGC{+G}TAGGC)	#DR17-M876	#DR18-M876
0.037	67.4969	67.4599	d(GTTGGAGCTGATGG{+C}{+G}TA{+G}GC)	#DR17-M1503	#DR18-M1503
0.037	65.4251	65.388	d(GTTGGAG{+C}TGATGG{+C}GTAGGC)	#DR17-M1157	#DR18-M1157
0.037	65.9259	65.8892	d(GTTGGAGCTGAT{+G}{+G}CG{+T}AGGC)	#DR17-M1437	#DR18-M1437
0.037	66.1722	66.1357	d(GTTGGAGCTGAT{+G}GCGT{+A}GGC)	#DR17-M1460	#DR18-M1460
0.037	66.8279	66.7904	d(GTT{+G}{+G}A{+G}CTGATGGCGTAGGC)	#DR17-M578	#DR18-M578
0.037	67.1222	67.085	d(GTT{+G}GAGCTGATGGC{+G}T{+A}GGC)	#DR17-M710	#DR18-M710
0.036	64.5705	64.5342	d(GTTGGAGCTGATG{+G}CG{+T}AGGC)	#DR17-M1484	#DR18-M1484
0.036	65.1147	65.0788	d(GT{+T}GGAGCTGAT{+G}GCGTA{+G}GC)	#DR17-M536	#DR18-M536
0.036	66.2045	66.168	d(GTTGGA{+G}CTGATGGC{+G}TAGGC)	#DR17-M1072	#DR18-M1072
0.035	67.7859	67.7506	d(GTTGG{+A}GCTGATGGC{+G}T{+A}GGC)	#DR17-M968	#DR18-M968
0.035	67.7302	67.6948	d(GTT{+G}G{+A}GCTGATGGC{+G}TAGGC)	#DR17-M603	#DR18-M603
0.035	65.8213	65.7859	d({+G}T{+T}GGAGCTGAT{+G}GCGTAGGC)	#DR17-M32	#DR18-M32
0.035	66.0935	66.0584	d(GTTGGA{+G}CTGATGGC{+G}{+T}AGGC)	#DR17-M1073	#DR18-M1073
0.034	67.0008	66.9663	d(GTT{+G}GAGCTGATGGC{+G}TA{+G}GC)	#DR17-M711	#DR18-M711
0.034	65.2537	65.2193	d(GTTGGAG{+C}TGATGG{+C}G{+T}AGGC)	#DR17-M1159	#DR18-M1159
0.034	67.5324	67.4982	d(GTTGGAGCTGATGGC{+G}T{+A}{+G}GC)	#DR17-M1528	#DR18-M1528
0.034	65.7562	65.7222	d(GTTGGAGCTGAT{+G}GCG{+T}AGG{+C})	#DR17-M1459	#DR18-M1459
0.034	65.947	65.9132	d(GTTGGAGCTGAT{+G}GCGTAGG{+C})	#DR17-M1469	#DR18-M1469
0.034	65.9132	65.8793	d(G{+T}TGGA{+G}CTGATGGC{+G}TAGGC)	#DR17-M292	#DR18-M292
0.034	66.1104	66.0766	d(GTTGGAGCTGAT{+G}GC{+G}{+T}AGGC)	#DR17-M1450	#DR18-M1450
0.033	65.6101	65.5774	d(GTTGGAGC{+T}GATG{+G}CGTA{+G}GC)	#DR17-M1233	#DR18-M1233
0.033	64.9205	64.8874	d(G{+T}TGGAG{+C}TGATGG{+C}GTAGGC)	#DR17-M305	#DR18-M305
0.033	67.4052	67.3723	d(GTTGGAGCTGATGG{+C}{+G}T{+A}GGC)	#DR17-M1502	#DR18-M1502
0.033	66.4746	66.4411	d(GTTGGAGCTGAT{+G}GC{+G}TAGGC)	#DR17-M1449	#DR18-M1449
0.032	67.2515	67.2199	d(GTTG{+G}AGCTGATGGC{+G}TAGG{+C})	#DR17-M850	#DR18-M850
0.032	66.8985	66.8667	d(GTTGGA{+G}CTGATGGC{+G}TA{+G}GC)	#DR17-M1075	#DR18-M1075
0.032	66.2816	66.2494	d(GTTG{+G}AG{+C}TGATGGCGTAG{+G}C)	#DR17-M773	#DR18-M773
0.031	66.4062	66.3754	d(GTTGGAGCTGATGG{+C}GTAG{+G}C)	#DR17-M1518	#DR18-M1518
0.031	66.0499	66.0189	d(G{+T}TGGAGCTGATG{+G}CGTA{+G}GC)	#DR17-M372	#DR18-M372
0.031	67.896	67.8647	d(GTTGGAGCTGATGGC{+G}T{+A}GG{+C})	#DR17-M1530	#DR18-M1530
0.031	67.6307	67.5993	d(GTTGGAGCTGATGG{+C}GT{+A}{+G}GC)	#DR17-M1512	#DR18-M1512
0.03	67.7261	67.6961	d(GTTGGAGCT{+G}ATG{+G}CGTA{+G}GC)	#DR17-M1300	#DR18-M1300
0.03	65.2651	65.2351	d(GT{+T}GGA{+G}CTGATGGC{+G}TAGGC)	#DR17-M464	#DR18-M464
0.03	66.9759	66.9455	d({+G}TTGGA{+G}CTGATGGCGTAGG{+C})	#DR17-M106	#DR18-M106
0.03	67.4216	67.3915	d(GTTGGAGCTGATGGC{+G}TA{+G}{+G}C)	#DR17-M1532	#DR18-M1532
0.03	65.5533	65.5234	d(G{+T}TGGAGCTGATG{+G}{+C}GTAGGC)	#DR17-M368	#DR18-M368
0.03	68.3094	68.2798	d({+G}TTGGA{+G}CTGATGGCGT{+A}GGC)	#DR17-M103	#DR18-M103
0.03	67.587	67.557	d(GTTGG{+A}GCTGATGGC{+G}TAGG{+C})	#DR17-M971	#DR18-M971
0.03	65.7236	65.6939	d(GTTGG{+A}GCTGATGG{+C}GTAGGC)	#DR17-M959	#DR18-M959
0.03	67.0367	67.0063	d(GTTGGA{+G}CTGATGGCGT{+A}G{+G}C)	#DR17-M1085	#DR18-M1085
0.029	64.3989	64.3698	d(GT{+T}GGAG{+C}TGATGG{+C}GTAGGC)	#DR17-M477	#DR18-M477
0.029	67.1635	67.1346	d(GTTG{+G}{+A}GCTGATGGC{+G}TAGGC)	#DR17-M740	#DR18-M740
0.028	66.0006	65.9724	d(GTTG{+G}AGCTGATGG{+C}GTAGGC)	#DR17-M838	#DR18-M838
0.028	67.1015	67.0739	d(GTT{+G}GAGCTGATGGC{+G}TAGG{+C})	#DR17-M713	#DR18-M713
0.027	65.8114	65.7845	d(GTTG{+G}AGCTGATGG{+C}G{+T}AGGC)	#DR17-M840	#DR18-M840
0.027	65.7774	65.7505	d(GTTGGAGCTGAT{+G}GCG{+T}{+A}GGC)	#DR17-M1456	#DR18-M1456
0.027	65.5362	65.5092	d(G{+T}TG{+G}AGCTGATGG{+C}GTAGGC)	#DR17-M260	#DR18-M260
0.027	65.9752	65.9484	d(GTTGGAG{+C}TGATGGC{+G}TAGGC)	#DR17-M1164	#DR18-M1164
0.027	65.5533	65.5262	d(GTTGG{+A}GCTGATGG{+C}G{+T}AGGC)	#DR17-M961	#DR18-M961
0.027	67.6743	67.6471	d({+G}TTGG{+A}GCTGATGGC{+G}TAGGC)	#DR17-M86	#DR18-M86
0.027	65.5973	65.5703	d(G{+T}TGGAGCTGAT{+G}{+G}CGTAGGC)	#DR17-M359	#DR18-M359
0.026	65.2408	65.215	d(G{+T}TGG{+A}GCTGATGG{+C}GTAGGC)	#DR17-M276	#DR18-M276
0.026	68.0084	67.9827	d({+G}TTGGAGCT{+G}AT{+G}GCGTAGGC)	#DR17-M137	#DR18-M137
0.025	65.8185	65.793	d(G{+T}TGGAGCTGATG{+G}CGTAGG{+C})	#DR17-M374	#DR18-M374
0.025	67.5502	67.5256	d(GTTG{+G}A{+G}CTGATGGCGT{+A}GGC)	#DR17-M757	#DR18-M757
0.025	67.4435	67.4189	d(GTTGG{+A}GCT{+G}ATG{+G}CGTAGGC)	#DR17-M913	#DR18-M913
0.025	67.438	67.4134	d(GTT{+G}GA{+G}CTGATGGCGT{+A}GGC)	#DR17-M620	#DR18-M620
0.024	65.4222	65.398	d(GT{+T}{+G}GAGCTGATGG{+C}GTAGGC)	#DR17-M415	#DR18-M415
0.024	65.8962	65.8722	d(G{+T}TGGAGCTGAT{+G}GC{+G}TAGGC)	#DR17-M361	#DR18-M361
0.024	65.9329	65.9089	d(GTT{+G}GAGCTGATGG{+C}GTAGGC)	#DR17-M701	#DR18-M701
0.024	65.1907	65.1663	d(GT{+T}G{+G}AGCTGATGG{+C}GTAGGC)	#DR17-M432	#DR18-M432
0.023	64.7502	64.727	d(GTTGGAGCTGATG{+G}CGTAGGC)	#DR17-M1470	#DR18-M1470
0.023	67.4941	67.4709	d(GTTGGAGCT{+G}AT{+G}GCGT{+A}GGC)	#DR17-M1291	#DR18-M1291
0.023	65.674	65.6513	d(GTTGGAGCTGAT{+G}G{+C}G{+T}AGGC)	#DR17-M1444	#DR18-M1444
0.023	65.4579	65.4351	d(G{+T}T{+G}GAGCTGATGG{+C}GTAGGC)	#DR17-M243	#DR18-M243
0.023	65.3794	65.3566	d(G{+T}T{+G}{+G}AGCTGATGGCGTAGGC)	#DR17-M233	#DR18-M233
0.023	65.4208	65.398	d(G{+T}TGGAG{+C}TGATGGC{+G}TAGGC)	#DR17-M306	#DR18-M306
0.023	65.7406	65.718	d(GTT{+G}GAGCTGATGG{+C}G{+T}AGGC)	#DR17-M703	#DR18-M703
0.023	64.7343	64.7111	d(GT{+T}GG{+A}GCTGATGG{+C}GTAGGC)	#DR17-M448	#DR18-M448
0.022	66.7099	66.6877	d(GTTGGAG{+C}T{+G}AT{+G}GCGTAGGC)	#DR17-M1110	#DR18-M1110
0.022	67.6757	67.6539	d(GTTGGAGCT{+G}ATG{+G}CGT{+A}GGC)	#DR17-M1299	#DR18-M1299
0.022	67.7492	67.7274	d(GTTGGA{+G}CTGATGGCGT{+A}{+G}GC)	#DR17-M1084	#DR18-M1084
0.022	67.4736	67.4517	d(GTTG{+G}AGCTGATGGCGT{+A}G{+G}C)	#DR17-M858	#DR18-M858
0.021	67.4805	67.4599	d(GTTGG{+A}{+G}CTGATGGCGT{+A}GGC)	#DR17-M878	#DR18-M878
0.021	65.5447	65.5234	d(G{+T}TGGAGCT{+G}ATG{+G}CGTAGGC)	#DR17-M329	#DR18-M329
0.021	65.8369	65.8157	d(GTTGGAGCTGAT{+G}G{+C}GTAGGC)	#DR17-M1442	#DR18-M1442
0.021	66.4774	66.4565	d({+G}TTGGAGCTGATGG{+C}GTAGGC)	#DR17-M184	#DR18-M184
0.021	67.3572	67.3366	d(GTTG{+G}AGCT{+G}AT{+G}GCGTAGGC)	#DR17-M791	#DR18-M791
0.021	65.4137	65.3923	d(GTTGGAGC{+T}{+G}ATG{+G}CGTAGGC)	#DR17-M1190	#DR18-M1190
0.021	66.9773	66.9566	d({+G}TTGGA{+G}CTGATGGCGTA{+G}GC)	#DR17-M104	#DR18-M104
0.021	66.9759	66.9552	d(GTTG{+G}A{+G}CTGATGGCGTAG{+G}C)	#DR17-M759	#DR18-M759
0.02	65.004	64.9839	d(GTTGGAGC{+T}{+G}AT{+G}GCGTAGGC)	#DR17-M1189	#DR18-M1189
0.02	66.4537	66.4341	d(GTTG{+G}AGCTGATGGC{+G}TAGGC)	#DR17-M845	#DR18-M845
0.02	65.1348	65.1147	d(G{+T}TGGAGCT{+G}AT{+G}GCGTAGGC)	#DR17-M328	#DR18-M328
0.02	65.916	65.8962	d(G{+T}TG{+G}AGCTGATGGC{+G}TAGGC)	#DR17-M261	#DR18-M261
0.02	65.9188	65.899	d(GTTGGAGCTGATGG{+C}G{+T}A{+G}GC)	#DR17-M1508	#DR18-M1508
0.02	66.4034	66.3838	d(GTTGGAGCTGATGGC{+G}TAG{+G}C)	#DR17-M1534	#DR18-M1534
0.02	65.9809	65.9611	d(GTTGGAGCT{+G}ATG{+G}CGTAGGC)	#DR17-M1295	#DR18-M1295
0.019	67.1015	67.0822	d(GTTGG{+A}{+G}CTGATGGCGTAG{+G}C)	#DR17-M880	#DR18-M880
0.019	68.5095	68.4908	d({+G}TTGGAGCTGATGGCGT{+A}G{+G}C)	#DR17-M204	#DR18-M204
0.019	67.2845	67.2652	d(GTT{+G}GAGCT{+G}AT{+G}GCGTAGGC)	#DR17-M654	#DR18-M654
0.019	67.5789	67.5597	d({+G}TTGGAG{+C}TGATGGCGT{+A}GGC)	#DR17-M117	#DR18-M117
0.019	67.1924	67.1731	d(GTTGGAGCT{+G}AT{+G}GCGTAGG{+C})	#DR17-M1294	#DR18-M1294
0.019	65.4308	65.4123	d(G{+T}TGGAGCTGAT{+G}GCGTAGG{+C})	#DR17-M366	#DR18-M366
0.019	67.0312	67.0118	d(GTTGGAG{+C}T{+G}ATG{+G}CGTAGGC)	#DR17-M1111	#DR18-M1111
0.019	67.0643	67.045	d(GTTGGAGCT{+G}AT{+G}G{+C}GTAGGC)	#DR17-M1288	#DR18-M1288
0.018	66.2999	66.2816	d(GTTGG{+A}GCTGATGGC{+G}TAGGC)	#DR17-M966	#DR18-M966
0.018	66.2999	66.2816	d({+G}TTGGAGCTGATGG{+C}G{+T}AGGC)	#DR17-M186	#DR18-M186
0.017	67.0505	67.0339	d(GTTGGA{+G}CT{+G}AT{+G}GCGTAGGC)	#DR17-M1018	#DR18-M1018
0.017	66.3111	66.2943	d(GTTG{+G}AGCTGATGGC{+G}{+T}AGGC)	#DR17-M846	#DR18-M846
0.017	64.9652	64.9479	d(GT{+T}GGAG{+C}TGATGGC{+G}TAGGC)	#DR17-M478	#DR18-M478
0.017	65.9343	65.9174	d(GTTGG{+A}GCTGATGGC{+G}{+T}AGGC)	#DR17-M967	#DR18-M967
0.017	67.1525	67.1359	d(GTTGGAG{+C}TGATGGCGT{+A}{+G}GC)	#DR17-M1176	#DR18-M1176
0.017	66.3642	66.3475	d(GTT{+G}GAGCTGATGGC{+G}TAGGC)	#DR17-M708	#DR18-M708
0.017	67.2419	67.2254	d(GTT{+G}GAGCTGATGGCGT{+A}G{+G}C)	#DR17-M721	#DR18-M721
0.016	64.5299	64.5139	d(GT{+T}GGAGCT{+G}AT{+G}GCGTAGGC)	#DR17-M500	#DR18-M500
0.016	65.5845	65.5689	d(G{+T}TGGAGCTGATGG{+C}GTA{+G}GC)	#DR17-M379	#DR18-M379
0.016	67.4818	67.4654	d(GTTGGAG{+C}TGATGGCGT{+A}G{+G}C)	#DR17-M1177	#DR18-M1177
0.016	64.9191	64.9032	d(GT{+T}GGAGCT{+G}ATG{+G}CGTAGGC)	#DR17-M501	#DR18-M501
0.016	65.776	65.7605	d(G{+T}TGG{+A}GCTGATGGC{+G}TAGGC)	#DR17-M277	#DR18-M277
0.016	65.8072	65.7916	d(G{+T}T{+G}GAGCTGATGGC{+G}TAGGC)	#DR17-M244	#DR18-M244
0.016	65.971	65.9555	d({+G}{+T}TGGAGCTGATGG{+C}GTAGGC)	#DR17-M15	#DR18-M15
0.015	67.6852	67.6702	d(GTTGGAGCTGATGGC{+G}TA{+G}G{+C})	#DR17-M1533	#DR18-M1533
0.015	67.5461	67.531	d(GTTGGAGCT{+G}AT{+G}GC{+G}TAGGC)	#DR17-M1289	#DR18-M1289
0.014	67.0008	66.987	d(GTTG{+G}AGCTGATGGCGTA{+G}{+G}C)	#DR17-M861	#DR18-M861
0.014	67.268	67.2543	d(GTTGGA{+G}CTGATGGCGTAG{+G}{+C})	#DR17-M1091	#DR18-M1091
0.014	67.2213	67.2075	d(GTTG{+G}AGCTGATGGCGT{+A}{+G}GC)	#DR17-M857	#DR18-M857
0.014	65.5291	65.5148	d(GT{+T}GGAGCTGAT{+G}GCGTAG{+G}C)	#DR17-M537	#DR18-M537
0.014	65.9668	65.9527	d(GTT{+G}GAGCTGATGGC{+G}{+T}AGGC)	#DR17-M709	#DR18-M709
0.014	67.4216	67.4079	d(GTTGGA{+G}CTGATGGCGT{+A}GG{+C})	#DR17-M1086	#DR18-M1086
0.014	67.7165	67.7029	d({+G}TTGG{+A}GCTGATGGCGTAG{+G}C)	#DR17-M90	#DR18-M90
0.013	64.1008	64.0876	d(GTTGGAGCTGAT{+G}GCG{+T}AGGC)	#DR17-M1455	#DR18-M1455
0.013	66.109	66.0963	d(GTTGGAGCTGATGG{+C}GTA{+G}GC)	#DR17-M1515	#DR18-M1515
0.013	65.6981	65.6853	d(GT{+T}G{+G}AGCTGATGGC{+G}TAGGC)	#DR17-M433	#DR18-M433
0.013	65.5902	65.5774	d(GTTGGAGC{+T}GATGG{+C}GTAG{+G}C)	#DR17-M1241	#DR18-M1241
0.013	65.9583	65.9456	d(GT{+T}{+G}GAGCTGATGGC{+G}TAGGC)	#DR17-M416	#DR18-M416
0.013	68.3269	68.3135	d({+G}TTG{+G}AGCTGATGGCGTAG{+G}C)	#DR17-M74	#DR18-M74
0.013	64.3042	64.291	d(GTTGGAGCTGAT{+G}GCGTAGGC)	#DR17-M1433	#DR18-M1433
0.013	66.6182	66.6056	d(GTTGGAGCTGATGGC{+G}{+T}AG{+G}C)	#DR17-M1525	#DR18-M1525
0.012	67.9692	67.957	d({+G}TT{+G}GAGCTGATGGCGTAG{+G}C)	#DR17-M57	#DR18-M57
0.012	67.2666	67.2543	d(GTT{+G}GAG{+C}TGATGGCGT{+A}GGC)	#DR17-M634	#DR18-M634
0.012	67.5119	67.4996	d(GTTG{+G}A{+G}CTGATGGCGTA{+G}GC)	#DR17-M758	#DR18-M758
0.012	67.3353	67.3229	d(GTTG{+G}AG{+C}TGATGGCGT{+A}GGC)	#DR17-M771	#DR18-M771
0.012	66.969	66.9566	d({+G}TTGGAGCTGATGGC{+G}TAGGC)	#DR17-M191	#DR18-M191
0.012	67.3832	67.3709	d(GTT{+G}GA{+G}CTGATGGCGTA{+G}GC)	#DR17-M621	#DR18-M621
0.011	66.0907	66.0795	d(GTTGGAGCTGATGG{+C}{+G}TAGGC)	#DR17-M1500	#DR18-M1500
0.011	65.5774	65.5661	d(GT{+T}GGAGCTGATG{+G}C{+G}TAGGC)	#DR17-M541	#DR18-M541
0.011	66.9054	66.8943	d(GTTGGA{+G}{+C}TGATGGCGT{+A}GGC)	#DR17-M998	#DR18-M998
0.011	65.7661	65.7548	d(GTTGGAGCTGATGG{+C}{+G}{+T}AGGC)	#DR17-M1501	#DR18-M1501
0.011	65.3166	65.3052	d(GT{+T}GG{+A}GCTGATGGC{+G}TAGGC)	#DR17-M449	#DR18-M449
0.011	66.9635	66.9524	d(GTT{+G}{+G}AGCTGATGGCGTAG{+G}C)	#DR17-M591	#DR18-M591
0.01	67.0325	67.0229	d(GTTGG{+A}{+G}CTGATGGCGTAGG{+C})	#DR17-M881	#DR18-M881
0.01	67.0367	67.027	d(GTTGG{+A}G{+C}TGATGGCGT{+A}GGC)	#DR17-M892	#DR18-M892
0.01	66.8763	66.8667	d(GTT{+G}GAGCTGATG{+G}CGTA{+G}GC)	#DR17-M698	#DR18-M698
0.01	65.6456	65.6357	d(G{+T}TGGAGCTGAT{+G}GCGT{+A}GGC)	#DR17-M363	#DR18-M363
0.01	65.7548	65.7449	d({+G}T{+T}GGAGCTGATGG{+C}GTAGGC)	#DR17-M34	#DR18-M34
0.01	66.4313	66.4216	d(GTTGGA{+G}{+C}TGATGGCGTA{+G}GC)	#DR17-M999	#DR18-M999
0.01	67.386	67.3764	d(GTTGGAGCT{+G}ATG{+G}CGTAGG{+C})	#DR17-M1302	#DR18-M1302
0.01	66.6974	66.6877	d(GTT{+G}GAG{+C}TGATGGCGTA{+G}GC)	#DR17-M635	#DR18-M635
0.01	65.4935	65.4835	d(G{+T}TG{+G}{+A}GCTGATGGCGTAGGC)	#DR17-M251	#DR18-M251
0.01	67.4326	67.423	d(GTTGG{+A}{+G}CTGATGGCGTA{+G}GC)	#DR17-M879	#DR18-M879
0.01	66.8362	66.8265	d(GTTG{+G}AG{+C}TGATGGCGTA{+G}GC)	#DR17-M772	#DR18-M772
0.01	67.0629	67.0532	d(GTT{+G}GAGCTGATGGCGT{+A}{+G}GC)	#DR17-M720	#DR18-M720
0.01	66.6265	66.6168	d(GTTGGAGCTGATGGCGT{+A}G{+G}C)	#DR17-M1552	#DR18-M1552
0.01	67.235	67.2254	d({+G}TTGGAGCTGATGGCGT{+A}GG{+C})	#DR17-M205	#DR18-M205
0.01	67.016	67.0063	d({+G}TT{+G}GAGCTGATGGCGTAGG{+C})	#DR17-M58	#DR18-M58
0.009	67.8607	67.8512	d({+G}TTG{+G}{+A}GCTGATGGCGTAGGC)	#DR17-M60	#DR18-M60
0.009	67.5187	67.5092	d(GTTG{+G}AGCT{+G}ATG{+G}CGTAGGC)	#DR17-M792	#DR18-M792
0.009	65.1233	65.1147	d(GTTGGAG{+C}{+T}GATG{+G}CGTAGGC)	#DR17-M1099	#DR18-M1099
0.009	64.9537	64.945	d(G{+T}TGGAG{+C}TGAT{+G}GCGTAGGC)	#DR17-M303	#DR18-M303
0.008	67.0408	67.0325	d(GTTGGA{+G}{+C}TGATGGCGTAG{+G}C)	#DR17-M1000	#DR18-M1000
0.008	67.3545	67.3462	d(GTTGGAGCTGATGG{+C}GT{+A}GG{+C})	#DR17-M1514	#DR18-M1514
0.008	66.7363	66.728	d({+G}TTGGAGCTGATGGC{+G}{+T}AGGC)	#DR17-M192	#DR18-M192
0.008	66.0893	66.0809	d(GTTGGA{+G}CTGATGGCGT{+A}GGC)	#DR17-M1083	#DR18-M1083
0.008	67.0753	67.067	d(GTT{+G}GA{+G}CTGATGGCGTAGG{+C})	#DR17-M623	#DR18-M623
0.008	67.1993	67.191	d(GTTG{+G}A{+G}CTGATGGCGTAGG{+C})	#DR17-M760	#DR18-M760
0.008	67.2543	67.246	d(GTTG{+G}{+A}GCTGATGGCGTAG{+G}C)	#DR17-M744	#DR18-M744
0.008	67.1043	67.096	d(GTTGG{+A}G{+C}TGATGGCGTAG{+G}C)	#DR17-M894	#DR18-M894
0.007	65.6939	65.6868	d(GTTGGA{+G}CTGATGGCG{+T}{+A}GGC)	#DR17-M1079	#DR18-M1079
0.007	65.5931	65.586	d(G{+T}TGGA{+G}CTGATGGCGT{+A}GGC)	#DR17-M294	#DR18-M294
0.007	67.5187	67.5119	d({+G}TTGGAG{+C}TGATGGCGTA{+G}GC)	#DR17-M118	#DR18-M118
0.007	67.147	67.1401	d(GTTGGA{+G}CT{+G}ATG{+G}CGTAGGC)	#DR17-M1019	#DR18-M1019
0.007	67.9285	67.9217	d({+G}TTGGAGCTGATGGCGT{+A}{+G}GC)	#DR17-M203	#DR18-M203
0.007	67.2171	67.2103	d({+G}TTGGAG{+C}TGATGGCGTAGG{+C})	#DR17-M120	#DR18-M120
0.007	66.5639	66.5569	d(GTTGGAG{+C}TGATGGCGTAG{+G}{+C})	#DR17-M1183	#DR18-M1183
0.006	65.9442	65.9386	d(GTT{+G}GAGCTGATGGCGTAGG{+C})	#DR17-M728	#DR18-M728
0.006	65.8256	65.8199	d(GTTGGAGCTGATGG{+C}GTAGG{+C})	#DR17-M1520	#DR18-M1520
0.006	65.6215	65.6158	d(GTTGG{+A}{+G}CTGATGGCG{+T}AGGC)	#DR17-M877	#DR18-M877
0.006	66.5541	66.5485	d({+G}{+T}TGGAGCTGATGGC{+G}TAGGC)	#DR17-M16	#DR18-M16
0.006	65.647	65.6414	d(GTTGGAGCTGATGG{+C}G{+T}AGG{+C})	#DR17-M1510	#DR18-M1510
0.005	67.3942	67.3887	d(GTT{+G}GAGCT{+G}ATG{+G}CGTAGGC)	#DR17-M655	#DR18-M655
0.004	64.2384	64.234	d(G{+T}TGGAGCTGATG{+G}CGTAGGC)	#DR17-M367	#DR18-M367
0.004	67.5584	67.5543	d(GTTG{+G}{+A}GCTGATGGCGT{+A}GGC)	#DR17-M742	#DR18-M742
0.004	67.158	67.1538	d({+G}TTG{+G}AGCTGATGGCGTAGG{+C})	#DR17-M75	#DR18-M75
0.004	68.0044	68.0003	d(GTTGG{+A}GCTGATGGCGT{+A}G{+G}C)	#DR17-M979	#DR18-M979
0.004	64.727	64.7227	d(GTTGGAG{+C}{+T}GAT{+G}GCGTAGGC)	#DR17-M1098	#DR18-M1098
0.004	65.0012	64.9968	d(GT{+T}GGAGCTGATG{+G}{+C}GTAGGC)	#DR17-M540	#DR18-M540
0.004	67.0187	67.0146	d(GTTGGAG{+C}TGATGGCGT{+A}GG{+C})	#DR17-M1178	#DR18-M1178
0.004	67.0422	67.0381	d(GTTGGAG{+C}TGATGGCGTA{+G}{+G}C)	#DR17-M1180	#DR18-M1180
0.004	67.6089	67.6048	d(GTTGG{+A}GCTGATGGCGT{+A}{+G}GC)	#DR17-M978	#DR18-M978
0.004	65.2136	65.2093	d(GT{+T}GGAGCTGATG{+G}CGTAGG{+C})	#DR17-M546	#DR18-M546
0.003	65.5703	65.5675	d(G{+T}TGGAGCTGATGG{+C}{+G}TAGGC)	#DR17-M376	#DR18-M376
0.003	67.1332	67.1304	d(GTTGGAGCT{+G}AT{+G}GCGTA{+G}GC)	#DR17-M1292	#DR18-M1292
0.003	67.0491	67.0463	d({+G}TTGGAGCTGATGGCGTA{+G}G{+C})	#DR17-M208	#DR18-M208
0.003	64.0451	64.0421	d(G{+T}TGGAGCTGATG{+G}CG{+T}AGGC)	#DR17-M370	#DR18-M370
0.003	67.3449	67.3421	d(GTT{+G}{+G}AGCTGATGGCGT{+A}GGC)	#DR17-M589	#DR18-M589
0.001	66.6808	66.6794	d(GTT{+G}G{+A}G{+C}TGATGGCGTAGGC)	#DR17-M595	#DR18-M595
0.001	66.9455	66.9441	d(GTTGG{+A}G{+C}TGATGGCGTA{+G}GC)	#DR17-M893	#DR18-M893
0.001	65.5987	65.5973	d(GTTGGAGCTGATGG{+C}G{+T}{+A}GGC)	#DR17-M1507	#DR18-M1507
0	66.8667	66.8667	d(GTTGGA{+G}CTGATG{+G}CGTA{+G}GC)	#DR17-M1062	#DR18-M1062
0	66.8667	66.8667	d(GTTGGAGCTGATGGCGT{+A}{+G}{+G}C)	#DR17-M1550	#DR18-M1550
0	66.8667	66.8667	d(GTTGG{+A}GCTGATG{+G}CGTA{+G}GC)	#DR17-M956	#DR18-M956
0	66.8667	66.8667	d(GTTGGAGCTGATGGC{+G}TAG{+G}{+C})	#DR17-M1535	#DR18-M1535
0	66.8667	66.8667	d(GTT{+G}G{+A}GCTGATGGCGTAG{+G}C)	#DR17-M607	#DR18-M607
0	66.8667	66.8667	d(GTTGGAGCTGAT{+G}G{+C}GTAG{+G}C)	#DR17-M1447	#DR18-M1447
0	66.9925	66.9925	d(GTTGGAGCT{+G}AT{+G}{+G}CGTAGGC)	#DR17-M1287	#DR18-M1287
0	66.9372	66.9372	d(GTTGGAGCT{+G}ATG{+G}{+C}GTAGGC)	#DR17-M1296	#DR18-M1296
0	66.8667	66.8667	d(GTT{+G}GAGCTGAT{+G}GC{+G}TAGGC)	#DR17-M687	#DR18-M687
0	66.8667	66.8667	d(GTT{+G}GA{+G}CTGATGGC{+G}TAGGC)	#DR17-M618	#DR18-M618
0	65.7647	65.7647	d(G{+T}TGGA{+G}CTGATGGCGTAG{+G}C)	#DR17-M296	#DR18-M296
0	66.8667	66.8667	d(GTT{+G}GAGCTGATGG{+C}GTAG{+G}C)	#DR17-M706	#DR18-M706
0	66.8667	66.8667	d({+G}TTGGAGCTGATGGC{+G}TAG{+G}C)	#DR17-M195	#DR18-M195
0	66.8667	66.8667	d(GTTGGAG{+C}TGATGGC{+G}TAG{+G}C)	#DR17-M1168	#DR18-M1168
0	66.0752	66.0752	d(GTTGGA{+G}CTGATGGCGTA{+G}GC)	#DR17-M1087	#DR18-M1087
0	66.8667	66.8667	d(GTTGGA{+G}CTGAT{+G}GCGTAG{+G}C)	#DR17-M1055	#DR18-M1055
0	65.6499	65.6499	d(GTTGGAG{+C}TGATGGCGT{+A}GGC)	#DR17-M1175	#DR18-M1175
0	65.2666	65.2666	d(GTTGGAG{+C}TGATGGCG{+T}{+A}GGC)	#DR17-M1171	#DR18-M1171
0	66.8667	66.8667	d({+G}TTGGAGCTGATG{+G}CGTAG{+G}C)	#DR17-M182	#DR18-M182
0	66.8667	66.8667	d(GTTGG{+A}GCTGAT{+G}GCGTAG{+G}C)	#DR17-M949	#DR18-M949
0	66.8667	66.8667	d(GTT{+G}GA{+G}CTGATGGCGTAG{+G}C)	#DR17-M622	#DR18-M622
0	66.4104	66.4104	d(GTTGGA{+G}CTGATGGCGTAG{+G}C)	#DR17-M1090	#DR18-M1090
0	66.8667	66.8667	d(GTTGGAGCT{+G}AT{+G}GCGTAG{+G}C)	#DR17-M1293	#DR18-M1293
0	66.3265	66.3265	d({+G}T{+T}GGAGCTGATGGC{+G}TAGGC)	#DR17-M35	#DR18-M35
0	66.8667	66.8667	d(GTTGGAGCTGATG{+G}C{+G}TAG{+G}C)	#DR17-M1482	#DR18-M1482
0	66.8667	66.8667	d(GTT{+G}GAGCT{+G}ATGGCGTAG{+G}C)	#DR17-M661	#DR18-M661
0	66.8667	66.8667	d({+G}TTGGAGCTGATG{+G}C{+G}TAGGC)	#DR17-M178	#DR18-M178
0	66.8667	66.8667	d({+G}TTGGAGCTGATGGCGTAG{+G}{+C})	#DR17-M210	#DR18-M210
-0.001	65.971	65.9724	d(GTTGGAGCTGATGG{+C}GT{+A}GGC)	#DR17-M1511	#DR18-M1511
-0.001	65.5291	65.5305	d(G{+T}TGGA{+G}CTGATGGCGTA{+G}GC)	#DR17-M295	#DR18-M295
-0.001	67.0767	67.0781	d(GTT{+G}GA{+G}CT{+G}ATGGCGTAGGC)	#DR17-M612	#DR18-M612
-0.001	66.1441	66.1455	d(GTTGGA{+G}CTGATGGCG{+T}AG{+G}C)	#DR17-M1081	#DR18-M1081
-0.001	68.476	68.4774	d({+G}TTG{+G}AGCTGATGGCGT{+A}GGC)	#DR17-M72	#DR18-M72
-0.001	67.3298	67.3311	d(GTT{+G}GAGCTGATGGCGT{+A}GG{+C})	#DR17-M722	#DR18-M722
-0.002	65.8552	65.8567	d(GTTGGA{+G}CTGATGGCG{+T}A{+G}GC)	#DR17-M1080	#DR18-M1080
-0.003	65.0673	65.0702	d(GT{+T}GGA{+G}CTGATGGCGTA{+G}GC)	#DR17-M467	#DR18-M467
-0.003	65.1649	65.1677	d(G{+T}TGGAG{+C}TGATGGCGT{+A}GGC)	#DR17-M308	#DR18-M308
-0.003	68.3498	68.3525	d({+G}TT{+G}GAGCTGATGGCGT{+A}GGC)	#DR17-M55	#DR18-M55
-0.003	66.8376	66.8403	d(GTTGGAG{+C}TGATGGCGTA{+G}G{+C})	#DR17-M1181	#DR18-M1181
-0.003	66.9787	66.9815	d(GTTG{+G}AG{+C}TGATGGCGTAGG{+C})	#DR17-M774	#DR18-M774
-0.003	66.3656	66.3684	d(G{+T}TGGAGCTGATGGC{+G}TAG{+G}C)	#DR17-M386	#DR18-M386
-0.003	67.5884	67.5911	d(GTT{+G}G{+A}GCTGATGGCGT{+A}GGC)	#DR17-M605	#DR18-M605
-0.003	67.8607	67.8634	d({+G}TTGG{+A}{+G}CTGATGGCGTAGGC)	#DR17-M77	#DR18-M77
-0.004	66.3475	66.3517	d(GTTGGAGCTGATGGC{+G}TAGG{+C})	#DR17-M1536	#DR18-M1536
-0.004	66.582	66.5862	d(GTTGGA{+G}{+C}TGATGGCGTAGG{+C})	#DR17-M1001	#DR18-M1001
-0.004	65.3766	65.3809	d(GT{+T}GGAGCTGATG{+G}CGT{+A}GGC)	#DR17-M543	#DR18-M543
-0.004	67.3339	67.338	d(GTTGG{+A}GCTGATGGCGT{+A}GG{+C})	#DR17-M980	#DR18-M980
-0.004	65.6101	65.6144	d(GTTGGAGCT{+G}AT{+G}GCGTAGGC)	#DR17-M1286	#DR18-M1286
-0.004	66.9123	66.9165	d(GTT{+G}GAG{+C}TGATGGCGTAGG{+C})	#DR17-M637	#DR18-M637
-0.005	67.1084	67.1139	d(GTTGG{+A}GCTGATGGCGTAG{+G}{+C})	#DR17-M985	#DR18-M985
-0.005	63.7786	63.7831	d(G{+T}TGGAGCTGAT{+G}GCGTAGGC)	#DR17-M358	#DR18-M358
-0.005	67.5119	67.5174	d(GTTG{+G}{+A}GCTGATGGCGTA{+G}GC)	#DR17-M743	#DR18-M743
-0.006	63.5715	63.5774	d(G{+T}TGGAGCTGAT{+G}GCG{+T}AGGC)	#DR17-M362	#DR18-M362
-0.006	65.4778	65.4835	d(GT{+T}GGA{+G}CTGATGGCGTAG{+G}C)	#DR17-M468	#DR18-M468
-0.006	65.8849	65.8906	d(GTTGGAG{+C}TGATGGCGTAG{+G}C)	#DR17-M1182	#DR18-M1182
-0.006	67.0463	67.0519	d(GTT{+G}G{+A}{+G}CTGATGGCGTAGGC)	#DR17-M594	#DR18-M594
-0.006	64.8066	64.8123	d(GT{+T}GGAGCTGAT{+G}GCGTAGG{+C})	#DR17-M538	#DR18-M538
-0.007	65.3066	65.3137	d(G{+T}TGGAGCTGATGG{+C}GTAGG{+C})	#DR17-M381	#DR18-M381
-0.007	65.3337	65.3409	d(GT{+T}GGAGCTGAT{+G}GC{+G}TAGGC)	#DR17-M533	#DR18-M533
-0.007	67.2941	67.3009	d(GTT{+G}{+G}AGCTGATGGCGTA{+G}GC)	#DR17-M590	#DR18-M590
-0.007	65.8199	65.827	d(GTTGGA{+G}CTGATGGCGTAGG{+C})	#DR17-M1092	#DR18-M1092
-0.007	66.7127	66.7197	d(GTTGG{+A}G{+C}TGATGGCGTAGG{+C})	#DR17-M895	#DR18-M895
-0.007	66.4774	66.4844	d(GTTGGAGCTGATGGC{+G}T{+A}GGC)	#DR17-M1527	#DR18-M1527
-0.007	64.588	64.5952	d(GT{+T}GGAG{+C}TGATGGCGT{+A}GGC)	#DR17-M480	#DR18-M480
-0.007	66.0175	66.0246	d(GTTGGAGCTGATGGC{+G}{+T}AGG{+C})	#DR17-M1526	#DR18-M1526
-0.007	67.2955	67.3023	d(GTTG{+G}AGCTGATGGCGTA{+G}G{+C})	#DR17-M862	#DR18-M862
-0.007	67.2694	67.2762	d(GTTG{+G}{+A}{+G}CTGATGGCGTAGGC)	#DR17-M731	#DR18-M731
-0.008	65.9329	65.9414	d(GTTGG{+A}GCTGATGGCGT{+A}GGC)	#DR17-M977	#DR18-M977
-0.008	67.6402	67.6484	d({+G}TTGG{+A}GCTGATGGCGTAGG{+C})	#DR17-M91	#DR18-M91
-0.008	65.6215	65.63	d(GTTGGA{+G}CTGATGGCG{+T}AGG{+C})	#DR17-M1082	#DR18-M1082
-0.008	65.4992	65.5077	d(GTTGGAG{+C}TGATGGCG{+T}A{+G}GC)	#DR17-M1172	#DR18-M1172
-0.008	67.1855	67.1938	d(GTT{+G}G{+A}GCTGATGGCGTA{+G}GC)	#DR17-M606	#DR18-M606
-0.008	65.6981	65.7066	d(GTTGGAG{+C}TGATGGCGTA{+G}GC)	#DR17-M1179	#DR18-M1179
-0.008	66.29	66.2985	d(GTTG{+G}AGCTGATGGCGT{+A}GGC)	#DR17-M856	#DR18-M856
-0.008	67.1883	67.1965	d(GTT{+G}GAGCTGATGGCGTA{+G}G{+C})	#DR17-M725	#DR18-M725
-0.009	65.3337	65.3423	d(G{+T}TGGA{+G}CTGATGGCGTAGG{+C})	#DR17-M297	#DR18-M297
-0.009	65.0055	65.0141	d(GTTGGA{+G}C{+T}GAT{+G}GCGTAGGC)	#DR17-M1006	#DR18-M1006
-0.009	65.0127	65.0213	d(GT{+T}GGAGCTGAT{+G}GCGT{+A}GGC)	#DR17-M535	#DR18-M535
-0.01	65.5604	65.5703	d(GTT{+G}{+G}AGCTGATGGCG{+T}AGGC)	#DR17-M588	#DR18-M588
-0.01	65.4664	65.4764	d(G{+T}TGG{+A}GCTGATGGCGT{+A}GGC)	#DR17-M279	#DR18-M279
-0.01	65.868	65.8779	d(G{+T}TG{+G}AGCTGATGGCGT{+A}GGC)	#DR17-M263	#DR18-M263
-0.01	67.5816	67.5911	d(GTTG{+G}AGCTGATGGCGTAG{+G}{+C})	#DR17-M864	#DR18-M864
-0.01	65.8807	65.8906	d(GTTG{+G}AGCTGATGGCG{+T}{+A}GGC)	#DR17-M852	#DR18-M852
-0.01	65.2909	65.3009	d(GTTGGA{+G}C{+T}GATG{+G}CGTAGGC)	#DR17-M1007	#DR18-M1007
-0.01	67.107	67.1167	d(GTTG{+G}{+A}GCTGATGGCGTAGG{+C})	#DR17-M745	#DR18-M745
-0.011	65.5433	65.5547	d(GTTGG{+A}GCTGATGGCG{+T}{+A}GGC)	#DR17-M973	#DR18-M973
-0.011	65.3994	65.4108	d(GTTGGAGCT{+G}AT{+G}GCG{+T}AGGC)	#DR17-M1290	#DR18-M1290
-0.011	66.1301	66.1413	d({+G}TTGGAGCTGATGGCG{+T}AG{+G}C)	#DR17-M200	#DR18-M200
-0.011	67.4326	67.4435	d(GTT{+G}GAGCTGATGGCGTAG{+G}{+C})	#DR17-M727	#DR18-M727
-0.011	68.0125	68.0233	d({+G}TTGG{+A}GCTGATGGCGTA{+G}GC)	#DR17-M89	#DR18-M89
-0.011	65.9414	65.9527	d(GTTGGAGCTGATGGC{+G}{+T}{+A}GGC)	#DR17-M1523	#DR18-M1523
-0.011	67.1731	67.1841	d(GTTGG{+A}GCTGATGGCGTA{+G}G{+C})	#DR17-M983	#DR18-M983
-0.011	65.195	65.2064	d(G{+T}TGGAG{+C}TGATGGCGTA{+G}GC)	#DR17-M309	#DR18-M309
-0.011	65.3951	65.4066	d(GT{+T}G{+G}AGCTGATGGCGT{+A}GGC)	#DR17-M435	#DR18-M435
-0.011	66.8348	66.8459	d(GTT{+G}{+G}AGCTGATGGCGTAGG{+C})	#DR17-M592	#DR18-M592
-0.012	67.4216	67.4339	d(GTTGGAGCTGATGGCGT{+A}{+G}G{+C})	#DR17-M1551	#DR18-M1551
-0.012	64.7762	64.7878	d(GT{+T}GGA{+G}CTGATGGCGTAGG{+C})	#DR17-M469	#DR18-M469
-0.013	65.8241	65.8369	d(GTT{+G}GAGCTGATGGCG{+T}{+A}GGC)	#DR17-M715	#DR18-M715
-0.013	66.168	66.1807	d(GTT{+G}GAGCTGATGGCGT{+A}GGC)	#DR17-M719	#DR18-M719
-0.013	64.272	64.2852	d(GTTGGAGCTGATGG{+C}GTAGGC)	#DR17-M1499	#DR18-M1499
-0.013	66.4956	66.5081	d({+G}TTGGAGCTGATGGCGTAG{+G}C)	#DR17-M209	#DR18-M209
-0.013	64.6648	64.6778	d(G{+T}TGGA{+G}{+C}TGATGGCGTAGGC)	#DR17-M284	#DR18-M284
-0.014	67.0256	67.0394	d(GTTGGAGCTGATGGCGTA{+G}{+G}{+C})	#DR17-M1557	#DR18-M1557
-0.014	65.8058	65.8199	d(G{+T}T{+G}GAGCTGATGGCGT{+A}GGC)	#DR17-M246	#DR18-M246
-0.014	67.0174	67.0312	d(GTTGGAGCT{+G}ATGG{+C}{+G}TAGGC)	#DR17-M1304	#DR18-M1304
-0.014	65.3937	65.408	d(GTTGGAG{+C}TGATGGCGTAGG{+C})	#DR17-M1184	#DR18-M1184
-0.014	65.8015	65.8157	d(GTTGGAGC{+T}GATG{+G}C{+G}TAGGC)	#DR17-M1230	#DR18-M1230
-0.014	65.6215	65.6357	d(GT{+T}{+G}GAGCTGATGGCGT{+A}GGC)	#DR17-M418	#DR18-M418
-0.014	64.9249	64.9393	d(GT{+T}GG{+A}GCTGATGGCGT{+A}GGC)	#DR17-M451	#DR18-M451
-0.014	65.6286	65.6428	d(G{+T}TGGAG{+C}TGATGGCGTAG{+G}C)	#DR17-M310	#DR18-M310
-0.014	67.3805	67.3942	d(GTTGGAGCTGATGGCGT{+A}G{+G}{+C})	#DR17-M1553	#DR18-M1553
-0.015	64.1111	64.1257	d(GTTGGAGCTGATGG{+C}G{+T}AGGC)	#DR17-M1506	#DR18-M1506
-0.015	67.1304	67.1456	d(GTTG{+G}A{+G}CT{+G}ATGGCGTAGGC)	#DR17-M749	#DR18-M749
-0.016	64.6633	64.6793	d(GT{+T}GGAG{+C}TGATGGCGTA{+G}GC)	#DR17-M481	#DR18-M481
-0.016	65.9343	65.9499	d(G{+T}TGGAGCTGATGGC{+G}T{+A}GGC)	#DR17-M384	#DR18-M384
-0.016	67.2089	67.2254	d(GTT{+G}G{+A}GCTGATGGCGTAGG{+C})	#DR17-M608	#DR18-M608
-0.016	65.9922	66.0077	d(GTTGG{+A}GCTGATGGCGTA{+G}GC)	#DR17-M981	#DR18-M981
-0.016	67.1979	67.2144	d({+G}TTGGA{+G}{+C}TGATGGCGTAGGC)	#DR17-M93	#DR18-M93
-0.017	65.1964	65.2136	d(GTTGGAG{+C}TGATGGCG{+T}AGG{+C})	#DR17-M1174	#DR18-M1174
-0.017	66.2452	66.262	d({+G}TTGGAGCTGATGGCG{+T}{+A}GGC)	#DR17-M198	#DR18-M198
-0.017	65.455	65.4721	d(GT{+T}GGAGCTGATGGC{+G}TA{+G}GC)	#DR17-M557	#DR18-M557
-0.017	65.1563	65.1735	d(GTTGGAGC{+T}GAT{+G}{+G}CGTAGGC)	#DR17-M1220	#DR18-M1220
-0.017	66.262	66.2788	d(GTTGG{+A}GCTGATGGCGTAG{+G}C)	#DR17-M984	#DR18-M984
-0.017	65.8227	65.8397	d(GTTGGA{+G}CTGAT{+G}GCGTAGGC)	#DR17-M1048	#DR18-M1048
-0.017	65.793	65.81	d(GTTGG{+A}GCTGATGGCG{+T}A{+G}GC)	#DR17-M974	#DR18-M974
-0.018	66.0048	66.0232	d(GTTGG{+A}GCTGATGGCG{+T}AG{+G}C)	#DR17-M975	#DR18-M975
-0.018	66.2886	66.3069	d(GTTG{+G}AGCTGATGGCGTA{+G}GC)	#DR17-M860	#DR18-M860
-0.018	65.8298	65.8482	d(G{+T}TGGAGCTGATGGC{+G}TAGG{+C})	#DR17-M387	#DR18-M387
-0.018	65.8256	65.8439	d(G{+T}TG{+G}AGCTGATGGCGTA{+G}GC)	#DR17-M264	#DR18-M264
-0.018	66.1006	66.1188	d(G{+T}TG{+G}AGCTGATGGCGTAG{+G}C)	#DR17-M265	#DR18-M265
-0.019	67.268	67.2872	d(GTTGGAGCT{+G}ATGG{+C}GT{+A}GGC)	#DR17-M1306	#DR18-M1306
-0.019	65.4451	65.4636	d(G{+T}TGGAGCTGATGG{+C}GT{+A}GGC)	#DR17-M378	#DR18-M378
-0.019	64.9796	64.9983	d(GT{+T}GGAG{+C}TGATGGCGTAG{+G}C)	#DR17-M482	#DR18-M482
-0.019	65.3723	65.3909	d(GT{+T}{+G}GAGCTGATGGCGTAGG{+C})	#DR17-M421	#DR18-M421
-0.019	66.6766	66.696	d({+G}TTGGAGCTGATGGCGT{+A}GGC)	#DR17-M202	#DR18-M202
-0.019	66.6585	66.678	d(GTTG{+G}AGCTGATGGCGTAG{+G}C)	#DR17-M863	#DR18-M863
-0.019	64.6967	64.7155	d(GT{+T}GGAGCTGAT{+G}G{+C}GTAGGC)	#DR17-M532	#DR18-M532
-0.02	65.1132	65.1333	d(G{+T}TGGAGCT{+G}ATGG{+C}GTAGGC)	#DR17-M330	#DR18-M330
-0.02	64.9004	64.9205	d(G{+T}TGGAG{+C}TGATGGCGTAGG{+C})	#DR17-M311	#DR18-M311
-0.02	66.0696	66.0893	d(GTTG{+G}AGCTGATGGCG{+T}A{+G}GC)	#DR17-M853	#DR18-M853
-0.02	66.3866	66.4062	d({+G}TTGGAGCTGATGGCGTAGG{+C})	#DR17-M211	#DR18-M211
-0.02	65.3109	65.3309	d(GT{+T}G{+G}AGCTGATGGCGTA{+G}GC)	#DR17-M436	#DR18-M436
-0.02	65.5106	65.5305	d(G{+T}TGG{+A}GCTGATGGCGTA{+G}GC)	#DR17-M280	#DR18-M280
-0.02	66.1708	66.1905	d({+G}TTGGAGCTGATGGCG{+T}AGG{+C})	#DR17-M201	#DR18-M201
-0.02	65.9837	66.0034	d(G{+T}TGG{+A}GCTGATGGCGTAG{+G}C)	#DR17-M281	#DR18-M281
-0.02	64.6851	64.7053	d(GTTGGAG{+C}{+T}GATGG{+C}GTAGGC)	#DR17-M1100	#DR18-M1100
-0.02	65.5874	65.6073	d(GTTGGAGCT{+G}ATGG{+C}GTAGGC)	#DR17-M1303	#DR18-M1303
-0.02	66.388	66.4076	d(GTTG{+G}AGCTGATGGCG{+T}AG{+G}C)	#DR17-M854	#DR18-M854
-0.021	65.995	66.0161	d(G{+T}T{+G}GAGCTGATGGCGTAG{+G}C)	#DR17-M248	#DR18-M248
-0.021	65.5689	65.5902	d(GT{+T}{+G}GAGCTGATGGCGTA{+G}GC)	#DR17-M419	#DR18-M419
-0.021	66.0006	66.0217	d(GTTG{+G}AGCTGATGGCGTAGG{+C})	#DR17-M865	#DR18-M865
-0.021	66.2214	66.2424	d(GTT{+G}GAGCTGATGGCGTA{+G}GC)	#DR17-M723	#DR18-M723
-0.021	66.5764	66.5973	d(GTT{+G}GA{+G}{+C}TGATGGCGTAGGC)	#DR17-M610	#DR18-M610
-0.021	63.5952	63.616	d(GT{+T}GGAGCTGATG{+G}CGTAGGC)	#DR17-M539	#DR18-M539
-0.021	66.1596	66.1807	d({+G}{+T}TGGAGCTGATGGCGT{+A}GGC)	#DR17-M18	#DR18-M18
-0.022	66.6251	66.6474	d(GTT{+G}{+G}{+A}GCTGATGGCGTAGGC)	#DR17-M577	#DR18-M577
-0.022	64.9032	64.9249	d(GTTGGAGCTGATGGC{+G}TAGGC)	#DR17-M1521	#DR18-M1521
-0.022	64.9925	65.0141	d(GT{+T}GG{+A}GCTGATGGCGTA{+G}GC)	#DR17-M452	#DR18-M452
-0.022	63.3977	63.42	d(GT{+T}GGAGCTGATG{+G}CG{+T}AGGC)	#DR17-M542	#DR18-M542
-0.022	64.511	64.5328	d(GT{+T}GGAGCT{+G}ATGG{+C}GTAGGC)	#DR17-M502	#DR18-M502
-0.022	66.5639	66.5862	d(GTT{+G}GAGCTGATGGCGTAG{+G}C)	#DR17-M726	#DR18-M726
-0.022	66.6446	66.6669	d(GTTG{+G}A{+G}{+C}TGATGGCGTAGGC)	#DR17-M747	#DR18-M747
-0.023	65.368	65.3909	d(GT{+T}GG{+A}GCTGATGGCGTAG{+G}C)	#DR17-M453	#DR18-M453
-0.023	67.0615	67.085	d(GTTGGAGCT{+G}ATGG{+C}GTAGG{+C})	#DR17-M1309	#DR18-M1309
-0.023	67.6116	67.6348	d({+G}TT{+G}{+G}AGCTGATGGCGTAGGC)	#DR17-M42	#DR18-M42
-0.023	65.418	65.4408	d(GTTGGAGCT{+G}ATGG{+C}G{+T}AGGC)	#DR17-M1305	#DR18-M1305
-0.023	66.2914	66.3139	d(GTT{+G}GAGCTGATGGCG{+T}AG{+G}C)	#DR17-M717	#DR18-M717
-0.023	64.5633	64.5865	d(GTTGGAGCTGATGGC{+G}{+T}AGGC)	#DR17-M1522	#DR18-M1522
-0.023	65.0098	65.0328	d(GT{+T}GGAGCTGATGG{+C}{+G}TAGGC)	#DR17-M548	#DR18-M548
-0.023	65.586	65.6087	d(G{+T}TG{+G}AGCTGATGGCGTAGG{+C})	#DR17-M266	#DR18-M266
-0.023	65.7491	65.7718	d(G{+T}T{+G}GAGCTGATGGCGTA{+G}GC)	#DR17-M247	#DR18-M247
-0.024	66.0091	66.033	d({+G}{+T}TGGAGCTGATGGCGTAGG{+C})	#DR17-M21	#DR18-M21
-0.024	66.6821	66.7058	d(GTT{+G}{+G}AG{+C}TGATGGCGTAGGC)	#DR17-M579	#DR18-M579
-0.024	66.0006	66.0246	d(GTT{+G}GAGCTGATGGCG{+T}A{+G}GC)	#DR17-M716	#DR18-M716
-0.024	66.8223	66.8459	d(GTTG{+G}{+A}G{+C}TGATGGCGTAGGC)	#DR17-M732	#DR18-M732
-0.024	65.8199	65.8439	d(GT{+T}{+G}GAGCTGATGGCGTAG{+G}C)	#DR17-M420	#DR18-M420
-0.024	66.276	66.2999	d(GTTGGAGCTGATGGCGTA{+G}{+G}C)	#DR17-M1556	#DR18-M1556
-0.024	66.0584	66.0823	d(GTTGGAGCTGATGGCG{+T}A{+G}{+G}C)	#DR17-M1543	#DR18-M1543
-0.024	65.8015	65.8256	d(GTTG{+G}AGCTGATGGCG{+T}AGG{+C})	#DR17-M855	#DR18-M855
-0.024	65.6683	65.6924	d(GTTGG{+A}GCTGATGGCGTAGG{+C})	#DR17-M986	#DR18-M986
-0.025	66.4942	66.5193	d({+G}TTGGAGCTGATGGCGTA{+G}GC)	#DR17-M206	#DR18-M206
-0.025	64.3231	64.3479	d(GT{+T}GGAG{+C}TGATGGCGTAGG{+C})	#DR17-M483	#DR18-M483
-0.025	65.9597	65.9851	d({+G}T{+T}GGAGCTGATGGCGT{+A}GGC)	#DR17-M37	#DR18-M37
-0.026	65.5248	65.5504	d(G{+T}T{+G}GAGCTGATGGCGTAGG{+C})	#DR17-M249	#DR18-M249
-0.026	65.1434	65.1692	d(GT{+T}G{+G}AGCTGATGGCGTAGG{+C})	#DR17-M438	#DR18-M438
-0.026	65.4963	65.522	d(GT{+T}G{+G}AGCTGATGGCGTAG{+G}C)	#DR17-M437	#DR18-M437
-0.026	65.1964	65.2222	d(G{+T}TGG{+A}GCTGATGGCGTAGG{+C})	#DR17-M282	#DR18-M282
-0.026	66.497	66.5234	d({+G}{+T}TGGAGCTGATGGCGTAG{+G}C)	#DR17-M20	#DR18-M20
-0.026	66.5848	66.6112	d(GTTGG{+A}{+G}{+C}TGATGGCGTAGGC)	#DR17-M868	#DR18-M868
-0.026	64.9767	65.0026	d(GTTGGAGC{+T}{+G}ATGG{+C}GTAGGC)	#DR17-M1191	#DR18-M1191
-0.026	68.0423	68.068	d({+G}TT{+G}GA{+G}CTGATGGCGTAGGC)	#DR17-M44	#DR18-M44
-0.027	64.9537	64.981	d(GT{+T}GGAGCTGATGG{+C}GTA{+G}GC)	#DR17-M551	#DR18-M551
-0.027	65.8086	65.8355	d(GTTGG{+A}{+G}CTGATGGCGTAGGC)	#DR17-M867	#DR18-M867
-0.027	65.7449	65.7718	d(GTT{+G}GAGCTGATGGCG{+T}AGG{+C})	#DR17-M718	#DR18-M718
-0.027	68.1112	68.1382	d({+G}TTG{+G}A{+G}CTGATGGCGTAGGC)	#DR17-M61	#DR18-M61
-0.027	64.9119	64.9393	d(GTTGGA{+G}{+C}TGATGGCG{+T}AGGC)	#DR17-M997	#DR18-M997
-0.027	65.4693	65.4963	d(GTTGG{+A}GCTGATGGCG{+T}AGG{+C})	#DR17-M976	#DR18-M976
-0.028	66.1427	66.1708	d({+G}{+T}TGGAGCTGATGGCGTA{+G}GC)	#DR17-M19	#DR18-M19
-0.028	66.2031	66.2312	d(GTTGGAGCTGATGGCG{+T}{+A}G{+G}C)	#DR17-M1540	#DR18-M1540
-0.028	66.3726	66.4006	d(GTTGGAGCTGATGGCGT{+A}{+G}GC)	#DR17-M1549	#DR18-M1549
-0.028	66.2129	66.241	d({+G}T{+T}GGAGCTGATGGCGTAG{+G}C)	#DR17-M39	#DR18-M39
-0.029	63.1305	63.159	d(GT{+T}GGAGCTGAT{+G}GCGTAGGC)	#DR17-M530	#DR18-M530
-0.029	62.9205	62.9491	d(GT{+T}GGAGCTGAT{+G}GCG{+T}AGGC)	#DR17-M534	#DR18-M534
-0.029	66.875	66.904	d(GTTGG{+A}GCT{+G}ATGG{+C}GTAGGC)	#DR17-M914	#DR18-M914
-0.03	63.0706	63.1006	d(G{+T}{+T}GGAGCTGATG{+G}CGTAGGC)	#DR17-M224	#DR18-M224
-0.03	65.2651	65.2952	d(GTTGGAG{+C}{+T}GATGGC{+G}TAGGC)	#DR17-M1101	#DR18-M1101
-0.03	65.7973	65.827	d({+G}T{+T}GGAGCTGATGGCGTAGG{+C})	#DR17-M40	#DR18-M40
-0.03	64.6778	64.7082	d(GT{+T}GGAGCTGATGG{+C}GTAGG{+C})	#DR17-M553	#DR18-M553
-0.03	65.3923	65.4222	d(G{+T}TGG{+A}{+G}CTGATGGCGTAGGC)	#DR17-M268	#DR18-M268
-0.03	66.9994	67.0298	d(GTTGGA{+G}CT{+G}ATGG{+C}GTAGGC)	#DR17-M1020	#DR18-M1020
-0.03	64.6474	64.6778	d(GT{+T}GG{+A}GCTGATGGCGTAGG{+C})	#DR17-M454	#DR18-M454
-0.03	65.027	65.0572	d(GT{+T}GGAGCTGATGGCGTAG{+G}{+C})	#DR17-M573	#DR18-M573
-0.031	63.7432	63.7742	d(G{+T}TGGAGCTGATGG{+C}GTAGGC)	#DR17-M375	#DR18-M375
-0.031	65.613	65.6442	d({+G}T{+T}GGA{+G}CTGATGGCGTAGGC)	#DR17-M26	#DR18-M26
-0.031	66.2872	66.3181	d({+G}TTGGA{+G}CTGATGGCGTAGGC)	#DR17-M92	#DR18-M92
-0.032	65.916	65.9484	d(GT{+T}GGAGCTGATGGC{+G}TAG{+G}C)	#DR17-M558	#DR18-M558
-0.032	64.8585	64.8903	d(GT{+T}GG{+A}{+G}CTGATGGCGTAGGC)	#DR17-M440	#DR18-M440
-0.032	65.7817	65.8142	d({+G}{+T}TGGA{+G}CTGATGGCGTAGGC)	#DR17-M7	#DR18-M7
-0.033	66.9317	66.9649	d({+G}TTGGAG{+C}TGATGGC{+G}TAGGC)	#DR17-M115	#DR18-M115
-0.033	65.368	65.4008	d(G{+T}T{+G}GA{+G}CTGATGGCGTAGGC)	#DR17-M235	#DR18-M235
-0.033	65.0083	65.0414	d(G{+T}TG{+G}AG{+C}TGATGGCGTAGGC)	#DR17-M253	#DR18-M253
-0.033	64.9522	64.9853	d(GTTGGA{+G}C{+T}GATGG{+C}GTAGGC)	#DR17-M1008	#DR18-M1008
-0.033	63.5804	63.613	d(G{+T}TGGAGCTGATGG{+C}G{+T}AGGC)	#DR17-M377	#DR18-M377
-0.034	65.7888	65.8227	d(GTT{+G}GA{+G}CTGATGGCGTAGGC)	#DR17-M609	#DR18-M609
-0.034	65.9837	66.0175	d(GTTGGAGCTGATGGCG{+T}{+A}{+G}GC)	#DR17-M1539	#DR18-M1539
-0.034	66.4718	66.5053	d(GTTGGAG{+C}T{+G}ATGG{+C}GTAGGC)	#DR17-M1112	#DR18-M1112
-0.034	65.916	65.9499	d({+G}T{+T}GGAGCTGATGGCGTA{+G}GC)	#DR17-M38	#DR18-M38
-0.034	65.418	65.4522	d(G{+T}TG{+G}A{+G}CTGATGGCGTAGGC)	#DR17-M252	#DR18-M252
-0.035	65.8355	65.8708	d(GTTGGAGCTGATGGCGT{+A}GG{+C})	#DR17-M1554	#DR18-M1554
-0.035	65.834	65.8694	d(GTTG{+G}A{+G}CTGATGGCGTAGGC)	#DR17-M746	#DR18-M746
-0.035	65.1218	65.1563	d(GTTGGA{+G}{+C}TGATGGCGTAGGC)	#DR17-M988	#DR18-M988
-0.036	64.9911	65.027	d(GT{+T}G{+G}A{+G}CTGATGGCGTAGGC)	#DR17-M424	#DR18-M424
-0.036	65.215	65.2508	d(GT{+T}{+G}GA{+G}CTGATGGCGTAGGC)	#DR17-M407	#DR18-M407
-0.036	67.4859	67.5215	d({+G}TT{+G}GAG{+C}TGATGGCGTAGGC)	#DR17-M45	#DR18-M45
-0.037	65.8411	65.8779	d(G{+T}TGGAGCTGATGGCGT{+A}{+G}GC)	#DR17-M394	#DR18-M394
-0.037	65.8863	65.923	d(GTTGGAGCT{+G}ATGGC{+G}{+T}AGGC)	#DR17-M1311	#DR18-M1311
-0.037	67.2336	67.2707	d({+G}TTGG{+A}G{+C}TGATGGCGTAGGC)	#DR17-M78	#DR18-M78
-0.037	65.5831	65.6201	d(GTTGGAGC{+T}{+G}ATGGC{+G}TAGGC)	#DR17-M1192	#DR18-M1192
-0.038	64.3785	64.4164	d(G{+T}TGGAGCTGATGGC{+G}TAGGC)	#DR17-M382	#DR18-M382
-0.038	67.5269	67.5652	d({+G}TTG{+G}AG{+C}TGATGGCGTAGGC)	#DR17-M62	#DR18-M62
-0.039	66.109	66.1484	d(GTTGGAGCTGATGGCGTAG{+G}{+C})	#DR17-M1560	#DR18-M1560
-0.039	65.8906	65.9301	d(GTTGGAGCTGATGGCG{+T}AG{+G}{+C})	#DR17-M1546	#DR18-M1546
-0.039	65.2122	65.2508	d(GT{+T}GGAGCTGATGGC{+G}TAGG{+C})	#DR17-M559	#DR18-M559
-0.039	66.0738	66.1132	d(G{+T}TGGAGCTGATGGCGT{+A}G{+G}C)	#DR17-M395	#DR18-M395
-0.04	65.8171	65.8567	d(GTTG{+G}AGCTGAT{+G}GCG{+T}AGGC)	#DR17-M825	#DR18-M825
-0.04	65.3609	65.4008	d(GTT{+G}GAG{+C}TGATGGCGTAGGC)	#DR17-M624	#DR18-M624
-0.04	65.6002	65.6399	d(GTTGGAGCTGATGGCG{+T}A{+G}G{+C})	#DR17-M1544	#DR18-M1544
-0.04	65.7845	65.8241	d(GTTGGAGCTGATGGCGTA{+G}G{+C})	#DR17-M1558	#DR18-M1558
-0.04	65.8227	65.8623	d({+G}TTGGAG{+C}TGATGGCGTAGGC)	#DR17-M107	#DR18-M107
-0.04	64.9537	64.994	d(G{+T}T{+G}GAG{+C}TGATGGCGTAGGC)	#DR17-M236	#DR18-M236
-0.04	65.7477	65.7874	d(GTT{+G}{+G}AGCTGATGGCGTAGGC)	#DR17-M576	#DR18-M576
-0.041	64.0363	64.0773	d(G{+T}TGGAGCTGATGGC{+G}{+T}AGGC)	#DR17-M383	#DR18-M383
-0.041	66.1638	66.2045	d(GTTGGAGCT{+G}ATGGC{+G}TAGGC)	#DR17-M1310	#DR18-M1310
-0.041	65.4023	65.4436	d(GTTG{+G}AG{+C}TGATGGCGTAGGC)	#DR17-M761	#DR18-M761
-0.041	64.0949	64.136	d(GT{+T}GGA{+G}{+C}TGATGGCGTAGGC)	#DR17-M456	#DR18-M456
-0.041	65.3252	65.3666	d({+G}{+T}TGGAG{+C}TGATGGCGTAGGC)	#DR17-M8	#DR18-M8
-0.041	65.8609	65.9019	d(GTTG{+G}{+A}GCTGATGGCGTAGGC)	#DR17-M730	#DR18-M730
-0.042	65.0012	65.0429	d(GT{+T}GGA{+G}CTGATGGCGT{+A}GGC)	#DR17-M466	#DR18-M466
-0.042	67.5652	67.6075	d({+G}TTGGAGCT{+G}ATGG{+C}GTAGGC)	#DR17-M139	#DR18-M139
-0.042	64.7748	64.8167	d(GT{+T}{+G}GAG{+C}TGATGGCGTAGGC)	#DR17-M408	#DR18-M408
-0.042	64.5531	64.5952	d(GT{+T}G{+G}AG{+C}TGATGGCGTAGGC)	#DR17-M425	#DR18-M425
-0.042	66.0527	66.0949	d({+G}TTGGA{+G}CTGATGGCG{+T}AGGC)	#DR17-M102	#DR18-M102
-0.042	64.808	64.8499	d(GT{+T}GGAGCTGATGG{+C}GT{+A}GGC)	#DR17-M550	#DR18-M550
-0.042	65.1591	65.2007	d({+G}T{+T}GGAG{+C}TGATGGCGTAGGC)	#DR17-M27	#DR18-M27
-0.042	65.0946	65.1362	d(GT{+T}GGAGCT{+G}ATGGC{+G}TAGGC)	#DR17-M503	#DR18-M503
-0.043	65.4593	65.502	d(GTTGGAGCTGATGGCG{+T}{+A}GG{+C})	#DR17-M1541	#DR18-M1541
-0.045	64.1257	64.1711	d(GTTGGA{+G}CTGATGGCGTAGGC)	#DR17-M987	#DR18-M987
-0.045	64.5807	64.6257	d(G{+T}TGG{+A}G{+C}TGATGGCGTAGGC)	#DR17-M269	#DR18-M269
-0.045	65.0342	65.0788	d(GTTGG{+A}G{+C}TGATGGCGTAGGC)	#DR17-M882	#DR18-M882
-0.045	65.549	65.5945	d(GTT{+G}GA{+G}CTGATGGCG{+T}AGGC)	#DR17-M619	#DR18-M619
-0.046	65.1161	65.162	d(GTTGGAGCTGATGGCGTAG{+G}C)	#DR17-M1559	#DR18-M1559
-0.046	65.0457	65.0917	d(GT{+T}G{+G}{+A}GCTGATGGCGTAGGC)	#DR17-M423	#DR18-M423
-0.046	65.2279	65.2737	d(GTTGG{+A}GC{+T}GATG{+G}CGTAGGC)	#DR17-M901	#DR18-M901
-0.047	65.5945	65.6414	d(GTTG{+G}A{+G}CTGATGGCG{+T}AGGC)	#DR17-M756	#DR18-M756
-0.047	63.6441	63.6915	d(G{+T}TGGA{+G}CTGATGGCGTAGGC)	#DR17-M283	#DR18-M283
-0.047	65.2136	65.2608	d(GT{+T}{+G}{+G}AGCTGATGGCGTAGGC)	#DR17-M405	#DR18-M405
-0.047	64.0421	64.0891	d(GT{+T}GG{+A}G{+C}TGATGGCGTAGGC)	#DR17-M441	#DR18-M441
-0.048	65.5177	65.5661	d(G{+T}TGGAGCTGATGGCGTAG{+G}{+C})	#DR17-M401	#DR18-M401
-0.048	64.1037	64.1521	d(GTTGGAGCTGATGGCG{+T}{+A}GGC)	#DR17-M1538	#DR18-M1538
-0.049	67.7764	67.8254	d({+G}TT{+G}G{+A}GCTGATGGCGTAGGC)	#DR17-M43	#DR18-M43
-0.049	64.8253	64.8744	d(GTTGG{+A}GC{+T}GAT{+G}GCGTAGGC)	#DR17-M900	#DR18-M900
-0.049	65.4379	65.4864	d(GTTGGA{+G}C{+T}GATGGC{+G}TAGGC)	#DR17-M1009	#DR18-M1009
-0.051	63.0601	63.1111	d(GT{+T}GGA{+G}CTGATGGCGTAGGC)	#DR17-M455	#DR18-M455
-0.051	65.5931	65.6442	d({+G}TTGGAG{+C}TGATGGCG{+T}AGGC)	#DR17-M116	#DR18-M116
-0.051	65.4451	65.4963	d(GTTG{+G}AGC{+T}GATG{+G}CGTAGGC)	#DR17-M780	#DR18-M780
-0.051	66.071	66.1217	d({+G}TTGG{+A}GCTGATGGCGTAGGC)	#DR17-M76	#DR18-M76
-0.052	65.5874	65.6399	d(GTT{+G}G{+A}GCTGATGGCGTAGGC)	#DR17-M593	#DR18-M593
-0.052	65.7052	65.7576	d({+G}T{+T}G{+G}AGCTGATGGCGTAGGC)	#DR17-M24	#DR18-M24
-0.052	65.1391	65.1907	d(GTTG{+G}AGC{+T}GAT{+G}GCGTAGGC)	#DR17-M779	#DR18-M779
-0.052	65.1849	65.2365	d(G{+T}T{+G}G{+A}GCTGATGGCGTAGGC)	#DR17-M234	#DR18-M234
-0.052	64.4368	64.4892	d(GTTGGAGCTGATGGCGT{+A}GGC)	#DR17-M1548	#DR18-M1548
-0.052	66.3349	66.3866	d({+G}TTG{+G}AGCTGATGGCGTAGGC)	#DR17-M59	#DR18-M59
-0.052	67.2433	67.2955	d({+G}TTG{+G}AGCTGATGGCGTA{+G}GC)	#DR17-M73	#DR18-M73
-0.052	64.8657	64.9176	d(GTTGGAG{+C}{+T}GATGGCGT{+A}GGC)	#DR17-M1103	#DR18-M1103
-0.052	62.5945	62.646	d(G{+T}{+T}GGAGCTGAT{+G}GCGTAGGC)	#DR17-M223	#DR18-M223
-0.052	64.9162	64.9681	d(GTTGGAGCTGATGGCG{+T}AG{+G}C)	#DR17-M1545	#DR18-M1545
-0.053	62.5839	62.6369	d(G{+T}{+T}GGA{+G}CTGATGGCGTAGGC)	#DR17-M217	#DR18-M217
-0.053	65.4123	65.465	d({+G}T{+T}GG{+A}GCTGATGGCGTAGGC)	#DR17-M25	#DR18-M25
-0.053	66.2914	66.3447	d({+G}TT{+G}GAGCTGATGGCGTAGGC)	#DR17-M41	#DR18-M41
-0.053	65.1261	65.1792	d(GTT{+G}GAG{+C}TGATGGCG{+T}AGGC)	#DR17-M633	#DR18-M633
-0.053	65.2623	65.3152	d(G{+T}TGGAGCTGATGGCGTA{+G}G{+C})	#DR17-M399	#DR18-M399
-0.053	65.5703	65.6229	d({+G}{+T}TGG{+A}GCTGATGGCGTAGGC)	#DR17-M6	#DR18-M6
-0.054	65.8383	65.892	d({+G}{+T}TG{+G}AGCTGATGGCGTAGGC)	#DR17-M5	#DR18-M5
-0.054	65.2923	65.3466	d(GT{+T}GGAGCTGATGGC{+G}T{+A}GGC)	#DR17-M556	#DR18-M556
-0.054	65.8001	65.8538	d({+G}T{+T}{+G}GAGCTGATGGCGTAGGC)	#DR17-M23	#DR18-M23
-0.054	66.9206	66.9745	d(GTTGGAGCT{+G}ATGG{+C}GTA{+G}GC)	#DR17-M1307	#DR18-M1307
-0.054	65.2637	65.318	d(GT{+T}GGAGCTGATGGCGTA{+G}{+G}C)	#DR17-M570	#DR18-M570
-0.054	65.7987	65.8524	d({+G}{+T}T{+G}GAGCTGATGGCGTAGGC)	#DR17-M4	#DR18-M4
-0.054	65.6683	65.7222	d(GTTG{+G}{+A}GCTGATGGCG{+T}AGGC)	#DR17-M741	#DR18-M741
-0.055	67.4599	67.5146	d(GTTGGAGCT{+G}ATGGC{+G}TAGG{+C})	#DR17-M1315	#DR18-M1315
-0.055	65.1677	65.2222	d(GTTG{+G}AG{+C}TGATGGCG{+T}AGGC)	#DR17-M770	#DR18-M770
-0.055	64.9968	65.0515	d(GT{+T}{+G}G{+A}GCTGATGGCGTAGGC)	#DR17-M406	#DR18-M406
-0.057	64.5255	64.5821	d(GTTGGAGCTGATGGCGTA{+G}GC)	#DR17-M1555	#DR18-M1555
-0.057	64.256	64.3129	d(GTTGGAGCTGATGGCGTAGG{+C})	#DR17-M1561	#DR18-M1561
-0.057	65.2966	65.3537	d(G{+T}TGGAGCTGATGGCGT{+A}GG{+C})	#DR17-M396	#DR18-M396
-0.057	63.0916	63.1485	d(GT{+T}GGAGCTGATGG{+C}GTAGGC)	#DR17-M547	#DR18-M547
-0.058	63.6545	63.7122	d(GTTGGAG{+C}TGATGGCGTAGGC)	#DR17-M1093	#DR18-M1093
-0.058	64.8008	64.8585	d(GTTGG{+A}G{+C}TGATGGCG{+T}AGGC)	#DR17-M891	#DR18-M891
-0.058	64.3348	64.3931	d(GTTGGAGCTGATGGCG{+T}A{+G}GC)	#DR17-M1542	#DR18-M1542
-0.059	67.4887	67.5474	d({+G}TTGGAGCTGATGGCGTA{+G}{+G}C)	#DR17-M207	#DR18-M207
-0.059	64.9306	64.9896	d(GTTGGAG{+C}{+T}GATGGCGTA{+G}GC)	#DR17-M1104	#DR18-M1104
-0.059	63.8892	63.9481	d(GTTGGA{+G}CTGATGGCG{+T}AGGC)	#DR17-M1078	#DR18-M1078
-0.059	65.0702	65.129	d(GTT{+G}GAGC{+T}GAT{+G}GCGTAGGC)	#DR17-M642	#DR18-M642
-0.06	62.925	62.9851	d(GT{+T}GGAGCTGATGG{+C}G{+T}AGGC)	#DR17-M549	#DR18-M549
-0.06	65.358	65.418	d(GTT{+G}GAGC{+T}GATG{+G}CGTAGGC)	#DR17-M643	#DR18-M643
-0.06	66.0823	66.1427	d(GTTGGAGC{+T}GATGGC{+G}TAG{+G}C)	#DR17-M1247	#DR18-M1247
-0.06	64.0524	64.1125	d(GTTGGAGCTGATGGCG{+T}AGG{+C})	#DR17-M1547	#DR18-M1547
-0.061	63.4052	63.4661	d(G{+T}TGGA{+G}CTGATGGCG{+T}AGGC)	#DR17-M293	#DR18-M293
-0.062	65.8369	65.899	d({+G}TTGG{+A}GCTGATGGCG{+T}AGGC)	#DR17-M87	#DR18-M87
-0.062	65.586	65.6485	d(G{+T}TG{+G}AGCTGAT{+G}GCGTAGGC)	#DR17-M258	#DR18-M258
-0.062	66.9054	66.9676	d({+G}TTGGAG{+C}TGATGGCGTAG{+G}C)	#DR17-M119	#DR18-M119
-0.062	66.6933	66.7558	d(GTT{+G}GAGCT{+G}ATGG{+C}GTAGGC)	#DR17-M656	#DR18-M656
-0.063	66.0963	66.1596	d({+G}TTG{+G}AGCTGATGGCG{+T}AGGC)	#DR17-M71	#DR18-M71
-0.063	63.1665	63.2292	d(G{+T}TGGAG{+C}TGATGGCGTAGGC)	#DR17-M298	#DR18-M298
-0.063	63.9098	63.9731	d(G{+T}TG{+G}AGCTGATGGCGTAGGC)	#DR17-M250	#DR18-M250
-0.063	66.0555	66.1188	d({+G}TT{+G}GAGCTGATGGCG{+T}AGGC)	#DR17-M54	#DR18-M54
-0.063	64.3114	64.3742	d(GTTG{+G}AGCTGATGGCGTAGGC)	#DR17-M729	#DR18-M729
-0.064	63.7388	63.8023	d(GT{+T}GGAGCTGATGGC{+G}TAGGC)	#DR17-M554	#DR18-M554
-0.064	67.6075	67.6716	d(GTTGGAGCT{+G}ATGGC{+G}T{+A}GGC)	#DR17-M1312	#DR18-M1312
-0.064	64.2633	64.3275	d(GTT{+G}GAGCTGATGGCGTAGGC)	#DR17-M575	#DR18-M575
-0.065	65.81	65.875	d(GTTGGAGCT{+G}ATGGCGT{+A}GGC)	#DR17-M1321	#DR18-M1321
-0.066	65.3109	65.3766	d(G{+T}TGGAGCT{+G}ATGGCGT{+A}GGC)	#DR17-M333	#DR18-M333
-0.066	67.1979	67.2639	d(GTTGGAGCT{+G}ATGGCGT{+A}GG{+C})	#DR17-M1324	#DR18-M1324
-0.066	63.9319	63.9981	d(GTTGG{+A}GCTGATGGCGTAGGC)	#DR17-M866	#DR18-M866
-0.066	65.258	65.3237	d(GT{+T}GGAGCTGATGGCGT{+A}{+G}GC)	#DR17-M566	#DR18-M566
-0.066	62.8151	62.8814	d(GT{+T}GGA{+G}CTGATGGCG{+T}AGGC)	#DR17-M465	#DR18-M465
-0.066	67.0215	67.0877	d({+G}TT{+G}GAGCTGATGGCGTA{+G}GC)	#DR17-M56	#DR18-M56
-0.067	64.617	64.6836	d(GTTGGAG{+C}{+T}GATGGCGTAGG{+C})	#DR17-M1106	#DR18-M1106
-0.067	65.1692	65.2365	d(GTTGGAGC{+T}{+G}ATGGCGT{+A}GGC)	#DR17-M1194	#DR18-M1194
-0.067	63.3888	63.4557	d(GT{+T}GGAGCTGATGGC{+G}{+T}AGGC)	#DR17-M555	#DR18-M555
-0.067	65.4265	65.4935	d(GTTGGAGCT{+G}ATGGCG{+T}{+A}GGC)	#DR17-M1317	#DR18-M1317
-0.067	65.3509	65.418	d(GTT{+G}G{+A}GCTGATGGCG{+T}AGGC)	#DR17-M604	#DR18-M604
-0.067	65.3066	65.3737	d(GTTGGAG{+C}{+T}GATGGCGTAG{+G}C)	#DR17-M1105	#DR18-M1105
-0.068	65.9499	66.0175	d({+G}TTGGAGC{+T}GATG{+G}CGTAGGC)	#DR17-M126	#DR18-M126
-0.068	64.5894	64.6576	d(G{+T}TGGAGCTGATGGCGTAG{+G}C)	#DR17-M400	#DR18-M400
-0.068	63.5686	63.6367	d(G{+T}TGGAGCTGATGGCG{+T}{+A}GGC)	#DR17-M389	#DR18-M389
-0.068	63.8524	63.9201	d(G{+T}T{+G}GAGCTGATGGCGTAGGC)	#DR17-M232	#DR18-M232
-0.068	63.4423	63.5107	d(GT{+T}G{+G}AGCTGATGGCGTAGGC)	#DR17-M422	#DR18-M422
-0.069	64.7704	64.8398	d(GTTGG{+A}GC{+T}GATGG{+C}GTAGGC)	#DR17-M902	#DR18-M902
-0.069	63.6589	63.7284	d(GT{+T}{+G}GAGCTGATGGCGTAGGC)	#DR17-M404	#DR18-M404
-0.069	64.7126	64.782	d(GT{+T}GGAGCT{+G}ATGGCGT{+A}GGC)	#DR17-M505	#DR18-M505
-0.07	63.0631	63.1335	d(G{+T}{+T}G{+G}AGCTGATGGCGTAGGC)	#DR17-M215	#DR18-M215
-0.07	62.5688	62.6384	d(GT{+T}GGAG{+C}TGATGGCGTAGGC)	#DR17-M470	#DR18-M470
-0.07	67.158	67.2281	d(GTTGGAGCT{+G}ATG{+G}CGTAG{+G}C)	#DR17-M1301	#DR18-M1301
-0.071	64.672	64.743	d({+G}TTGGAGCTGATGGCGTAGGC)	#DR17-M1	#DR18-M1
-0.071	63.9039	63.9746	d(G{+T}TGGAGCTGATGGCGT{+A}GGC)	#DR17-M393	#DR18-M393
-0.071	67.279	67.3503	d(GTTGG{+A}GCT{+G}ATGGCGT{+A}GGC)	#DR17-M917	#DR18-M917
-0.071	64.396	64.4674	d(G{+T}TGGAGCTGATGGCG{+T}AG{+G}C)	#DR17-M391	#DR18-M391
-0.071	67.7547	67.8254	d(GTTGGAGCT{+G}ATGGC{+G}TA{+G}GC)	#DR17-M1313	#DR18-M1313
-0.071	63.4646	63.5359	d(G{+T}TGG{+A}GCTGATGGCGTAGGC)	#DR17-M267	#DR18-M267
-0.071	67.2776	67.349	d(GTTGG{+A}GCT{+G}ATGGC{+G}TAGGC)	#DR17-M915	#DR18-M915
-0.071	65.4308	65.502	d(GT{+T}GGAGCTGATGGCGT{+A}G{+G}C)	#DR17-M567	#DR18-M567
-0.072	66.7447	66.8168	d(GTTGGAG{+C}T{+G}ATGGC{+G}TAGGC)	#DR17-M1113	#DR18-M1113
-0.072	66.9234	66.9953	d(GTTGGAG{+C}T{+G}ATGGCGT{+A}GGC)	#DR17-M1115	#DR18-M1115
-0.072	65.2036	65.2751	d(GTTGGA{+G}C{+T}GATGGCGTA{+G}GC)	#DR17-M1012	#DR18-M1012
-0.072	63.3158	63.3873	d(G{+T}{+T}{+G}GAGCTGATGGCGTAGGC)	#DR17-M214	#DR18-M214
-0.073	63.4141	63.4869	d(GTTGGAG{+C}TGATGGCG{+T}AGGC)	#DR17-M1170	#DR18-M1170
-0.073	64.9263	64.9997	d(GTTGGA{+G}C{+T}GATGGCGTAGG{+C})	#DR17-M1014	#DR18-M1014
-0.073	67.3942	67.4668	d(GTTGGA{+G}CT{+G}ATGGC{+G}TAGGC)	#DR17-M1021	#DR18-M1021
-0.073	65.0773	65.1505	d(GTTG{+G}AGC{+T}GATGG{+C}GTAGGC)	#DR17-M781	#DR18-M781
-0.073	65.5205	65.5931	d({+G}TTGGAGC{+T}GAT{+G}GCGTAGGC)	#DR17-M125	#DR18-M125
-0.075	67.6416	67.7165	d(GTT{+G}GAGCT{+G}ATGGC{+G}TAGGC)	#DR17-M657	#DR18-M657
-0.075	62.0843	62.1593	d(G{+T}{+T}GGAG{+C}TGATGGCGTAGGC)	#DR17-M218	#DR18-M218
-0.075	63.9937	64.0685	d(G{+T}TGGAGCTGATGGCGTA{+G}GC)	#DR17-M397	#DR18-M397
-0.075	67.7683	67.843	d(GTTG{+G}AGCT{+G}ATGGC{+G}TAGGC)	#DR17-M794	#DR18-M794
-0.076	64.1609	64.237	d({+G}{+T}TGGAGCTGATGGCGTAGGC)	#DR17-M2	#DR18-M2
-0.076	64.0744	64.1506	d(GTTG{+G}AGCTGATGGCG{+T}AGGC)	#DR17-M851	#DR18-M851
-0.076	65.2551	65.3309	d(GTTGGAGC{+T}{+G}ATGGCGTA{+G}GC)	#DR17-M1195	#DR18-M1195
-0.077	63.6959	63.7727	d(G{+T}TGGAGCTGATGGCGTAGG{+C})	#DR17-M402	#DR18-M402
-0.077	62.8994	62.9761	d(GT{+T}GG{+A}GCTGATGGCGTAGGC)	#DR17-M439	#DR18-M439
-0.077	63.8023	63.8789	d(G{+T}TGGAGCTGATGGCG{+T}A{+G}GC)	#DR17-M390	#DR18-M390
-0.078	64.6416	64.7198	d(GT{+T}GGAGCTGATGGCGT{+A}GG{+C})	#DR17-M568	#DR18-M568
-0.078	65.7633	65.8411	d(GTTGGAGCT{+G}ATG{+G}CG{+T}AGGC)	#DR17-M1298	#DR18-M1298
-0.078	65.3852	65.4636	d(G{+T}TGGAGCT{+G}ATGGCGTA{+G}GC)	#DR17-M334	#DR18-M334
-0.078	62.9205	62.9986	d(G{+T}TGGAG{+C}TGATGGCG{+T}AGGC)	#DR17-M307	#DR18-M307
-0.078	63.6708	63.7491	d(G{+T}TG{+G}AGCTGATGGCG{+T}AGGC)	#DR17-M262	#DR18-M262
-0.078	64.026	64.1037	d(GTT{+G}GAGCTGATGGCG{+T}AGGC)	#DR17-M714	#DR18-M714
-0.079	65.8694	65.9484	d(GTTGGAGCT{+G}ATGGCGTA{+G}GC)	#DR17-M1325	#DR18-M1325
-0.079	67.6116	67.6907	d(GTTG{+G}AGCT{+G}ATGGCGT{+A}GGC)	#DR17-M796	#DR18-M796
-0.08	64.6112	64.6909	d(GT{+T}GGAGCTGATGGCGTA{+G}G{+C})	#DR17-M571	#DR18-M571
-0.08	63.4899	63.57	d(G{+T}TGGAGCTGATGGCG{+T}AGG{+C})	#DR17-M392	#DR18-M392
-0.081	64.7849	64.8657	d(GT{+T}GGAGCT{+G}ATGGCGTA{+G}GC)	#DR17-M506	#DR18-M506
-0.081	65.0055	65.086	d(GTT{+G}GAGC{+T}GATGG{+C}GTAGGC)	#DR17-M644	#DR18-M644
-0.081	63.6915	63.7727	d(GTTGG{+A}GCTGATGGCG{+T}AGGC)	#DR17-M972	#DR18-M972
-0.081	67.3092	67.3901	d(GTTGGA{+G}CT{+G}ATGGCGT{+A}GGC)	#DR17-M1023	#DR18-M1023
-0.081	63.613	63.6944	d(G{+T}T{+G}GAGCTGATGGCG{+T}AGGC)	#DR17-M245	#DR18-M245
-0.081	65.3509	65.4322	d(GTTGG{+A}GC{+T}GATGGC{+G}TAGGC)	#DR17-M903	#DR18-M903
-0.081	65.6712	65.752	d(GTTGGAGCT{+G}ATGGCG{+T}A{+G}GC)	#DR17-M1318	#DR18-M1318
-0.082	65.6272	65.7094	d(GTTGGA{+G}C{+T}GATGGCGTAG{+G}C)	#DR17-M1013	#DR18-M1013
-0.082	63.2008	63.283	d(GT{+T}G{+G}AGCTGATGGCG{+T}AGGC)	#DR17-M434	#DR18-M434
-0.082	62.4398	62.5218	d(G{+T}{+T}GG{+A}GCTGATGGCGTAGGC)	#DR17-M216	#DR18-M216
-0.082	63.9731	64.0553	d({+G}T{+T}GGAGCTGATGGCGTAGGC)	#DR17-M22	#DR18-M22
-0.083	62.5491	62.6324	d(G{+T}{+T}GGAGCTGATGG{+C}GTAGGC)	#DR17-M225	#DR18-M225
-0.083	63.4185	63.5018	d(GT{+T}{+G}GAGCTGATGGCG{+T}AGGC)	#DR17-M417	#DR18-M417
-0.083	64.4397	64.5226	d({+G}TTGGAGCTGATGGCG{+T}AGGC)	#DR17-M197	#DR18-M197
-0.084	65.5604	65.6442	d(GTTGGAGCT{+G}ATGGCGTAGG{+C})	#DR17-M1330	#DR18-M1330
-0.084	64.3683	64.4528	d(GTTGGA{+G}{+C}{+T}GATGGCGTAGGC)	#DR17-M989	#DR18-M989
-0.084	67.1029	67.1869	d(GTTGGAGCT{+G}ATGGCGTA{+G}G{+C})	#DR17-M1327	#DR18-M1327
-0.085	63.2218	63.3068	d(G{+T}TGG{+A}GCTGATGGCG{+T}AGGC)	#DR17-M278	#DR18-M278
-0.085	66.6154	66.7002	d(GTTGGAG{+C}T{+G}ATGGCGTAGG{+C})	#DR17-M1118	#DR18-M1118
-0.086	65.3637	65.4493	d(GTTGGAGCT{+G}ATGGCG{+T}AGG{+C})	#DR17-M1320	#DR18-M1320
-0.086	65.0558	65.1419	d(G{+T}TGGAGCT{+G}ATGGCGTAGG{+C})	#DR17-M336	#DR18-M336
-0.086	64.9421	65.0285	d(GTTGGAGC{+T}{+G}ATGGCGTAGG{+C})	#DR17-M1197	#DR18-M1197
-0.086	66.6363	66.7224	d(GTT{+G}GAG{+C}T{+G}ATGGCGTAGGC)	#DR17-M626	#DR18-M626
-0.086	66.9414	67.027	d(GTTGG{+A}GCT{+G}ATGGCGTAGG{+C})	#DR17-M920	#DR18-M920
-0.087	67.2226	67.3092	d(GTTG{+G}AGCT{+G}ATGGCGTAGG{+C})	#DR17-M799	#DR18-M799
-0.087	64.5807	64.6677	d(GTT{+G}GAG{+C}{+T}GATGGCGTAGGC)	#DR17-M625	#DR18-M625
-0.087	65.318	65.4051	d(GT{+T}GGAGCT{+G}ATGGCGTAG{+G}C)	#DR17-M507	#DR18-M507
-0.087	62.3181	62.4048	d(GT{+T}GGAG{+C}TGATGGCG{+T}AGGC)	#DR17-M479	#DR18-M479
-0.088	65.6087	65.6967	d(GTTGGAG{+C}TGATGGC{+G}{+T}AGGC)	#DR17-M1165	#DR18-M1165
-0.088	65.0256	65.1132	d({+G}TTGGAG{+C}{+T}GATGGCGTAGGC)	#DR17-M108	#DR18-M108
-0.088	65.7335	65.8213	d(GTTGGAGC{+T}GATG{+G}CGTAG{+G}C)	#DR17-M1234	#DR18-M1234
-0.088	65.5803	65.6683	d(GTTG{+G}AGC{+T}GATGGC{+G}TAGGC)	#DR17-M782	#DR18-M782
-0.088	64.6199	64.7082	d(GTTG{+G}AG{+C}{+T}GATGGCGTAGGC)	#DR17-M762	#DR18-M762
-0.088	63.2008	63.2889	d(G{+T}{+T}GGAGCTGATGGC{+G}TAGGC)	#DR17-M226	#DR18-M226
-0.09	66.6835	66.7738	d(GTTG{+G}AG{+C}T{+G}ATGGCGTAGGC)	#DR17-M763	#DR18-M763
-0.09	63.4929	63.5834	d({+G}{+T}{+T}GGAGCTGATGGCGTAGGC)	#DR17-M3	#DR18-M3
-0.09	65.3794	65.4693	d(GTTGGAGC{+T}GATGGCGTA{+G}{+G}C)	#DR17-M1259	#DR18-M1259
-0.09	63.926	64.0157	d({+G}{+T}TGGAGCTGATGGCG{+T}AGGC)	#DR17-M17	#DR18-M17
-0.091	67.1662	67.257	d(GTT{+G}GAGCT{+G}ATGGCGTAGG{+C})	#DR17-M662	#DR18-M662
-0.091	67.4723	67.5638	d(GTTGGAGCT{+G}ATGGCGT{+A}{+G}GC)	#DR17-M1322	#DR18-M1322
-0.091	65.4508	65.5419	d({+G}TTGGAGC{+T}GATGG{+C}GTAGGC)	#DR17-M127	#DR18-M127
-0.091	64.2457	64.3363	d(GTTGG{+A}G{+C}{+T}GATGGCGTAGGC)	#DR17-M883	#DR18-M883
-0.091	66.9815	67.0726	d(GTTGGA{+G}CT{+G}ATGGCGTAGG{+C})	#DR17-M1026	#DR18-M1026
-0.091	63.755	63.8465	d(GT{+T}GGAGCTGATGGCG{+T}AG{+G}C)	#DR17-M563	#DR18-M563
-0.092	65.2451	65.3366	d(G{+T}TGGAG{+C}TGATG{+G}CGTAGGC)	#DR17-M304	#DR18-M304
-0.092	66.6627	66.7544	d(GTTGG{+A}G{+C}TGAT{+G}GCGTAGGC)	#DR17-M887	#DR18-M887
-0.092	65.6967	65.7888	d(GTTGGAGC{+T}{+G}ATGGCGTAG{+G}C)	#DR17-M1196	#DR18-M1196
-0.092	64.4499	64.5415	d(GT{+T}GGAGCT{+G}ATGGCGTAGG{+C})	#DR17-M508	#DR18-M508
-0.093	65.8241	65.9174	d(G{+T}TGGAGCT{+G}ATGGCGTAG{+G}C)	#DR17-M335	#DR18-M335
-0.094	62.6505	62.7442	d(GT{+T}GG{+A}GCTGATGGCG{+T}AGGC)	#DR17-M450	#DR18-M450
-0.095	67.2323	67.327	d(GTTGG{+A}GCT{+G}ATGGCGTA{+G}GC)	#DR17-M918	#DR18-M918
-0.096	63.7358	63.8318	d({+G}T{+T}GGAGCTGATGGCG{+T}AGGC)	#DR17-M36	#DR18-M36
-0.096	64.9378	65.0342	d(GTTGG{+A}{+G}C{+T}GATGGCGTAGGC)	#DR17-M869	#DR18-M869
-0.097	63.9466	64.0436	d(GT{+T}GGAGCTGATGGCGTAG{+G}C)	#DR17-M572	#DR18-M572
-0.097	66.8667	66.9635	d(GTTG{+G}AGCT{+G}ATGGCGTAG{+G}C)	#DR17-M798	#DR18-M798
-0.097	66.8196	66.9165	d(GTTGGAG{+C}T{+G}ATGGCGTA{+G}GC)	#DR17-M1116	#DR18-M1116
-0.097	65.348	65.4451	d({+G}TTGGA{+G}C{+T}GATGGCGTAGGC)	#DR17-M94	#DR18-M94
-0.098	65.4921	65.5902	d(GTT{+G}GAGC{+T}GATGGC{+G}TAGGC)	#DR17-M645	#DR18-M645
-0.098	62.8919	62.9896	d(GT{+T}GGAGCTGATGGCG{+T}{+A}GGC)	#DR17-M561	#DR18-M561
-0.099	64.9349	65.0342	d(GTTGG{+A}GC{+T}GATGGCGT{+A}GGC)	#DR17-M905	#DR18-M905
-0.099	65.328	65.4265	d(GTTGGAGC{+T}GATG{+G}CGTAGG{+C})	#DR17-M1235	#DR18-M1235
-0.099	64.8845	64.9839	d(GTT{+G}GA{+G}C{+T}GATGGCGTAGGC)	#DR17-M611	#DR18-M611
-0.099	64.9263	65.0256	d(GTTG{+G}A{+G}C{+T}GATGGCGTAGGC)	#DR17-M748	#DR18-M748
-0.1	65.1061	65.2064	d(GTTGGAGC{+T}GATG{+G}{+C}GTAGGC)	#DR17-M1229	#DR18-M1229
-0.1	66.922	67.0215	d(GTT{+G}G{+A}GCT{+G}ATGGCGTAGGC)	#DR17-M597	#DR18-M597
-0.1	63.2427	63.3426	d(GT{+T}GGAGCTGATGGCGT{+A}GGC)	#DR17-M565	#DR18-M565
-0.1	65.4565	65.5561	d(GTTGGAGC{+T}GAT{+G}GC{+G}TAGGC)	#DR17-M1222	#DR18-M1222
-0.1	65.288	65.388	d(GTTG{+G}AGC{+T}GATGGCGT{+A}GGC)	#DR17-M784	#DR18-M784
-0.1	65.4949	65.5945	d(GTTGGAGC{+T}GATG{+G}CGT{+A}GGC)	#DR17-M1232	#DR18-M1232
-0.101	65.6499	65.7505	d(GTTGGAGC{+T}GAT{+G}GCGTAG{+G}C)	#DR17-M1226	#DR18-M1226
-0.102	65.1434	65.2451	d(GTTGGA{+G}C{+T}GATGGCGT{+A}GGC)	#DR17-M1011	#DR18-M1011
-0.103	66.1343	66.2368	d(GTTGGAGCT{+G}ATGGCGTAG{+G}C)	#DR17-M1328	#DR18-M1328
-0.103	63.3381	63.4409	d(GT{+T}GGAGCTGATGGCGTA{+G}GC)	#DR17-M569	#DR18-M569
-0.104	67.5515	67.6552	d({+G}TTGGAGCT{+G}ATGGCGTAGG{+C})	#DR17-M145	#DR18-M145
-0.105	67.1594	67.2639	d(GTT{+G}GAGCT{+G}ATGGCGT{+A}GGC)	#DR17-M659	#DR18-M659
-0.105	64.9997	65.1046	d(GTTGG{+A}GC{+T}GATGGCGTA{+G}GC)	#DR17-M906	#DR18-M906
-0.105	63.1425	63.2472	d(GT{+T}GGAGCTGATGGCG{+T}A{+G}GC)	#DR17-M562	#DR18-M562
-0.106	65.971	66.0766	d({+G}TTGGAGC{+T}GATGGC{+G}TAGGC)	#DR17-M128	#DR18-M128
-0.107	63.0121	63.1186	d(GT{+T}GGAGCTGATGGCGTAGG{+C})	#DR17-M574	#DR18-M574
-0.108	65.0845	65.1921	d(GT{+T}GGA{+G}CTGATG{+G}CGTAGGC)	#DR17-M462	#DR18-M462
-0.109	64.9335	65.0429	d(GTTG{+G}{+A}GC{+T}GATGGCGTAGGC)	#DR17-M733	#DR18-M733
-0.11	67.8281	67.938	d(GTTGGAGCT{+G}ATGGCGT{+A}G{+G}C)	#DR17-M1323	#DR18-M1323
-0.111	65.3137	65.4251	d(GTTG{+G}AGC{+T}GATGGCGTA{+G}GC)	#DR17-M785	#DR18-M785
-0.111	65.027	65.1376	d(GTTG{+G}AGC{+T}GATGGCGTAGG{+C})	#DR17-M787	#DR18-M787
-0.112	64.9176	65.0299	d(GTTGGAGC{+T}GAT{+G}GCGTAGG{+C})	#DR17-M1227	#DR18-M1227
-0.112	65.1706	65.2823	d(G{+T}T{+G}GAGCT{+G}ATGGCGTAGGC)	#DR17-M238	#DR18-M238
-0.113	64.6822	64.795	d(GTTGG{+A}GC{+T}GATGGCGTAGG{+C})	#DR17-M908	#DR18-M908
-0.113	62.8	62.913	d(GT{+T}GGAGCTGATGGCG{+T}AGG{+C})	#DR17-M564	#DR18-M564
-0.114	65.2179	65.3323	d(G{+T}TG{+G}AGCT{+G}ATGGCGTAGGC)	#DR17-M255	#DR18-M255
-0.114	64.9061	65.0199	d(G{+T}TGGA{+G}CT{+G}ATGGCGTAGGC)	#DR17-M286	#DR18-M286
-0.115	66.3125	66.4271	d(GTTGGA{+G}{+C}T{+G}ATGGCGTAGGC)	#DR17-M990	#DR18-M990
-0.116	64.9652	65.0816	d(GTT{+G}GAGC{+T}{+G}ATGGCGTAGGC)	#DR17-M639	#DR18-M639
-0.116	62.8136	62.9295	d(GTTGGAG{+C}{+T}GATGGCGTAGGC)	#DR17-M1094	#DR18-M1094
-0.116	67.3791	67.4955	d(GTTGGAGCT{+G}ATGGCGTA{+G}{+G}C)	#DR17-M1326	#DR18-M1326
-0.117	67.0891	67.2061	d(GTTG{+G}{+A}GCT{+G}ATGGCGTAGGC)	#DR17-M734	#DR18-M734
-0.117	63.1665	63.283	d(GTTGGA{+G}C{+T}GATGGCGTAGGC)	#DR17-M1002	#DR18-M1002
-0.117	66.9455	67.0629	d(GTT{+G}{+G}AGCT{+G}ATGGCGTAGGC)	#DR17-M581	#DR18-M581
-0.117	65.388	65.5049	d({+G}TTGGAGC{+T}{+G}ATGGCGTAGGC)	#DR17-M122	#DR18-M122
-0.117	65.338	65.455	d({+G}T{+T}GGAGCT{+G}ATGGCGTAGGC)	#DR17-M29	#DR18-M29
-0.117	66.9234	67.0408	d(GTTGG{+A}GCT{+G}AT{+G}GCGTAGGC)	#DR17-M912	#DR18-M912
-0.118	66.0203	66.1385	d({+G}TTGGAGCT{+G}ATGGCGTAGGC)	#DR17-M134	#DR18-M134
-0.118	65.6172	65.735	d(GTTG{+G}AGCT{+G}ATGGCGTAGGC)	#DR17-M788	#DR18-M788
-0.118	64.9594	65.0773	d(GTT{+G}GAGC{+T}GATGGCGTAGG{+C})	#DR17-M650	#DR18-M650
-0.118	65.5134	65.6314	d({+G}{+T}TGGAGCT{+G}ATGGCGTAGGC)	#DR17-M10	#DR18-M10
-0.119	65.2021	65.3209	d(GTTGGAGC{+T}GAT{+G}GCGTA{+G}GC)	#DR17-M1225	#DR18-M1225
-0.119	65.2422	65.3609	d(GTT{+G}GAGC{+T}GATGGCGTA{+G}GC)	#DR17-M648	#DR18-M648
-0.119	66.987	67.1056	d(GTTGG{+A}{+G}CT{+G}ATGGCGTAGGC)	#DR17-M870	#DR18-M870
-0.119	65.5703	65.6896	d(GTT{+G}GAGCT{+G}ATGGCGTAGGC)	#DR17-M651	#DR18-M651
-0.119	65.0069	65.1261	d(GTTG{+G}AGC{+T}{+G}ATGGCGTAGGC)	#DR17-M776	#DR18-M776
-0.12	65.3937	65.5134	d(GTTGG{+A}GC{+T}GATGGCGTAG{+G}C)	#DR17-M907	#DR18-M907
-0.12	64.7632	64.883	d(GT{+T}G{+G}AGCT{+G}ATGGCGTAGGC)	#DR17-M427	#DR18-M427
-0.12	63.3977	63.5181	d(G{+T}{+T}GGAGCTGATGGCGTAG{+G}C)	#DR17-M230	#DR18-M230
-0.12	65.0903	65.2107	d(GTTGGAGC{+T}GATGG{+C}{+G}TAGGC)	#DR17-M1237	#DR18-M1237
-0.121	64.981	65.1017	d(GT{+T}{+G}GAGCT{+G}ATGGCGTAGGC)	#DR17-M410	#DR18-M410
-0.121	64.7878	64.909	d(GTTGGA{+G}C{+T}{+G}ATGGCGTAGGC)	#DR17-M1003	#DR18-M1003
-0.121	65.6087	65.7293	d({+G}TTGGAGC{+T}GATGGCGT{+A}GGC)	#DR17-M130	#DR18-M130
-0.122	64.9436	65.0658	d(GTTGGAG{+C}T{+G}ATGGCGTAGGC)	#DR17-M1107	#DR18-M1107
-0.122	64.4732	64.5952	d(G{+T}TGGAG{+C}T{+G}ATGGCGTAGGC)	#DR17-M300	#DR18-M300
-0.122	62.6687	62.791	d(G{+T}TGGA{+G}C{+T}GATGGCGTAGGC)	#DR17-M285	#DR18-M285
-0.122	64.3392	64.4615	d(GT{+T}GGA{+G}CT{+G}ATGGCGTAGGC)	#DR17-M458	#DR18-M458
-0.123	65.759	65.8821	d(GTTG{+G}AGC{+T}GATGGCGTAG{+G}C)	#DR17-M786	#DR18-M786
-0.123	64.7907	64.9133	d(G{+T}TGG{+A}GCT{+G}ATGGCGTAGGC)	#DR17-M271	#DR18-M271
-0.123	65.2465	65.3694	d(GTTGG{+A}GCT{+G}ATGGCGTAGGC)	#DR17-M909	#DR18-M909
-0.123	65.3752	65.4978	d(GTTGGA{+G}CT{+G}ATGGCGTAGGC)	#DR17-M1015	#DR18-M1015
-0.123	64.6344	64.7574	d(GTTGG{+A}GC{+T}{+G}ATGGCGTAGGC)	#DR17-M897	#DR18-M897
-0.124	65.4607	65.5845	d({+G}TTGGAGC{+T}GATGGCGTAGG{+C})	#DR17-M133	#DR18-M133
-0.124	64.2486	64.3727	d(GT{+T}GG{+A}GCT{+G}ATGGCGTAGGC)	#DR17-M443	#DR18-M443
-0.125	67.1676	67.2927	d({+G}TTGGAG{+C}T{+G}ATGGCGTAGGC)	#DR17-M109	#DR18-M109
-0.125	63.9069	64.0319	d(GT{+T}GGAG{+C}T{+G}ATGGCGTAGGC)	#DR17-M472	#DR18-M472
-0.125	66.5318	66.6571	d(GTTGGAGCT{+G}ATGG{+C}GTAG{+G}C)	#DR17-M1308	#DR18-M1308
-0.126	62.3028	62.4291	d(G{+T}TGGAG{+C}{+T}GATGGCGTAGGC)	#DR17-M299	#DR18-M299
-0.126	64.4179	64.5444	d(GTTGGAG{+C}{+T}{+G}ATGGCGTAGGC)	#DR17-M1095	#DR18-M1095
-0.127	64.7878	64.9148	d(GTTGGAGC{+T}GAT{+G}G{+C}GTAGGC)	#DR17-M1221	#DR18-M1221
-0.127	66.8777	67.0049	d(GTTGGA{+G}CT{+G}ATGGCGTA{+G}GC)	#DR17-M1024	#DR18-M1024
-0.127	66.2943	66.4216	d(GTTGG{+A}G{+C}T{+G}ATGGCGTAGGC)	#DR17-M884	#DR18-M884
-0.127	62.6929	62.8196	d(G{+T}{+T}GGAGCTGATGGCGT{+A}GGC)	#DR17-M228	#DR18-M228
-0.128	67.5133	67.6416	d(GTTGG{+A}GCT{+G}ATGGCGTAG{+G}C)	#DR17-M919	#DR18-M919
-0.128	67.2378	67.3654	d(GTTG{+G}AGCT{+G}ATGGCGTA{+G}GC)	#DR17-M797	#DR18-M797
-0.13	62.7865	62.916	d(G{+T}{+T}GGAGCTGATGGCGTA{+G}GC)	#DR17-M229	#DR18-M229
-0.13	65.3866	65.5163	d(GTTG{+G}AGCT{+G}ATGGCG{+T}AGGC)	#DR17-M795	#DR18-M795
-0.13	65.7888	65.9188	d({+G}TTGGAGCT{+G}ATGGCG{+T}AGGC)	#DR17-M141	#DR18-M141
-0.13	65.1491	65.2794	d(GTTGGA{+G}CT{+G}ATGGCG{+T}AGGC)	#DR17-M1022	#DR18-M1022
-0.13	65.6428	65.7732	d({+G}TTGGAGC{+T}GATGGCGTA{+G}GC)	#DR17-M131	#DR18-M131
-0.13	62.0583	62.1883	d(GT{+T}GGA{+G}C{+T}GATGGCGTAGGC)	#DR17-M457	#DR18-M457
-0.131	67.6362	67.7669	d(GTTGGA{+G}CT{+G}ATGGCGTAG{+G}C)	#DR17-M1025	#DR18-M1025
-0.132	62.9175	63.0496	d(GTTGGA{+G}C{+T}GATGGCG{+T}AGGC)	#DR17-M1010	#DR18-M1010
-0.132	62.5612	62.6929	d(GTTGGAG{+C}{+T}GATGGCG{+T}AGGC)	#DR17-M1102	#DR18-M1102
-0.132	65.6697	65.8015	d(GTT{+G}GAGC{+T}GATGGCGTAG{+G}C)	#DR17-M649	#DR18-M649
-0.132	65.0917	65.2236	d(GTTGGAGC{+T}GAT{+G}GCGT{+A}GGC)	#DR17-M1224	#DR18-M1224
-0.133	67.1029	67.2364	d(GTT{+G}GAGCT{+G}ATGGCGTA{+G}GC)	#DR17-M660	#DR18-M660
-0.133	67.9027	68.0355	d({+G}TTGGAGCT{+G}ATGGCGTA{+G}GC)	#DR17-M143	#DR18-M143
-0.133	63.8155	63.9481	d(GTTGGAGCT{+G}ATGGCGTAGGC)	#DR17-M1264	#DR18-M1264
-0.133	67.4832	67.6157	d({+G}TTGG{+A}GCT{+G}ATGGCGTAGGC)	#DR17-M80	#DR18-M80
-0.133	64.7632	64.896	d(GTTGGAGC{+T}GATGG{+C}GTAGG{+C})	#DR17-M1242	#DR18-M1242
-0.134	65.338	65.4721	d(GTT{+G}GAGCT{+G}ATGGCG{+T}AGGC)	#DR17-M658	#DR18-M658
-0.134	65.2923	65.4265	d(GTTGGAGC{+T}GATGGC{+G}TAGG{+C})	#DR17-M1248	#DR18-M1248
-0.135	65.0845	65.2193	d(GTTGGAGC{+T}GATGGCGTAG{+G}{+C})	#DR17-M1262	#DR18-M1262
-0.135	62.3211	62.4565	d(GTTGGAGCTGATGGCGTAGGC)	#DR17-CTRL	#DR18-CTRL
-0.135	66.9552	67.0905	d(GTTGGAGCT{+G}ATGGCGTAG{+G}{+C})	#DR17-M1329	#DR18-M1329
-0.136	67.6689	67.805	d({+G}TTGGA{+G}CT{+G}ATGGCGTAGGC)	#DR17-M95	#DR18-M95
-0.136	65.0155	65.152	d(GTTGG{+A}GCT{+G}ATGGCG{+T}AGGC)	#DR17-M916	#DR18-M916
-0.136	64.795	64.9306	d(GTT{+G}{+G}AGC{+T}GATGGCGTAGGC)	#DR17-M580	#DR18-M580
-0.136	64.5865	64.7227	d(GTT{+G}G{+A}GC{+T}GATGGCGTAGGC)	#DR17-M596	#DR18-M596
-0.137	66.9524	67.0891	d(GTTGGAG{+C}T{+G}ATGGCGTAG{+G}C)	#DR17-M1117	#DR18-M1117
-0.137	67.7451	67.8824	d({+G}TT{+G}GAGCT{+G}ATGGCGTAGGC)	#DR17-M47	#DR18-M47
-0.137	63.3113	63.4483	d(G{+T}TGGAGCT{+G}ATGGCGTAGGC)	#DR17-M325	#DR18-M325
-0.137	64.7126	64.8499	d(GTTGGAG{+C}T{+G}ATGGCG{+T}AGGC)	#DR17-M1114	#DR18-M1114
-0.138	65.0457	65.1835	d({+G}TTGG{+A}GC{+T}GATGGCGTAGGC)	#DR17-M79	#DR18-M79
-0.138	62.3987	62.5369	d(G{+T}{+T}GGAGCTGATGGCGTAGG{+C})	#DR17-M231	#DR18-M231
-0.139	63.1515	63.2904	d(GTTGGAGC{+T}{+G}ATGGCGTAGGC)	#DR17-M1186	#DR18-M1186
-0.14	61.6735	61.8139	d(GT{+T}GGAG{+C}{+T}GATGGCGTAGGC)	#DR17-M471	#DR18-M471
-0.14	67.8063	67.9461	d({+G}TTG{+G}AGCT{+G}ATGGCGTAGGC)	#DR17-M64	#DR18-M64
-0.14	63.6708	63.8111	d(GTTGGAGC{+T}GATG{+G}CGTAGGC)	#DR17-M1228	#DR18-M1228
-0.141	65.2909	65.4322	d({+G}TTG{+G}AGC{+T}GATGGCGTAGGC)	#DR17-M63	#DR18-M63
-0.142	63.4736	63.616	d(GTTGGAGC{+T}GATG{+G}CG{+T}AGGC)	#DR17-M1231	#DR18-M1231
-0.143	62.6914	62.8347	d(GT{+T}GGAGCT{+G}ATGGCGTAGGC)	#DR17-M497	#DR18-M497
-0.144	65.0083	65.152	d(GTTGGAGC{+T}GATGG{+C}GTA{+G}GC)	#DR17-M1240	#DR18-M1240
-0.144	65.2451	65.3894	d({+G}TT{+G}GAGC{+T}GATGGCGTAGGC)	#DR17-M46	#DR18-M46
-0.144	65.1864	65.3309	d(GTT{+G}GAGC{+T}GATGGCGT{+A}GGC)	#DR17-M647	#DR18-M647
-0.145	65.8199	65.9654	d({+G}TTGGAGC{+T}GATGGCGTAG{+G}C)	#DR17-M132	#DR18-M132
-0.146	62.1929	62.3394	d(G{+T}{+T}GGAGCT{+G}ATGGCGTAGGC)	#DR17-M220	#DR18-M220
-0.147	62.6263	62.7729	d(G{+T}TGGAGC{+T}{+G}ATGGCGTAGGC)	#DR17-M313	#DR18-M313
-0.15	63.5789	63.7284	d(GTTGGAGCT{+G}ATGGCG{+T}AGGC)	#DR17-M1316	#DR18-M1316
-0.152	65.603	65.7548	d(G{+T}TGGAGCT{+G}ATGGC{+G}TAGGC)	#DR17-M331	#DR18-M331
-0.152	65.5092	65.6612	d(GTTGGAGC{+T}GATGGC{+G}TA{+G}GC)	#DR17-M1246	#DR18-M1246
-0.153	64.86	65.0127	d(GTTGGAGC{+T}GATGG{+C}GT{+A}GGC)	#DR17-M1239	#DR18-M1239
-0.154	63.1889	63.3426	d(GTTGGAGC{+T}GAT{+G}GCGTAGGC)	#DR17-M1219	#DR18-M1219
-0.154	63.0721	63.2262	d(G{+T}TGGAGCT{+G}ATGGCG{+T}AGGC)	#DR17-M332	#DR18-M332
-0.156	61.9754	62.1318	d(GT{+T}GGAGC{+T}{+G}ATGGCGTAGGC)	#DR17-M485	#DR18-M485
-0.156	62.9761	63.132	d(GTTGGAGC{+T}GAT{+G}GCG{+T}AGGC)	#DR17-M1223	#DR18-M1223
-0.156	62.0567	62.2128	d(GTTGGAGCTGATGGCG{+T}AGGC)	#DR17-M1537	#DR18-M1537
-0.158	62.91	63.0676	d(GTTGGAGC{+T}{+G}ATGGCG{+T}AGGC)	#DR17-M1193	#DR18-M1193
-0.158	63.2591	63.4171	d(GTTG{+G}AGC{+T}GATGGCGTAGGC)	#DR17-M775	#DR18-M775
-0.16	65.3409	65.5006	d(GTTGGAGC{+T}GATGGC{+G}T{+A}GGC)	#DR17-M1245	#DR18-M1245
-0.162	62.4474	62.6097	d(GT{+T}GGAGCT{+G}ATGGCG{+T}AGGC)	#DR17-M504	#DR18-M504
-0.162	62.8422	63.0046	d(G{+T}TG{+G}AGC{+T}GATGGCGTAGGC)	#DR17-M254	#DR18-M254
-0.162	67.3421	67.5037	d(GTTGGAGCT{+G}ATGGC{+G}TAG{+G}C)	#DR17-M1314	#DR18-M1314
-0.163	63.1979	63.3605	d(GTT{+G}GAGC{+T}GATGGCGTAGGC)	#DR17-M638	#DR18-M638
-0.163	65.3166	65.4792	d(GTTGGAGC{+T}GATGGCGT{+A}{+G}GC)	#DR17-M1255	#DR18-M1255
-0.164	62.8633	63.0271	d(GTTGG{+A}GC{+T}GATGGCGTAGGC)	#DR17-M896	#DR18-M896
-0.168	61.7306	61.8986	d(G{+T}TGGAGCTGATGGCGTAGGC)	#DR17-M212	#DR18-M212
-0.169	62.7699	62.9385	d(G{+T}T{+G}GAGC{+T}GATGGCGTAGGC)	#DR17-M237	#DR18-M237
-0.169	62.3531	62.5218	d(GT{+T}G{+G}AGC{+T}GATGGCGTAGGC)	#DR17-M426	#DR18-M426
-0.171	63.7654	63.9363	d(GTTGGAGC{+T}GATGGC{+G}TAGGC)	#DR17-M1243	#DR18-M1243
-0.171	62.5673	62.7382	d(GT{+T}{+G}GAGC{+T}GATGGCGTAGGC)	#DR17-M409	#DR18-M409
-0.172	63.0076	63.1799	d(GTTG{+G}AGC{+T}GATGGCG{+T}AGGC)	#DR17-M783	#DR18-M783
-0.173	63.1201	63.2934	d(GTTGGAGC{+T}GATGG{+C}GTAGGC)	#DR17-M1236	#DR18-M1236
-0.175	62.3683	62.543	d(G{+T}TGG{+A}GC{+T}GATGGCGTAGGC)	#DR17-M270	#DR18-M270
-0.175	62.9521	63.1275	d(GTTGGAGC{+T}GATGG{+C}G{+T}AGGC)	#DR17-M1238	#DR18-M1238
-0.175	64.6735	64.8484	d(GTTGGAGC{+T}GATGGCGTA{+G}G{+C})	#DR17-M1260	#DR18-M1260
-0.175	64.7097	64.8845	d(GTTGGAGC{+T}GATGGCGT{+A}GG{+C})	#DR17-M1257	#DR18-M1257
-0.175	63.4126	63.5878	d(GTTGGAGC{+T}GATGGC{+G}{+T}AGGC)	#DR17-M1244	#DR18-M1244
-0.176	65.4636	65.6399	d(GTTGGAGC{+T}GATGGCGT{+A}G{+G}C)	#DR17-M1256	#DR18-M1256
-0.179	63.57	63.7491	d({+G}TTGGAGC{+T}GATGGCGTAGGC)	#DR17-M121	#DR18-M121
-0.179	62.943	63.1216	d(GTT{+G}GAGC{+T}GATGGCG{+T}AGGC)	#DR17-M646	#DR18-M646
-0.18	62.6051	62.785	d(GTTGG{+A}GC{+T}GATGGCG{+T}AGGC)	#DR17-M904	#DR18-M904
-0.185	63.0751	63.2606	d(G{+T}TGGAGC{+T}GATG{+G}CGTAGGC)	#DR17-M317	#DR18-M317
-0.189	61.7631	61.9524	d(GT{+T}GG{+A}GC{+T}GATGGCGTAGGC)	#DR17-M442	#DR18-M442
-0.19	63.0316	63.2218	d({+G}{+T}TGGAGC{+T}GATGGCGTAGGC)	#DR17-M9	#DR18-M9
-0.191	61.455	61.6457	d(G{+T}TGGAGCTGATGGCG{+T}AGGC)	#DR17-M388	#DR18-M388
-0.193	63.3232	63.5166	d({+G}TTGGAGC{+T}GATGGCG{+T}AGGC)	#DR17-M129	#DR18-M129
-0.194	67.4805	67.6743	d({+G}TTGGAGCT{+G}ATGGC{+G}TAGGC)	#DR17-M140	#DR18-M140
-0.195	63.9554	64.1506	d(GTTGGAGC{+T}GATGGCGTAG{+G}C)	#DR17-M1261	#DR18-M1261
-0.196	63.7609	63.9569	d(GTTGGAGC{+T}GATGGCG{+T}AG{+G}C)	#DR17-M1252	#DR18-M1252
-0.201	62.5839	62.785	d(G{+T}TGGAGC{+T}GAT{+G}GCGTAGGC)	#DR17-M316	#DR18-M316
-0.204	62.9055	63.1096	d(GTTGGAGC{+T}GATGGCG{+T}{+A}GGC)	#DR17-M1250	#DR18-M1250
-0.205	63.0691	63.274	d(GTTGGAGC{+T}GATGGCGTAGG{+C})	#DR17-M1263	#DR18-M1263
-0.206	63.2427	63.4483	d(GTTGGAGC{+T}GATGGCGT{+A}GGC)	#DR17-M1254	#DR18-M1254
-0.207	62.8046	63.0121	d({+G}T{+T}GGAGC{+T}GATGGCGTAGGC)	#DR17-M28	#DR18-M28
-0.207	63.3352	63.5419	d(GTTGGAGC{+T}GATGGCGTA{+G}GC)	#DR17-M1258	#DR18-M1258
-0.208	63.1395	63.3471	d(GTTGGAGC{+T}GATGGCG{+T}A{+G}GC)	#DR17-M1251	#DR18-M1251
-0.209	66.0189	66.2284	d(GTTG{+G}AGCTGATG{+G}CG{+T}AGGC)	#DR17-M833	#DR18-M833
-0.212	62.8543	63.0661	d(GTTGGAGC{+T}GATGGCG{+T}AGG{+C})	#DR17-M1253	#DR18-M1253
-0.215	63.165	63.3799	d(G{+T}TGGAGC{+T}GATGGC{+G}TAGGC)	#DR17-M319	#DR18-M319
-0.216	60.9834	61.1995	d(GT{+T}GGAGCTGATGGCGTAGGC)	#DR17-M403	#DR18-M403
-0.221	62.5051	62.7261	d(G{+T}TGGAGC{+T}GATGG{+C}GTAGGC)	#DR17-M318	#DR18-M318
-0.226	67.5297	67.756	d({+G}TTGGAGCT{+G}ATGGCGTAG{+G}C)	#DR17-M144	#DR18-M144
-0.241	63.3471	63.5878	d(G{+T}TGGAGC{+T}GATGGCGTAG{+G}C)	#DR17-M323	#DR18-M323
-0.244	60.6872	60.9316	d(GT{+T}GGAGCTGATGGCG{+T}AGGC)	#DR17-M560	#DR18-M560
-0.245	62.3302	62.5748	d(GT{+T}GGAGC{+T}GATG{+G}CGTAGGC)	#DR17-M489	#DR18-M489
-0.255	62.714	62.9686	d(G{+T}TGGAGC{+T}GATGGCGTA{+G}GC)	#DR17-M322	#DR18-M322
-0.256	62.4246	62.6808	d(G{+T}TGGAGC{+T}GATGGCGTAGG{+C})	#DR17-M324	#DR18-M324
-0.257	62.6172	62.8739	d(G{+T}TGGAGC{+T}GATGGCGT{+A}GGC)	#DR17-M321	#DR18-M321
-0.259	60.3604	60.6192	d(G{+T}{+T}GGAGCTGATGGCGTAGGC)	#DR17-M213	#DR18-M213
-0.269	61.817	62.0858	d(GT{+T}GGAGC{+T}GAT{+G}GCGTAGGC)	#DR17-M488	#DR18-M488
-0.28	62.4033	62.6838	d(GT{+T}GGAGC{+T}GATGGC{+G}TAGGC)	#DR17-M491	#DR18-M491
-0.289	61.726	62.0153	d(GT{+T}GGAGC{+T}GATGG{+C}GTAGGC)	#DR17-M490	#DR18-M490
-0.293	60.0439	60.3365	d(G{+T}{+T}GGAGCTGATGGCG{+T}AGGC)	#DR17-M227	#DR18-M227
-0.31	62.5718	62.8814	d(GT{+T}GGAGC{+T}GATGGCGTAG{+G}C)	#DR17-M495	#DR18-M495
-0.325	61.9186	62.2433	d(GT{+T}GGAGC{+T}GATGGCGTA{+G}GC)	#DR17-M494	#DR18-M494
-0.327	61.8201	62.1471	d(GT{+T}GGAGC{+T}GATGGCGT{+A}GGC)	#DR17-M493	#DR18-M493
-0.339	60.8891	61.2276	d(GTTGGAGC{+T}GATGGCGTAGGC)	#DR17-M1185	#DR18-M1185
-0.343	61.5605	61.9032	d(GT{+T}GGAGC{+T}GATGGCGTAGG{+C})	#DR17-M496	#DR18-M496
-0.369	60.5717	60.941	d(GTTGGAGC{+T}GATGGCG{+T}AGGC)	#DR17-M1249	#DR18-M1249
-0.429	60.116	60.5447	d(G{+T}TGGAGC{+T}GATGGCGTAGGC)	#DR17-M312	#DR18-M312
-0.439	65.7406	66.1793	d(GTTGGAGCTGA{+T}G{+G}CGTAG{+G}C)	#DR17-M1403	#DR18-M1403
-0.471	59.7606	60.2312	d(G{+T}TGGAGC{+T}GATGGCG{+T}AGGC)	#DR17-M320	#DR18-M320
-0.51	66.8279	67.338	d(GTTG{+G}AGCT{+G}ATGG{+C}GTAGGC)	#DR17-M793	#DR18-M793
-0.557	59.0966	59.6539	d(GT{+T}GGAGC{+T}GATGGCGTAGGC)	#DR17-M484	#DR18-M484
-0.615	58.6811	59.2962	d(GT{+T}GGAGC{+T}GATGGCG{+T}AGGC)	#DR17-M492	#DR18-M492
-0.668	66.9275	67.5952	d(GTTGG{+A}{+G}CTGATG{+G}CGTAGGC)	#DR17-M874	#DR18-M874
-0.672	58.2113	58.8828	d(G{+T}{+T}GGAGC{+T}GATGGCGTAGGC)	#DR17-M219	#DR18-M219
-0.911	66.8667	67.7778	d(GTTGGA{+G}CTGAT{+G}GC{+G}TAGGC)	#DR17-M1051	#DR18-M1051
-0.983	66.8667	67.8498	d({+G}TTGGAG{+C}TGATG{+G}CGTAGGC)	#DR17-M113	#DR18-M113
-1.007	66.9137	67.9204	d(GTTGGA{+G}CTGATG{+G}CGT{+A}GGC)	#DR17-M1061	#DR18-M1061
-1.067	66.5444	67.6116	d(GTTGGAG{+C}TGATG{+G}C{+G}TAGGC)	#DR17-M1151	#DR18-M1151
-1.133	67.2199	68.3525	d({+G}TTGGAGCT{+G}ATG{+G}CGTAGGC)	#DR17-M138	#DR18-M138
-1.182	66.8847	68.0666	d(GTTGGAGCT{+G}ATG{+G}C{+G}TAGGC)	#DR17-M1297	#DR18-M1297
-1.307	66.1273	67.4339	d(GTTGGAG{+C}TGAT{+G}GCGTAG{+G}C)	#DR17-M1147	#DR18-M1147

## Sheet: DR19-DR20
DTm	Tm (mut)	Tm (wt)	Probe, 5'->3'	#Id1 (mut)	#Id2 (wt)
4.517	61.7445	57.2277	d(GTTGGAGC{+T}T{+A}{+T}GGCGTAGGC)	#DR19-M1199	#DR20-M1199
4.454	61.2105	56.7563	d(GT{+T}GGAGCTT{+A}{+T}GGCGTAGGC)	#DR19-M510	#DR20-M510
4.336	61.343	57.0073	d(GT{+T}GGAGC{+T}T{+A}TGGCGTAGGC)	#DR19-M486	#DR20-M486
3.716	61.9001	58.1845	d(G{+T}TGGAGCTT{+A}{+T}GGCGTAGGC)	#DR19-M338	#DR20-M338
3.648	62.0613	58.4135	d(G{+T}TGGAGC{+T}T{+A}TGGCGTAGGC)	#DR19-M314	#DR20-M314
3.434	62.2128	58.7788	d(GTTGGAGCTT{+A}{+T}GGCG{+T}AGGC)	#DR19-M1337	#DR20-M1337
3.376	62.4033	59.0276	d(GTTGGAGC{+T}T{+A}TGGCG{+T}AGGC)	#DR19-M1204	#DR20-M1204
3.341	61.5404	58.1996	d(G{+T}{+T}GGAGCTT{+A}TGGCGTAGGC)	#DR19-M221	#DR20-M221
3.216	62.4504	59.2341	d(GTTGGAGCT{+T}{+A}{+T}GGCGTAGGC)	#DR19-M1266	#DR20-M1266
3.216	62.4504	59.2341	d(GTTGGAGCTT{+A}{+T}GGCGTAGGC)	#DR19-M1332	#DR20-M1332
3.2	61.8463	58.6463	d(GT{+T}GGAGCTT{+A}TGGCG{+T}AGGC)	#DR19-M515	#DR20-M515
3.176	62.6324	59.4559	d(GTTGGAGC{+T}T{+A}TGGCGTAGGC)	#DR19-M1198	#DR20-M1198
3.176	62.6324	59.4559	d(GTTGGAGC{+T}{+T}{+A}TGGCGTAGGC)	#DR19-M1187	#DR20-M1187
2.998	62.0767	59.0785	d(GT{+T}GGAGCT{+T}{+A}TGGCGTAGGC)	#DR19-M498	#DR20-M498
2.998	62.0767	59.0785	d(GT{+T}GGAGCTT{+A}TGGCGTAGGC)	#DR19-M509	#DR20-M509
2.803	62.5203	59.717	d(G{+T}TGGAGCTT{+A}TGGCG{+T}AGGC)	#DR19-M343	#DR20-M343
2.663	62.7442	60.0808	d(G{+T}TGGAGCT{+T}{+A}TGGCGTAGGC)	#DR19-M326	#DR20-M326
2.663	62.7442	60.0808	d(G{+T}TGGAGCTT{+A}TGGCGTAGGC)	#DR19-M337	#DR20-M337
2.538	63.0541	60.5162	d(GTTGGAGCTT{+A}TGGCG{+T}AGGC)	#DR19-M1372	#DR20-M1372
2.538	63.0541	60.5162	d(GTTGGAGCT{+T}{+A}TGGCG{+T}AGGC)	#DR19-M1271	#DR20-M1271
2.443	64.2881	61.8447	d(GTTGGAGCTT{+A}{+T}GGCGTAGG{+C})	#DR19-M1341	#DR20-M1341
2.437	63.274	60.8371	d(GTTGGAGCT{+T}{+A}TGGCGTAGGC)	#DR19-M1265	#DR20-M1265
2.437	63.274	60.8371	d(GTTGGAGCTT{+A}TGGCGTAGGC)	#DR19-M1331	#DR20-M1331
2.413	64.6836	62.2708	d(GTTGGAGC{+T}T{+A}TGGCGTA{+G}GC)	#DR19-M1206	#DR20-M1206
2.407	64.5575	62.1501	d(GTTGGAGCTT{+A}{+T}GGCGTA{+G}GC)	#DR19-M1339	#DR20-M1339
2.393	64.588	62.1945	d(GTTGGAGC{+T}T{+A}TGGCGT{+A}GGC)	#DR19-M1205	#DR20-M1205
2.377	64.4615	62.0843	d(GTTGGAGCTT{+A}{+T}GGCGT{+A}GGC)	#DR19-M1338	#DR20-M1338
2.366	64.3552	61.9893	d(GTTGGAGC{+T}T{+A}TGGCGTAGG{+C})	#DR19-M1208	#DR20-M1208
2.365	64.727	62.3622	d({+G}TTGGAGCTT{+A}{+T}GGCGTAGGC)	#DR19-M147	#DR20-M147
2.35	65.1376	62.788	d(GTTGGAGCTT{+A}{+T}GGCGTAG{+G}C)	#DR19-M1340	#DR20-M1340
2.341	65.2494	62.9085	d(GTTGGAGC{+T}T{+A}TGGCGTAG{+G}C)	#DR19-M1207	#DR20-M1207
2.341	63.9878	61.6472	d(GTTGG{+A}GCTT{+A}{+T}GGCGTAGGC)	#DR19-M922	#DR20-M922
2.34	64.9176	62.5779	d({+G}TTGGAGC{+T}T{+A}TGGCGTAGGC)	#DR19-M123	#DR20-M123
2.328	64.3173	61.9893	d(GTT{+G}GAGCTT{+A}{+T}GGCGTAGGC)	#DR19-M664	#DR20-M664
2.31	64.1975	61.8878	d(GTTGG{+A}GC{+T}T{+A}TGGCGTAGGC)	#DR19-M898	#DR20-M898
2.293	64.3625	62.069	d(GTTG{+G}AGCTT{+A}{+T}GGCGTAGGC)	#DR19-M801	#DR20-M801
2.285	64.5095	62.225	d(GTT{+G}GAGC{+T}T{+A}TGGCGTAGGC)	#DR19-M640	#DR20-M640
2.27	63.7048	61.4348	d(GTTGGAG{+C}TT{+A}{+T}GGCGTAGGC)	#DR19-M1120	#DR20-M1120
2.256	64.5604	62.3043	d(GTTG{+G}AGC{+T}T{+A}TGGCGTAGGC)	#DR19-M777	#DR20-M777
2.232	64.1506	61.9186	d(GT{+T}GGAGCTT{+A}TGGCGTA{+G}GC)	#DR19-M517	#DR20-M517
2.218	64.0509	61.8324	d(GT{+T}GGAGCTT{+A}TGGCGT{+A}GGC)	#DR19-M516	#DR20-M516
2.2	63.7772	61.5776	d(GT{+T}GGAGCTT{+A}TGGCGTAGG{+C})	#DR19-M519	#DR20-M519
2.187	64.9868	62.8	d(GTTGGAGC{+T}T{+A}TGGC{+G}TAGGC)	#DR19-M1203	#DR20-M1203
2.183	64.3435	62.1608	d(GTTGGAGC{+T}T{+A}TGG{+C}GTAGGC)	#DR19-M1202	#DR20-M1202
2.163	64.7213	62.5582	d(GT{+T}GGAGCTT{+A}TGGCGTAG{+G}C)	#DR19-M518	#DR20-M518
2.161	64.8931	62.7321	d(GTTGGAGCTT{+A}{+T}GGC{+G}TAGGC)	#DR19-M1336	#DR20-M1336
2.137	64.2516	62.1149	d(GTTGGAGCTT{+A}{+T}GG{+C}GTAGGC)	#DR19-M1335	#DR20-M1335
2.124	64.1623	62.0383	d(GTTGGA{+G}CTT{+A}{+T}GGCGTAGGC)	#DR19-M1028	#DR20-M1028
2.091	64.7661	62.6747	d(G{+T}TGGAGCTT{+A}TGGCGTA{+G}GC)	#DR19-M345	#DR20-M345
2.087	67.6661	65.5789	d({+G}TTGGAGCTT{+A}TGGCGTAG{+G}C)	#DR19-M155	#DR20-M155
2.086	64.3902	62.3043	d(GTTGGA{+G}C{+T}T{+A}TGGCGTAGGC)	#DR19-M1004	#DR20-M1004
2.079	64.6691	62.59	d(G{+T}TGGAGCTT{+A}TGGCGT{+A}GGC)	#DR19-M344	#DR20-M344
2.079	64.0377	61.9585	d(GTTGGAG{+C}{+T}T{+A}TGGCGTAGGC)	#DR19-M1096	#DR20-M1096
2.066	64.7921	62.7261	d({+G}T{+T}GGAGCTT{+A}TGGCGTAGGC)	#DR19-M30	#DR20-M30
2.066	63.7284	61.6627	d(GT{+T}GG{+A}GCTT{+A}TGGCGTAGGC)	#DR19-M444	#DR20-M444
2.054	63.8037	61.7492	d(GT{+T}GGAGCTT{+A}TGG{+C}GTAGGC)	#DR19-M513	#DR20-M513
2.043	64.4222	62.379	d(G{+T}TGGAGCTT{+A}TGGCGTAGG{+C})	#DR19-M347	#DR20-M347
2.042	63.3947	61.3524	d(GT{+T}GGAG{+C}TT{+A}TGGCGTAGGC)	#DR19-M473	#DR20-M473
2.04	64.4543	62.4139	d(GT{+T}GGAGCTT{+A}TGGC{+G}TAGGC)	#DR19-M514	#DR20-M514
2.028	64.9753	62.9476	d({+G}{+T}TGGAGCTT{+A}TGGCGTAGGC)	#DR19-M11	#DR20-M11
2.023	65.2623	63.2397	d({+G}TTGGAGCTT{+A}TGGCG{+T}AGGC)	#DR19-M152	#DR20-M152
2.013	65.308	63.2949	d(G{+T}TGGAGCTT{+A}TGGCGTAG{+G}C)	#DR19-M346	#DR20-M346
2.013	64.5197	62.5066	d(GTTGG{+A}GCTT{+A}TGGCG{+T}AGGC)	#DR19-M927	#DR20-M927
2.008	65.0816	63.0736	d(GTTGGAGCTT{+A}TGGCG{+T}A{+G}GC)	#DR19-M1374	#DR20-M1374
2.007	64.2749	62.2677	d(G{+T}TGG{+A}GCTT{+A}TGGCGTAGGC)	#DR19-M272	#DR20-M272
1.998	65.2694	63.271	d(GTTGGAGCT{+T}{+A}TGGCGTA{+G}GC)	#DR19-M1273	#DR20-M1273
1.998	65.2694	63.271	d(GTTGGAGCTT{+A}TGGCGTA{+G}GC)	#DR19-M1381	#DR20-M1381
1.995	64.2428	62.2479	d(GT{+T}G{+G}AGCTT{+A}TGGCGTAGGC)	#DR19-M428	#DR20-M428
1.994	64.4601	62.4656	d(GT{+T}{+G}GAGCTT{+A}TGGCGTAGGC)	#DR19-M411	#DR20-M411
1.993	64.3187	62.3257	d(GTTGGAGC{+T}T{+A}T{+G}GCGTAGGC)	#DR19-M1200	#DR20-M1200
1.993	64.8383	62.8452	d(GTT{+G}GAGCTT{+A}TGGCG{+T}AGGC)	#DR19-M669	#DR20-M669
1.989	65.1763	63.1874	d(GTTGGAGCTT{+A}TGGCGT{+A}GGC)	#DR19-M1377	#DR20-M1377
1.989	65.1763	63.1874	d(GTTGGAGCT{+T}{+A}TGGCGT{+A}GGC)	#DR19-M1272	#DR20-M1272
1.985	65.4693	63.484	d({+G}TTGGAGCT{+T}{+A}TGGCGTAGGC)	#DR19-M135	#DR20-M135
1.985	65.4693	63.484	d({+G}TTGGAGCTT{+A}TGGCGTAGGC)	#DR19-M146	#DR20-M146
1.98	64.646	62.6657	d(G{+T}T{+G}GAGCTT{+A}TGGCGTAGGC)	#DR19-M239	#DR20-M239
1.977	64.8859	62.9085	d(GTTG{+G}AGCTT{+A}TGGCG{+T}AGGC)	#DR19-M806	#DR20-M806
1.976	63.9701	61.9939	d(G{+T}TGGAG{+C}TT{+A}TGGCGTAGGC)	#DR19-M301	#DR20-M301
1.974	64.756	62.7819	d(GTTGGAGCTT{+A}TGGCG{+T}AGG{+C})	#DR19-M1376	#DR20-M1376
1.971	64.2326	62.2616	d(GTTGGAG{+C}TT{+A}TGGCG{+T}AGGC)	#DR19-M1125	#DR20-M1125
1.969	64.7314	62.7623	d(GTTGG{+A}GCTT{+A}TGGCGTAGGC)	#DR19-M921	#DR20-M921
1.969	64.7314	62.7623	d(GTTGG{+A}GCT{+T}{+A}TGGCGTAGGC)	#DR19-M910	#DR20-M910
1.96	64.6996	62.7397	d(G{+T}TG{+G}AGCTT{+A}TGGCGTAGGC)	#DR19-M256	#DR20-M256
1.955	64.9522	62.9971	d(GTTGGAGCTT{+A}TGGCGTAGG{+C})	#DR19-M1386	#DR20-M1386
1.955	64.9522	62.9971	d(GTTGGAGCT{+T}{+A}TGGCGTAGG{+C})	#DR19-M1275	#DR20-M1275
1.953	65.0472	63.0946	d(GTT{+G}GAGCT{+T}{+A}TGGCGTAGGC)	#DR19-M652	#DR20-M652
1.953	65.0472	63.0946	d(GTT{+G}GAGCTT{+A}TGGCGTAGGC)	#DR19-M663	#DR20-M663
1.947	64.7907	62.8437	d(GTTGGAGCTT{+A}TGGCG{+T}{+A}GGC)	#DR19-M1373	#DR20-M1373
1.944	66.5374	64.5938	d(GTTGGAGCTT{+A}TGGCGTA{+G}G{+C})	#DR19-M1383	#DR20-M1383
1.938	66.5778	64.6402	d(GTTGGAGCTT{+A}TGGCGT{+A}GG{+C})	#DR19-M1380	#DR20-M1380
1.937	65.0946	63.1575	d(GTTG{+G}AGCT{+T}{+A}TGGCGTAGGC)	#DR19-M789	#DR20-M789
1.937	65.6215	63.6841	d(GTTGGAGCTT{+A}TGGCG{+T}AG{+G}C)	#DR19-M1375	#DR20-M1375
1.937	65.0946	63.1575	d(GTTG{+G}AGCTT{+A}TGGCGTAGGC)	#DR19-M800	#DR20-M800
1.936	64.7574	62.8211	d(GTTGGAGC{+T}T{+A}TG{+G}CGTAGGC)	#DR19-M1201	#DR20-M1201
1.934	64.4208	62.4869	d(G{+T}TGGAGCTT{+A}TGG{+C}GTAGGC)	#DR19-M341	#DR20-M341
1.927	65.0587	63.132	d(G{+T}TGGAGCTT{+A}TGGC{+G}TAGGC)	#DR19-M342	#DR20-M342
1.925	64.4441	62.5187	d(GTTGGAG{+C}TT{+A}TGGCGTAGGC)	#DR19-M1119	#DR20-M1119
1.925	64.4441	62.5187	d(GTTGGAG{+C}T{+T}{+A}TGGCGTAGGC)	#DR19-M1108	#DR20-M1108
1.913	63.8465	61.934	d(GT{+T}GGA{+G}CTT{+A}TGGCGTAGGC)	#DR19-M459	#DR20-M459
1.908	67.0946	65.1864	d({+G}TTG{+G}AGCTT{+A}TGGCGTAGGC)	#DR19-M65	#DR20-M65
1.907	67.0491	65.1419	d({+G}TT{+G}GAGCTT{+A}TGGCGTAGGC)	#DR19-M48	#DR20-M48
1.907	66.8473	64.9407	d({+G}TTGG{+A}GCTT{+A}TGGCGTAGGC)	#DR19-M81	#DR20-M81
1.902	63.7727	61.8709	d(GT{+T}GGAGCTT{+A}T{+G}GCGTAGGC)	#DR19-M511	#DR20-M511
1.886	65.7661	63.8804	d(GTTGGAGCTT{+A}TGGCGTAG{+G}C)	#DR19-M1384	#DR20-M1384
1.886	65.7661	63.8804	d(GTTGGAGCT{+T}{+A}TGGCGTAG{+G}C)	#DR19-M1274	#DR20-M1274
1.882	64.6793	62.797	d(GTTGGA{+G}CTT{+A}TGGCG{+T}AGGC)	#DR19-M1033	#DR20-M1033
1.879	67.3778	65.4992	d({+G}TTGGAGCTT{+A}TGGCGT{+A}GGC)	#DR19-M153	#DR20-M153
1.879	65.2336	63.3545	d(GTTGGAGCTT{+A}TGGC{+G}{+T}AGGC)	#DR19-M1367	#DR20-M1367
1.875	64.4164	62.5415	d(G{+T}TGGA{+G}CTT{+A}TGGCGTAGGC)	#DR19-M287	#DR20-M287
1.875	67.3695	65.4949	d(GTTGGAGCTT{+A}TG{+G}CGTAG{+G}C)	#DR19-M1357	#DR20-M1357
1.873	67.0781	65.205	d(GTTGGAGCTT{+A}TGGC{+G}TAGG{+C})	#DR19-M1371	#DR20-M1371
1.867	64.769	62.9024	d(GTTGGAGCTT{+A}TGG{+C}G{+T}AGGC)	#DR19-M1361	#DR20-M1361
1.866	66.3405	64.4746	d(GTT{+G}G{+A}GCTT{+A}TGGCGTAGGC)	#DR19-M598	#DR20-M598
1.865	67.2543	65.3894	d(GTTGGAGCTT{+A}TGGCGT{+A}G{+G}C)	#DR19-M1379	#DR20-M1379
1.856	64.9277	63.0721	d(GTTGGAGCTT{+A}TGG{+C}GTAGGC)	#DR19-M1359	#DR20-M1359
1.856	64.9277	63.0721	d(GTTGGAGCT{+T}{+A}TGG{+C}GTAGGC)	#DR19-M1269	#DR20-M1269
1.854	65.5604	63.7063	d(GTTGGAGCTT{+A}TGGC{+G}TAGGC)	#DR19-M1366	#DR20-M1366
1.854	65.5604	63.7063	d(GTTGGAGCT{+T}{+A}TGGC{+G}TAGGC)	#DR19-M1270	#DR20-M1270
1.853	64.2165	62.3637	d(GT{+T}GGAGCTT{+A}TG{+G}CGTAGGC)	#DR19-M512	#DR20-M512
1.852	64.6851	62.8332	d(GTTGGAGCTT{+A}{+T}G{+G}CGTAGGC)	#DR19-M1334	#DR20-M1334
1.851	66.7669	64.9162	d(GTTGGAG{+C}TT{+A}TGGCGTAG{+G}C)	#DR19-M1128	#DR20-M1128
1.85	67.1263	65.2766	d(GTTGGAGCTT{+A}TGGC{+G}T{+A}GGC)	#DR19-M1368	#DR20-M1368
1.844	64.8888	63.0451	d(GTTGGA{+G}CTT{+A}TGGCGTAGGC)	#DR19-M1027	#DR20-M1027
1.844	64.8888	63.0451	d(GTTGGA{+G}CT{+T}{+A}TGGCGTAGGC)	#DR19-M1016	#DR20-M1016
1.837	66.4006	64.5633	d(GTTGG{+A}GCTT{+A}TGGCGTAGG{+C})	#DR19-M931	#DR20-M931
1.834	66.6738	64.8398	d(GTT{+G}GAGCTT{+A}TGGCGTAGG{+C})	#DR19-M673	#DR20-M673
1.832	66.7349	64.9032	d(GTTG{+G}AGCTT{+A}TGGCGTAGG{+C})	#DR19-M810	#DR20-M810
1.826	66.5736	64.7473	d({+G}TTGGAG{+C}TT{+A}TGGCGTAGGC)	#DR19-M110	#DR20-M110
1.822	67.3421	65.5205	d({+G}TTGGAGCTT{+A}TGGCGTA{+G}GC)	#DR19-M154	#DR20-M154
1.815	65.7803	63.9657	d(GTTGG{+A}G{+C}TT{+A}TGGCGTAGGC)	#DR19-M885	#DR20-M885
1.806	67.0353	65.2293	d(GTTGGAGCTT{+A}TGGCGT{+A}{+G}GC)	#DR19-M1378	#DR20-M1378
1.803	64.3917	62.5885	d(G{+T}TGGAGCTT{+A}T{+G}GCGTAGGC)	#DR19-M339	#DR20-M339
1.799	66.6154	64.8167	d(GTTGG{+A}GCTT{+A}TGGCGT{+A}GGC)	#DR19-M928	#DR20-M928
1.799	66.9635	65.1649	d(GTTG{+G}AGCTT{+A}TGGCGT{+A}GGC)	#DR19-M807	#DR20-M807
1.795	67.016	65.2208	d({+G}TTGGA{+G}CTT{+A}TGGCGTAGGC)	#DR19-M96	#DR20-M96
1.795	66.1343	64.3392	d(GTTG{+G}AG{+C}TT{+A}TGGCGTAGGC)	#DR19-M764	#DR20-M764
1.791	66.0893	64.2983	d(GTT{+G}GAG{+C}TT{+A}TGGCGTAGGC)	#DR19-M627	#DR20-M627
1.789	66.5959	64.8066	d(GTTGGAGCTT{+A}TGG{+C}GT{+A}GGC)	#DR19-M1362	#DR20-M1362
1.789	66.483	64.6938	d(GTTGGAGCTT{+A}TGG{+C}GTAGG{+C})	#DR19-M1365	#DR20-M1365
1.786	66.728	64.9421	d(GTTGGAGCTT{+A}TGGCGTAG{+G}{+C})	#DR19-M1385	#DR20-M1385
1.784	66.6585	64.8744	d(GTTGG{+A}GCTT{+A}TGGCGTA{+G}GC)	#DR19-M929	#DR20-M929
1.773	66.0935	64.3202	d(GTTGGAG{+C}TT{+A}TGGCGTAGG{+C})	#DR19-M1129	#DR20-M1129
1.755	64.8239	63.0691	d(G{+T}TGGAGCTT{+A}TG{+G}CGTAGGC)	#DR19-M340	#DR20-M340
1.754	66.3111	64.5575	d(GTTGGAG{+C}TT{+A}TGGCGT{+A}GGC)	#DR19-M1126	#DR20-M1126
1.752	64.6967	62.9446	d(GTTGGAGCTT{+A}T{+G}GCG{+T}AGGC)	#DR19-M1346	#DR20-M1346
1.752	66.9953	65.2437	d(GTTGGA{+G}CTT{+A}TGGC{+G}TAGGC)	#DR19-M1032	#DR20-M1032
1.751	67.1814	65.4308	d(GTTGGAGCTT{+A}TGGC{+G}TA{+G}GC)	#DR19-M1369	#DR20-M1369
1.747	66.5416	64.795	d(GTTG{+G}A{+G}CTT{+A}TGGCGTAGGC)	#DR19-M750	#DR20-M750
1.747	66.7363	64.9896	d(GTTGGA{+G}CTT{+A}TGGCGT{+A}GGC)	#DR19-M1034	#DR20-M1034
1.746	66.6905	64.945	d(GTTGGAGCTT{+A}TGG{+C}GTA{+G}GC)	#DR19-M1363	#DR20-M1363
1.743	67.1015	65.358	d(GTTGGAGCTT{+A}TG{+G}CGTA{+G}GC)	#DR19-M1356	#DR20-M1356
1.743	64.9004	63.1575	d(GTTGGAGCT{+T}{+A}T{+G}GCGTAGGC)	#DR19-M1267	#DR20-M1267
1.743	64.9004	63.1575	d(GTTGGAGCTT{+A}T{+G}GCGTAGGC)	#DR19-M1342	#DR20-M1342
1.742	64.3815	62.6399	d(GTTGGAGCTT{+A}{+T}{+G}GCGTAGGC)	#DR19-M1333	#DR20-M1333
1.738	66.49	64.7516	d(GTT{+G}GA{+G}CTT{+A}TGGCGTAGGC)	#DR19-M613	#DR20-M613
1.733	66.9123	65.1792	d(GTTG{+G}AGCTT{+A}TGGCGTA{+G}GC)	#DR19-M808	#DR20-M808
1.732	66.7904	65.0587	d(GTT{+G}GAGCTT{+A}TGGCGT{+A}GGC)	#DR19-M670	#DR20-M670
1.73	67.0739	65.3437	d({+G}TTGGAGCTT{+A}TGG{+C}GTAGGC)	#DR19-M150	#DR20-M150
1.729	67.4723	65.7435	d({+G}TTGGAGCTT{+A}TG{+G}CGTAGGC)	#DR19-M149	#DR20-M149
1.726	66.8348	65.1089	d(GTT{+G}GAGCTT{+A}TGGCGTA{+G}GC)	#DR19-M671	#DR20-M671
1.725	66.3489	64.6242	d(GTTGGAG{+C}TT{+A}TGGCGTA{+G}GC)	#DR19-M1127	#DR20-M1127
1.72	66.5067	64.7863	d(GTTGGA{+G}CTT{+A}TGGCGTAGG{+C})	#DR19-M1037	#DR20-M1037
1.716	65.1405	63.4245	d(GTTGGAGCTT{+A}TG{+G}CG{+T}AGGC)	#DR19-M1354	#DR20-M1354
1.702	65.3266	63.6249	d(GTTGGAGCT{+T}{+A}TG{+G}CGTAGGC)	#DR19-M1268	#DR20-M1268
1.702	65.3266	63.6249	d(GTTGGAGCTT{+A}TG{+G}CGTAGGC)	#DR19-M1351	#DR20-M1351
1.697	66.5555	64.8585	d(GTTGGAGCTT{+A}T{+G}GCGTAGG{+C})	#DR19-M1350	#DR20-M1350
1.696	66.8985	65.2021	d(GTT{+G}GAGCTT{+A}TG{+G}CGTAGGC)	#DR19-M666	#DR20-M666
1.692	66.7405	65.0486	d(GTTGGAGCTT{+A}T{+G}GCGT{+A}GGC)	#DR19-M1347	#DR20-M1347
1.687	66.9732	65.2866	d(GTTG{+G}AGCTT{+A}TG{+G}CGTAGGC)	#DR19-M803	#DR20-M803
1.685	65.7605	64.0759	d(GTTGGA{+G}{+C}TT{+A}TGGCGTAGGC)	#DR19-M991	#DR20-M991
1.676	67.1029	65.4265	d({+G}TTGGAGCTT{+A}T{+G}GCGTAGGC)	#DR19-M148	#DR20-M148
1.668	67.4982	65.8298	d({+G}TTGGAGCTT{+A}TGGC{+G}TAGGC)	#DR19-M151	#DR20-M151
1.651	66.2999	64.6489	d(GTTGG{+A}GCTT{+A}TGG{+C}GTAGGC)	#DR19-M925	#DR20-M925
1.649	66.8653	65.2165	d(GTTGG{+A}GCTT{+A}TGGC{+G}TAGGC)	#DR19-M926	#DR20-M926
1.645	66.4341	64.7892	d(GTTGGA{+G}CTT{+A}TGG{+C}GTAGGC)	#DR19-M1031	#DR20-M1031
1.64	67.516	65.8764	d(GTTGGAGCTT{+A}TGGC{+G}TAG{+G}C)	#DR19-M1370	#DR20-M1370
1.638	66.374	64.7357	d(GTTGGAGCTT{+A}T{+G}G{+C}GTAGGC)	#DR19-M1344	#DR20-M1344
1.632	66.728	65.096	d(GTTGGA{+G}CTT{+A}TG{+G}CGTAGGC)	#DR19-M1030	#DR20-M1030
1.631	66.5806	64.9493	d(GTT{+G}GAGCTT{+A}T{+G}GCGTAGGC)	#DR19-M665	#DR20-M665
1.629	66.4439	64.8152	d(GTTG{+G}{+A}GCTT{+A}TGGCGTAGGC)	#DR19-M735	#DR20-M735
1.627	66.6724	65.0457	d(GTTGGA{+G}CTT{+A}TGGCGTA{+G}GC)	#DR19-M1035	#DR20-M1035
1.623	66.639	65.0155	d(GTTG{+G}AGCTT{+A}T{+G}GCGTAGGC)	#DR19-M802	#DR20-M802
1.62	67.0312	65.4108	d(GTTGGAGCTT{+A}TG{+G}CGT{+A}GGC)	#DR19-M1355	#DR20-M1355
1.611	66.7113	65.1003	d(GTTGG{+A}GCTT{+A}TG{+G}CGTAGGC)	#DR19-M924	#DR20-M924
1.611	66.2816	64.6706	d(GTT{+G}{+G}AGCTT{+A}TGGCGTAGGC)	#DR19-M582	#DR20-M582
1.604	66.3167	64.7126	d(GTTGG{+A}GCTT{+A}T{+G}GCGTAGGC)	#DR19-M923	#DR20-M923
1.599	65.9851	64.3858	d(GTTGGAG{+C}TT{+A}TGG{+C}GTAGGC)	#DR19-M1123	#DR20-M1123
1.594	66.9621	65.368	d(GTTGGAGCTT{+A}T{+G}GC{+G}TAGGC)	#DR19-M1345	#DR20-M1345
1.59	66.4006	64.8109	d(GTTGGAG{+C}TT{+A}TG{+G}CGTAGGC)	#DR19-M1122	#DR20-M1122
1.59	66.5332	64.9436	d(GTTG{+G}AGCTT{+A}TGG{+C}GTAGGC)	#DR19-M804	#DR20-M804
1.584	66.4579	64.8744	d(GTT{+G}GAGCTT{+A}TGG{+C}GTAGGC)	#DR19-M667	#DR20-M667
1.574	66.0147	64.4412	d(GTTGGAG{+C}TT{+A}T{+G}GCGTAGGC)	#DR19-M1121	#DR20-M1121
1.574	66.5667	64.9925	d(GTTGGAGCTT{+A}TGG{+C}{+G}TAGGC)	#DR19-M1360	#DR20-M1360
1.569	66.4146	64.8455	d(GTTGGA{+G}CTT{+A}T{+G}GCGTAGGC)	#DR19-M1029	#DR20-M1029
1.562	66.5025	64.9407	d(GTTGGAG{+C}TT{+A}TGGC{+G}TAGGC)	#DR19-M1124	#DR20-M1124
1.562	66.5262	64.9637	d(GTTGGAGCTT{+A}T{+G}{+G}CGTAGGC)	#DR19-M1343	#DR20-M1343
1.559	66.8015	65.2422	d(GTTGGAGCTT{+A}TG{+G}CGTAGG{+C})	#DR19-M1358	#DR20-M1358
1.556	66.3586	64.8022	d(GTTGG{+A}{+G}CTT{+A}TGGCGTAGGC)	#DR19-M871	#DR20-M871
1.55	67.1415	65.5916	d(GTTG{+G}AGCTT{+A}TGGCGTAG{+G}C)	#DR19-M809	#DR20-M809
1.542	66.6835	65.1419	d(GTTGGAGCTT{+A}T{+G}GCGTA{+G}GC)	#DR19-M1348	#DR20-M1348
1.533	66.7571	65.2236	d(GTTGG{+A}GCTT{+A}TGGCGTAG{+G}C)	#DR19-M930	#DR20-M930
1.517	67.0187	65.502	d(GTT{+G}GAGCTT{+A}TGGCGTAG{+G}C)	#DR19-M672	#DR20-M672
1.499	66.9123	65.4137	d(GTTG{+G}AGCTT{+A}TGGC{+G}TAGGC)	#DR19-M805	#DR20-M805
1.471	66.7974	65.3266	d(GTT{+G}GAGCTT{+A}TGGC{+G}TAGGC)	#DR19-M668	#DR20-M668
1.464	66.7807	65.3166	d(GTTGGAGCTT{+A}TGG{+C}GTAG{+G}C)	#DR19-M1364	#DR20-M1364
1.451	66.469	65.0184	d(GTTGGAGCTT{+A}TG{+G}{+C}GTAGGC)	#DR19-M1352	#DR20-M1352
1.428	67.0298	65.6016	d(GTTGGAGCTT{+A}TG{+G}C{+G}TAGGC)	#DR19-M1353	#DR20-M1353
1.426	66.8611	65.4351	d(GTTGGA{+G}CTT{+A}TGGCGTAG{+G}C)	#DR19-M1036	#DR20-M1036
1.371	66.8957	65.5248	d(GTTGGAGCTT{+A}T{+G}GCGTAG{+G}C)	#DR19-M1349	#DR20-M1349
1.296	66.6098	65.3137	d({+G}TTGGAGCTT{+A}TGGCGTAGG{+C})	#DR19-M156	#DR20-M156
1.2	66.3838	65.1835	d(GTTGGAGCTT{+A}TGGCGTA{+G}{+G}C)	#DR19-M1382	#DR20-M1382
1.047	66.778	65.7307	d(GTTGGAGCTTATG{+G}C{+G}TAG{+G}C)	#DR19-M1482	#DR20-M1482
0.963	66.9469	65.9837	d({+G}TTGGAGCTTATG{+G}C{+G}TAGGC)	#DR19-M178	#DR20-M178
0.821	66.3824	65.5618	d(GTTG{+G}AGCTTATG{+G}CGTAG{+G}C)	#DR19-M836	#DR20-M836
0.793	66.4551	65.6626	d({+G}TTGGAGCTTAT{+G}GCGTAG{+G}C)	#DR19-M174	#DR20-M174
0.718	66.3978	65.6797	d(GTTG{+G}AGCTTATGGC{+G}TAG{+G}C)	#DR19-M849	#DR20-M849
0.717	66.1793	65.4622	d(GTT{+G}GAGCTTATGGC{+G}TAG{+G}C)	#DR19-M712	#DR20-M712
0.689	66.1512	65.4622	d(GTT{+G}GAGCTTATG{+G}CGTAG{+G}C)	#DR19-M699	#DR20-M699
0.685	56.7389	56.0535	d(GT{+T}GGAGCTTA{+T}GGCG{+T}AGGC)	#DR19-M525	#DR20-M525
0.678	56.2158	55.5373	d(G{+T}{+T}GGAGCTTA{+T}GGCGTAGGC)	#DR19-M222	#DR20-M222
0.622	57.3784	56.7563	d(GT{+T}GGAGCT{+T}A{+T}GGCGTAGGC)	#DR19-M499	#DR20-M499
0.622	57.3784	56.7563	d(GT{+T}GGAGCTTA{+T}GGCGTAGGC)	#DR19-M520	#DR20-M520
0.619	56.367	55.7482	d(G{+T}TGGAGC{+T}TA{+T}GGCGTAGGC)	#DR19-M315	#DR20-M315
0.611	54.6031	53.9921	d(GT{+T}GGAGC{+T}TA{+T}GGCGTAGGC)	#DR19-M487	#DR20-M487
0.585	57.1727	56.5874	d(GTTGGAGC{+T}TA{+T}GGCG{+T}AGGC)	#DR19-M1214	#DR20-M1214
0.56	66.1498	65.5902	d(GTTGGA{+G}CTTAT{+G}GCGTA{+G}GC)	#DR19-M1054	#DR20-M1054
0.55	66.0133	65.4636	d(GTT{+G}GAG{+C}TTATGGCGTAG{+G}C)	#DR19-M636	#DR20-M636
0.548	66.0105	65.4622	d(GTTGGAG{+C}TTATG{+G}CGTA{+G}GC)	#DR19-M1154	#DR20-M1154
0.544	57.7716	57.2277	d(GTTGGAGC{+T}TA{+T}GGCGTAGGC)	#DR19-M1209	#DR20-M1209
0.542	57.7716	57.2294	d(GTTGGAGC{+T}{+T}A{+T}GGCGTAGGC)	#DR19-M1188	#DR20-M1188
0.533	66.1301	65.5973	d(GTTG{+G}AG{+C}TTATGGCGTAG{+G}C)	#DR19-M773	#DR20-M773
0.51	65.9724	65.4622	d(GTTGGAGCTTATG{+G}{+C}{+G}TAGGC)	#DR19-M1472	#DR20-M1472
0.507	58.6911	58.1845	d(G{+T}TGGAGCTTA{+T}GGCGTAGGC)	#DR19-M348	#DR20-M348
0.507	66.1526	65.6456	d(GTT{+G}GAGCTTAT{+G}GCGTA{+G}GC)	#DR19-M690	#DR20-M690
0.505	58.6911	58.1861	d(G{+T}TGGAGCT{+T}A{+T}GGCGTAGGC)	#DR19-M327	#DR20-M327
0.472	65.9386	65.4664	d(GTTGGAGCTTAT{+G}GCGTAG{+G}{+C})	#DR19-M1468	#DR20-M1468
0.465	58.1845	57.7191	d(G{+T}TGGAGCTTA{+T}GGCG{+T}AGGC)	#DR19-M353	#DR20-M353
0.462	65.9245	65.4622	d(GTTGGAG{+C}TTATGG{+C}GTAG{+G}C)	#DR19-M1162	#DR20-M1162
0.454	59.2325	58.7788	d(GTTGGAGCTTA{+T}GGCG{+T}AGGC)	#DR19-M1418	#DR20-M1418
0.454	59.2325	58.7788	d(GTTGGAGCT{+T}A{+T}GGCG{+T}AGGC)	#DR19-M1281	#DR20-M1281
0.431	65.8934	65.4622	d(GTT{+G}GAGCTTATGG{+C}GTA{+G}GC)	#DR19-M705	#DR20-M705
0.428	65.9738	65.5461	d(GTTG{+G}AGCTTATGGCGTAG{+G}{+C})	#DR19-M864	#DR20-M864
0.419	66.0386	65.6201	d(GTTG{+G}AGCTTATGG{+C}GTA{+G}GC)	#DR19-M842	#DR20-M842
0.415	59.649	59.2341	d(GTTGGAGCT{+T}A{+T}GGCGTAGGC)	#DR19-M1276	#DR20-M1276
0.415	59.649	59.2341	d(GTTGGAGCTTA{+T}GGCGTAGGC)	#DR19-M1387	#DR20-M1387
0.403	66.3293	65.9259	d(GTTGGAGCTTATGGC{+G}TAG{+G}{+C})	#DR19-M1535	#DR20-M1535
0.403	66.2396	65.8369	d(GTTGG{+A}GCTTAT{+G}GC{+G}TAGGC)	#DR19-M945	#DR20-M945
0.388	66.2914	65.9033	d({+G}TT{+G}GAGCTTATGG{+C}GTAGGC)	#DR19-M52	#DR20-M52
0.382	66.0541	65.6726	d(GTTGGA{+G}CTTAT{+G}{+G}CGTAGGC)	#DR19-M1049	#DR20-M1049
0.376	65.8383	65.4622	d(GTTGGAGCTTAT{+G}{+G}CGTAGG{+C})	#DR19-M1441	#DR20-M1441
0.374	66.4983	66.1245	d(GTTGGAGCTTAT{+G}GC{+G}TA{+G}GC)	#DR19-M1452	#DR20-M1452
0.373	66.4621	66.0893	d({+G}TT{+G}GAGCTTAT{+G}GCGTAGGC)	#DR19-M50	#DR20-M50
0.37	60.5098	60.1401	d(GT{+T}GGAGCTTA{+T}GGCGTAGG{+C})	#DR19-M529	#DR20-M529
0.368	65.8298	65.4622	d(GTT{+G}GAGCTTATGGCGTAG{+G}{+C})	#DR19-M727	#DR20-M727
0.364	60.845	60.4813	d(GTTGGAGC{+T}TA{+T}GGCGTAGG{+C})	#DR19-M1218	#DR20-M1218
0.35	66.2929	65.9428	d(GTTGG{+A}GCTTATGGC{+G}TA{+G}GC)	#DR19-M969	#DR20-M969
0.341	66.3419	66.0006	d({+G}TTGGAGCTTAT{+G}G{+C}GTAGGC)	#DR19-M169	#DR20-M169
0.337	61.1995	60.8623	d(GTTGGAGC{+T}TA{+T}GGCGTA{+G}GC)	#DR19-M1216	#DR20-M1216
0.336	60.9237	60.5875	d(GT{+T}GGAGCTTA{+T}GGCGTA{+G}GC)	#DR19-M527	#DR20-M527
0.335	61.8617	61.5264	d(GTTGGAGC{+T}TA{+T}GGCGTAG{+G}C)	#DR19-M1217	#DR20-M1217
0.334	61.5868	61.2526	d(GT{+T}GGAGCTTA{+T}GGCGTAG{+G}C)	#DR19-M528	#DR20-M528
0.334	60.856	60.5225	d(GT{+T}GGAGCTTA{+T}GGCGT{+A}GGC)	#DR19-M526	#DR20-M526
0.333	61.1417	60.8088	d(GTTGGAGC{+T}TA{+T}GGCGT{+A}GGC)	#DR19-M1215	#DR20-M1215
0.329	66.0626	65.7335	d(GTT{+G}GAGCTTAT{+G}{+G}CGTAGGC)	#DR19-M685	#DR20-M685
0.327	66.1877	65.8609	d(GTT{+G}{+G}AGCTTATG{+G}CGTAGGC)	#DR19-M585	#DR20-M585
0.325	66.1905	65.8651	d(GTTG{+G}AGCTTAT{+G}{+G}CGTAGGC)	#DR19-M822	#DR20-M822
0.323	66.1413	65.8185	d(GTTG{+G}AGCTTATG{+G}{+C}GTAGGC)	#DR19-M831	#DR20-M831
0.321	66.0119	65.691	d(GTT{+G}GAGCTTATG{+G}{+C}GTAGGC)	#DR19-M694	#DR20-M694
0.32	61.4255	61.1057	d(G{+T}TGGAGCTTA{+T}GGCGTAGG{+C})	#DR19-M357	#DR20-M357
0.316	61.5249	61.2089	d({+G}TTGGAGC{+T}TA{+T}GGCGTAGGC)	#DR19-M124	#DR20-M124
0.313	60.8419	60.5289	d(GTTGG{+A}GC{+T}TA{+T}GGCGTAGGC)	#DR19-M899	#DR20-M899
0.307	66.469	66.1624	d({+G}TT{+G}GAGCTTATGGCGTA{+G}GC)	#DR19-M56	#DR20-M56
0.307	61.1901	60.8828	d(GTT{+G}GAGC{+T}TA{+T}GGCGTAGGC)	#DR19-M641	#DR20-M641
0.303	66.3307	66.0274	d(GTTGGA{+G}CTTATGGCGT{+A}{+G}GC)	#DR19-M1084	#DR20-M1084
0.303	66.1975	65.8948	d(GTTGGAGCTTAT{+G}{+G}CGTA{+G}GC)	#DR19-M1439	#DR20-M1439
0.302	61.7692	61.4674	d(G{+T}TGGAGCTTA{+T}GGCGTA{+G}GC)	#DR19-M355	#DR20-M355
0.3	61.2947	60.9944	d(GTTG{+G}AGC{+T}TA{+T}GGCGTAGGC)	#DR19-M778	#DR20-M778
0.298	61.6998	61.4022	d(G{+T}TGGAGCTTA{+T}GGCGT{+A}GGC)	#DR19-M354	#DR20-M354
0.296	62.4155	62.1195	d(G{+T}TGGAGCTTA{+T}GGCGTAG{+G}C)	#DR19-M356	#DR20-M356
0.295	61.8801	61.5853	d(GTTGGAGC{+T}TA{+T}GGC{+G}TAGGC)	#DR19-M1213	#DR20-M1213
0.293	61.2573	60.9645	d(GTTGGAGC{+T}TA{+T}GG{+C}GTAGGC)	#DR19-M1212	#DR20-M1212
0.292	61.8986	61.607	d(GTTGGAGCTTA{+T}GGCG{+T}AGG{+C})	#DR19-M1422	#DR20-M1422
0.29	66.4397	66.1498	d(GTT{+G}GAGCTTATGGC{+G}T{+A}GGC)	#DR19-M710	#DR20-M710
0.29	60.9064	60.616	d(GT{+T}GGAGCTTA{+T}GG{+C}GTAGGC)	#DR19-M523	#DR20-M523
0.289	61.5636	61.2744	d(GT{+T}GGAGCTTA{+T}GGC{+G}TAGGC)	#DR19-M524	#DR20-M524
0.289	66.0921	65.8029	d(GTTGG{+A}{+G}CTTATGGCGTA{+G}GC)	#DR19-M879	#DR20-M879
0.287	61.8139	61.5264	d({+G}T{+T}GGAGCTTA{+T}GGCGTAGGC)	#DR19-M31	#DR20-M31
0.286	66.6627	66.3768	d({+G}TTGGA{+G}CTTATGGCGT{+A}GGC)	#DR19-M103	#DR20-M103
0.285	62.1302	61.8447	d(GTTGGAGCT{+T}A{+T}GGCGTAGG{+C})	#DR19-M1285	#DR20-M1285
0.285	60.7394	60.4543	d(GT{+T}GG{+A}GCTTA{+T}GGCGTAGGC)	#DR19-M445	#DR20-M445
0.285	62.1302	61.8447	d(GTTGGAGCTTA{+T}GGCGTAGG{+C})	#DR19-M1432	#DR20-M1432
0.282	60.4368	60.1545	d(GT{+T}GGAG{+C}TTA{+T}GGCGTAGGC)	#DR19-M474	#DR20-M474
0.28	61.0352	60.7551	d(GTTGGAG{+C}{+T}TA{+T}GGCGTAGGC)	#DR19-M1097	#DR20-M1097
0.278	65.1247	64.847	d({+G}TTGGAGCTTA{+T}GGCGTAG{+G}C)	#DR19-M165	#DR20-M165
0.277	62.2204	61.9432	d(GTTGGAGCTTA{+T}GGCG{+T}A{+G}GC)	#DR19-M1420	#DR20-M1420
0.277	61.9985	61.7214	d(GTTGGAGCTTA{+T}GGCG{+T}{+A}GGC)	#DR19-M1419	#DR20-M1419
0.276	62.3516	62.0751	d({+G}TTGGAGCTTA{+T}GGCG{+T}AGGC)	#DR19-M162	#DR20-M162
0.275	66.1174	65.8425	d(GTTG{+G}AGCTTATGG{+C}{+G}TAGGC)	#DR19-M839	#DR20-M839
0.274	65.9879	65.7137	d(GTT{+G}GAGCTTATGG{+C}{+G}TAGGC)	#DR19-M702	#DR20-M702
0.274	62.4246	62.1501	d(GTTGGAGCT{+T}A{+T}GGCGTA{+G}GC)	#DR19-M1283	#DR20-M1283
0.274	62.4246	62.1501	d(GTTGGAGCTTA{+T}GGCGTA{+G}GC)	#DR19-M1427	#DR20-M1427
0.273	61.3757	61.1026	d(GTTGGA{+G}C{+T}TA{+T}GGCGTAGGC)	#DR19-M1005	#DR20-M1005
0.273	62.0659	61.7924	d({+G}{+T}TGGAGCTTA{+T}GGCGTAGGC)	#DR19-M12	#DR20-M12
0.272	61.6163	61.3446	d(GTTGG{+A}GCTTA{+T}GGCG{+T}AGGC)	#DR19-M937	#DR20-M937
0.271	61.385	61.1135	d(G{+T}TGG{+A}GCTTA{+T}GGCGTAGGC)	#DR19-M273	#DR20-M273
0.27	61.9632	61.6936	d(GTT{+G}GAGCTTA{+T}GGCG{+T}AGGC)	#DR19-M679	#DR20-M679
0.27	62.3546	62.0843	d(GTTGGAGCTTA{+T}GGCGT{+A}GGC)	#DR19-M1423	#DR20-M1423
0.27	66.0823	65.8128	d(GTTGGAGCTTATG{+G}{+C}GTA{+G}GC)	#DR19-M1475	#DR20-M1475
0.269	63.0571	62.788	d(GTTGGAGCT{+T}A{+T}GGCGTAG{+G}C)	#DR19-M1284	#DR20-M1284
0.269	63.0571	62.788	d(GTTGGAGCTTA{+T}GGCGTAG{+G}C)	#DR19-M1430	#DR20-M1430
0.269	62.8513	62.5824	d(GTTGGAGCTTA{+T}GGCG{+T}AG{+G}C)	#DR19-M1421	#DR20-M1421
0.269	62.3546	62.0858	d(GTTGGAGCT{+T}A{+T}GGCGT{+A}GGC)	#DR19-M1282	#DR20-M1282
0.269	66.3558	66.0865	d(GTTGGA{+G}CTTATGGC{+G}TAGG{+C})	#DR19-M1077	#DR20-M1077
0.267	61.371	61.1041	d(GT{+T}G{+G}AGCTTA{+T}GGCGTAGGC)	#DR19-M429	#DR20-M429
0.267	61.593	61.3259	d(GT{+T}{+G}GAGCTTA{+T}GGCGTAGGC)	#DR19-M412	#DR20-M412
0.267	61.797	61.5295	d(G{+T}T{+G}GAGCTTA{+T}GGCGTAGGC)	#DR19-M240	#DR20-M240
0.265	61.1292	60.8639	d(G{+T}TGGAG{+C}TTA{+T}GGCGTAGGC)	#DR19-M302	#DR20-M302
0.265	66.6015	66.3363	d(GTTGGAGCTTAT{+G}GCGT{+A}G{+G}C)	#DR19-M1462	#DR20-M1462
0.264	61.3944	61.1307	d(GTTGGAG{+C}TTA{+T}GGCG{+T}AGGC)	#DR19-M1135	#DR20-M1135
0.264	62.6263	62.3622	d({+G}TTGGAGCT{+T}A{+T}GGCGTAGGC)	#DR19-M136	#DR20-M136
0.264	62.6263	62.3622	d({+G}TTGGAGCTTA{+T}GGCGTAGGC)	#DR19-M157	#DR20-M157
0.263	62.0414	61.7785	d(GTTG{+G}AGCTTA{+T}GGCG{+T}AGGC)	#DR19-M816	#DR20-M816
0.261	61.9078	61.6472	d(GTTGG{+A}GCT{+T}A{+T}GGCGTAGGC)	#DR19-M911	#DR20-M911
0.261	61.9078	61.6472	d(GTTGG{+A}GCTTA{+T}GGCGTAGGC)	#DR19-M932	#DR20-M932
0.26	62.3531	62.0935	d(G{+T}TGGAGCTTA{+T}GGC{+G}TAGGC)	#DR19-M352	#DR20-M352
0.259	61.8878	61.6286	d(G{+T}TG{+G}AGCTTA{+T}GGCGTAGGC)	#DR19-M257	#DR20-M257
0.259	62.2479	61.9893	d(GTT{+G}GAGCTTA{+T}GGCGTAGGC)	#DR19-M674	#DR20-M674
0.259	61.7137	61.455	d(G{+T}TGGAGCTTA{+T}GG{+C}GTAGGC)	#DR19-M351	#DR20-M351
0.259	62.2479	61.9893	d(GTT{+G}GAGCT{+T}A{+T}GGCGTAGGC)	#DR19-M653	#DR20-M653
0.258	66.0738	65.8157	d(GTTGGAGCTTATGG{+C}GTA{+G}{+G}C)	#DR19-M1516	#DR20-M1516
0.257	64.2253	63.9687	d(GTTGGAGCTTA{+T}GGCGTAG{+G}{+C})	#DR19-M1431	#DR20-M1431
0.256	63.8082	63.5522	d(GTTGGAGCTTA{+T}GGCGTA{+G}G{+C})	#DR19-M1429	#DR20-M1429
0.254	62.3226	62.069	d(GTTG{+G}AGCT{+T}A{+T}GGCGTAGGC)	#DR19-M790	#DR20-M790
0.254	62.3226	62.069	d(GTTG{+G}AGCTTA{+T}GGCGTAGGC)	#DR19-M811	#DR20-M811
0.252	66.1582	65.9061	d(GTTGGAGCTTAT{+G}{+G}CGT{+A}GGC)	#DR19-M1438	#DR20-M1438
0.252	64.54	64.2881	d(GTTGGAGCTTA{+T}GGCGTA{+G}{+G}C)	#DR19-M1428	#DR20-M1428
0.251	61.6859	61.4348	d(GTTGGAG{+C}T{+T}A{+T}GGCGTAGGC)	#DR19-M1109	#DR20-M1109
0.251	61.6859	61.4348	d(GTTGGAG{+C}TTA{+T}GGCGTAGGC)	#DR19-M1130	#DR20-M1130
0.248	61.101	60.8529	d(GT{+T}GGA{+G}CTTA{+T}GGCGTAGGC)	#DR19-M460	#DR20-M460
0.248	63.8686	63.6204	d(GTTGGAGCTTA{+T}GGCGT{+A}GG{+C})	#DR19-M1426	#DR20-M1426
0.247	66.5653	66.3181	d(GTTG{+G}AGCTTATGGC{+G}T{+A}GGC)	#DR19-M847	#DR20-M847
0.247	64.6257	64.3785	d(GTTGGAGCTTA{+T}GGCGT{+A}G{+G}C)	#DR19-M1425	#DR20-M1425
0.246	62.0797	61.834	d(GTTGGAGC{+T}TA{+T}G{+G}CGTAGGC)	#DR19-M1211	#DR20-M1211
0.246	66.5778	66.3321	d({+G}TTG{+G}AGCTTATGGCGTA{+G}GC)	#DR19-M73	#DR20-M73
0.245	64.4877	64.2428	d(GTTGGAGCTTA{+T}GGCGT{+A}{+G}GC)	#DR19-M1424	#DR20-M1424
0.244	64.6315	64.3873	d(GTTGG{+A}GCTTA{+T}GGCGTAG{+G}C)	#DR19-M940	#DR20-M940
0.243	63.926	63.6826	d(GTT{+G}{+G}AGCTTA{+T}GGCGTAGGC)	#DR19-M583	#DR20-M583
0.241	64.6518	64.4106	d({+G}TTGGAGCTTA{+T}GGCGTAGG{+C})	#DR19-M166	#DR20-M166
0.241	62.6082	62.3668	d(GTTGGAGCTTA{+T}GGC{+G}{+T}AGGC)	#DR19-M1413	#DR20-M1413
0.24	64.3756	64.136	d(GTTGGAG{+C}TTA{+T}GGCGTAG{+G}C)	#DR19-M1138	#DR20-M1138
0.239	62.1685	61.9294	d(GTTGGAGCTTA{+T}GG{+C}G{+T}AGGC)	#DR19-M1407	#DR20-M1407
0.239	61.6812	61.4426	d(GT{+T}GGAGCTTA{+T}G{+G}CGTAGGC)	#DR19-M522	#DR20-M522
0.239	61.9893	61.7507	d(GTTGGA{+G}CTTA{+T}GGCG{+T}AGGC)	#DR19-M1043	#DR20-M1043
0.238	61.7445	61.5062	d(G{+T}TGGA{+G}CTTA{+T}GGCGTAGGC)	#DR19-M288	#DR20-M288
0.237	64.4004	64.1638	d({+G}TTG{+G}AGCTTA{+T}GGCGTAGGC)	#DR19-M66	#DR20-M66
0.237	64.3523	64.1155	d({+G}TT{+G}GAGCTTA{+T}GGCGTAGGC)	#DR19-M49	#DR20-M49
0.236	63.6944	63.4587	d(GTT{+G}G{+A}GCTTA{+T}GGCGTAGGC)	#DR19-M599	#DR20-M599
0.236	62.9686	62.7321	d(GTTGGAGCTTA{+T}GGC{+G}TAGGC)	#DR19-M1412	#DR20-M1412
0.236	62.9686	62.7321	d(GTTGGAGCT{+T}A{+T}GGC{+G}TAGGC)	#DR19-M1280	#DR20-M1280
0.235	62.35	62.1149	d(GTTGGAGCT{+T}A{+T}GG{+C}GTAGGC)	#DR19-M1279	#DR20-M1279
0.235	62.35	62.1149	d(GTTGGAGCTTA{+T}GG{+C}GTAGGC)	#DR19-M1405	#DR20-M1405
0.233	64.1579	63.9246	d({+G}TTGG{+A}GCTTA{+T}GGCGTAGGC)	#DR19-M82	#DR20-M82
0.232	64.8008	64.5691	d({+G}TTGGAGCTTA{+T}GGCGTA{+G}GC)	#DR19-M164	#DR20-M164
0.229	62.2677	62.0383	d(GTTGGA{+G}CT{+T}A{+T}GGCGTAGGC)	#DR19-M1017	#DR20-M1017
0.229	64.0979	63.8686	d(GTT{+G}GAGCTTA{+T}GGCGTAGG{+C})	#DR19-M683	#DR20-M683
0.228	62.2662	62.0383	d(GTTGGA{+G}CTTA{+T}GGCGTAGGC)	#DR19-M1038	#DR20-M1038
0.226	66.0274	65.8015	d(GTTGG{+A}GCTTATGGCGTA{+G}{+G}C)	#DR19-M982	#DR20-M982
0.225	64.1374	63.9128	d(GTTGG{+A}GCTTA{+T}GGCGTA{+G}GC)	#DR19-M939	#DR20-M939
0.225	64.7372	64.5124	d(GTTGGAGCTTA{+T}GGC{+G}TA{+G}GC)	#DR19-M1415	#DR20-M1415
0.225	63.2098	62.9851	d(GTTGG{+A}G{+C}TTA{+T}GGCGTAGGC)	#DR19-M886	#DR20-M886
0.225	63.3426	63.1171	d(GTTGGA{+G}{+C}TTA{+T}GGCGTAGGC)	#DR19-M992	#DR20-M992
0.225	64.572	64.3465	d(GTTGGAGCTTA{+T}GGC{+G}T{+A}GGC)	#DR19-M1414	#DR20-M1414
0.225	63.8288	63.6041	d(GTTGG{+A}GCTTA{+T}GGCGTAGG{+C})	#DR19-M941	#DR20-M941
0.224	64.495	64.2706	d(GTTG{+G}AGCTTA{+T}GGCGTA{+G}GC)	#DR19-M818	#DR20-M818
0.224	64.3129	64.0891	d(GTTGGA{+G}CTTA{+T}GGCGTA{+G}GC)	#DR19-M1045	#DR20-M1045
0.224	64.0465	63.8229	d(GTTG{+G}{+A}GCTTA{+T}GGCGTAGGC)	#DR19-M736	#DR20-M736
0.224	65.2923	65.0687	d(GTTGGAGCTTA{+T}G{+G}CGTAG{+G}C)	#DR19-M1403	#DR20-M1403
0.223	64.7719	64.5488	d({+G}TTGGAGCTTA{+T}GGCGT{+A}GGC)	#DR19-M163	#DR20-M163
0.222	61.9463	61.7245	d(GTTGGAGC{+T}TA{+T}{+G}GCGTAGGC)	#DR19-M1210	#DR20-M1210
0.222	64.8037	64.5821	d(GTT{+G}GAGCTTA{+T}GGC{+G}TAGGC)	#DR19-M678	#DR20-M678
0.222	64.3829	64.1609	d(GTT{+G}GAGCTTA{+T}GGCGT{+A}GGC)	#DR19-M680	#DR20-M680
0.221	64.5255	64.3042	d(GTTGGAGCTTA{+T}GGC{+G}TAGG{+C})	#DR19-M1417	#DR20-M1417
0.221	63.5967	63.3754	d(GTTG{+G}AG{+C}TTA{+T}GGCGTAGGC)	#DR19-M765	#DR20-M765
0.22	66.3153	66.0949	d(GTT{+G}GAGCTTATGGCGT{+A}{+G}GC)	#DR19-M720	#DR20-M720
0.219	64.1037	63.8848	d(GTTGG{+A}{+G}CTTA{+T}GGCGTAGGC)	#DR19-M872	#DR20-M872
0.219	64.1872	63.9687	d(GTT{+G}GAGCTTA{+T}GG{+C}GTAGGC)	#DR19-M677	#DR20-M677
0.219	64.001	63.7816	d({+G}TTGGAG{+C}TTA{+T}GGCGTAGGC)	#DR19-M111	#DR20-M111
0.218	63.9054	63.687	d(GTTGGAG{+C}TTA{+T}GGCGTA{+G}GC)	#DR19-M1137	#DR20-M1137
0.217	65.2308	65.0141	d({+G}TTGGAGCTTA{+T}GGC{+G}TAGGC)	#DR19-M161	#DR20-M161
0.217	64.4514	64.234	d(GTTG{+G}AGCTTA{+T}GGCGT{+A}GGC)	#DR19-M817	#DR20-M817
0.217	64.5255	64.3085	d(GTTGG{+A}GCTTA{+T}GGC{+G}TAGGC)	#DR19-M936	#DR20-M936
0.216	64.1697	63.954	d(GTTG{+G}AGCTTA{+T}GGCGTAGG{+C})	#DR19-M820	#DR20-M820
0.215	66.0443	65.8298	d(GTTG{+G}{+A}GCTTATGGCGTA{+G}GC)	#DR19-M743	#DR20-M743
0.215	62.4276	62.2128	d(G{+T}TGGAGCTTA{+T}G{+G}CGTAGGC)	#DR19-M350	#DR20-M350
0.214	63.6056	63.3918	d(GTTGGAG{+C}TTA{+T}GGCGTAGG{+C})	#DR19-M1139	#DR20-M1139
0.214	64.883	64.6691	d(GTTG{+G}AGCTTA{+T}GGC{+G}TAGGC)	#DR19-M815	#DR20-M815
0.214	64.1418	63.9275	d(GTTGGAGCTTA{+T}GG{+C}GT{+A}GGC)	#DR19-M1408	#DR20-M1408
0.213	61.5078	61.2947	d(GT{+T}GGAGCTTA{+T}{+G}GCGTAGGC)	#DR19-M521	#DR20-M521
0.213	64.0803	63.8671	d(GTTG{+G}A{+G}CTTA{+T}GGCGTAGGC)	#DR19-M751	#DR20-M751
0.213	64.0392	63.8259	d(GTT{+G}GA{+G}CTTA{+T}GGCGTAGGC)	#DR19-M614	#DR20-M614
0.213	63.5478	63.3352	d(GTT{+G}GAG{+C}TTA{+T}GGCGTAGGC)	#DR19-M628	#DR20-M628
0.212	64.3785	64.1667	d(GTTGGAGCTTA{+T}GG{+C}{+G}TAGGC)	#DR19-M1406	#DR20-M1406
0.212	64.2589	64.0465	d(GTTGGAG{+C}TTA{+T}GGC{+G}TAGGC)	#DR19-M1134	#DR20-M1134
0.212	64.2881	64.0759	d(GTTGGAGCTTA{+T}GG{+C}GTA{+G}GC)	#DR19-M1409	#DR20-M1409
0.211	64.1081	63.8966	d(GTTGG{+A}GCTTA{+T}GGCGT{+A}GGC)	#DR19-M938	#DR20-M938
0.21	64.4979	64.2881	d({+G}TTGGA{+G}CTTA{+T}GGCGTAGGC)	#DR19-M97	#DR20-M97
0.21	64.0333	63.8229	d(GTTGGAGCTTA{+T}GG{+C}GTAGG{+C})	#DR19-M1411	#DR20-M1411
0.208	66.276	66.0682	d({+G}TT{+G}GAGCTTATGGCGTAGG{+C})	#DR19-M58	#DR20-M58
0.206	64.0949	63.8892	d(GTTGGA{+G}CTTA{+T}GGCGTAGG{+C})	#DR19-M1047	#DR20-M1047
0.204	63.8863	63.6826	d(GTTGGAG{+C}TTA{+T}GGCGT{+A}GGC)	#DR19-M1136	#DR20-M1136
0.201	66.3181	66.1174	d(GTTGGAGCTTAT{+G}GCGT{+A}{+G}GC)	#DR19-M1461	#DR20-M1461
0.2	64.7719	64.572	d(GTTGGA{+G}CTTA{+T}GGC{+G}TAGGC)	#DR19-M1042	#DR20-M1042
0.199	62.8211	62.6218	d(GTTGGAGCTTA{+T}G{+G}CG{+T}AGGC)	#DR19-M1400	#DR20-M1400
0.197	64.1433	63.9466	d(GTTGGA{+G}CTTA{+T}GG{+C}GTAGGC)	#DR19-M1041	#DR20-M1041
0.197	64.6996	64.5023	d({+G}TTGGAGCTTA{+T}GG{+C}GTAGGC)	#DR19-M160	#DR20-M160
0.197	64.3683	64.1711	d(GTTGGA{+G}CTTA{+T}GGCGT{+A}GGC)	#DR19-M1044	#DR20-M1044
0.196	66.7433	66.5471	d({+G}TTGGAGCTTAT{+G}GCGT{+A}GGC)	#DR19-M172	#DR20-M172
0.195	63.0286	62.8332	d(GTTGGAGCTTA{+T}G{+G}CGTAGGC)	#DR19-M1397	#DR20-M1397
0.195	63.0286	62.8332	d(GTTGGAGCT{+T}A{+T}G{+G}CGTAGGC)	#DR19-M1278	#DR20-M1278
0.195	65.1792	64.9839	d(GTTGGAGCTTA{+T}{+G}GCGTAG{+G}C)	#DR19-M1395	#DR20-M1395
0.194	64.0113	63.817	d(GTTGG{+A}GCTTA{+T}GG{+C}GTAGGC)	#DR19-M935	#DR20-M935
0.193	62.2372	62.0445	d(G{+T}TGGAGCTTA{+T}{+G}GCGTAGGC)	#DR19-M349	#DR20-M349
0.192	66.3293	66.1371	d(GTT{+G}GAGCTTATGGC{+G}TAGG{+C})	#DR19-M713	#DR20-M713
0.192	64.922	64.7299	d(GTTGGAGCTTA{+T}G{+G}CGTA{+G}GC)	#DR19-M1402	#DR20-M1402
0.191	65.1477	64.9565	d(GTTGGAGCTTA{+T}G{+G}C{+G}TAGGC)	#DR19-M1399	#DR20-M1399
0.19	64.4499	64.2603	d(GTTGGAGCTTA{+T}G{+G}{+C}GTAGGC)	#DR19-M1398	#DR20-M1398
0.188	63.758	63.57	d(GTTGGAG{+C}TTA{+T}GG{+C}GTAGGC)	#DR19-M1133	#DR20-M1133
0.188	65.2694	65.0816	d(GTTGGAGCTTA{+T}GGC{+G}TAG{+G}C)	#DR19-M1416	#DR20-M1416
0.188	66.7669	66.5792	d(GTTGGAGCTTATG{+G}C{+G}T{+A}GGC)	#DR19-M1480	#DR20-M1480
0.184	64.8094	64.6257	d(GTT{+G}GAGCTTA{+T}G{+G}CGTAGGC)	#DR19-M676	#DR20-M676
0.183	64.8715	64.688	d(GTTGGAGCTTA{+T}G{+G}CGT{+A}GGC)	#DR19-M1401	#DR20-M1401
0.181	62.6021	62.4215	d(GTTGGAGCTTA{+T}{+G}GCG{+T}AGGC)	#DR19-M1392	#DR20-M1392
0.18	64.5226	64.3421	d(GTTGG{+A}GCTTA{+T}G{+G}CGTAGGC)	#DR19-M934	#DR20-M934
0.18	64.2355	64.0553	d(GTTGGAG{+C}TTA{+T}G{+G}CGTAGGC)	#DR19-M1132	#DR20-M1132
0.178	64.8845	64.7068	d(GTTG{+G}AGCTTA{+T}G{+G}CGTAGGC)	#DR19-M813	#DR20-M813
0.178	62.8181	62.6399	d(GTTGGAGCT{+T}A{+T}{+G}GCGTAGGC)	#DR19-M1277	#DR20-M1277
0.178	62.8181	62.6399	d(GTTGGAGCTTA{+T}{+G}GCGTAGGC)	#DR19-M1388	#DR20-M1388
0.178	65.268	65.0903	d({+G}TTGGAGCTTA{+T}G{+G}CGTAGGC)	#DR19-M159	#DR20-M159
0.175	64.6996	64.5241	d(GTTGGAGCTTA{+T}G{+G}CGTAGG{+C})	#DR19-M1404	#DR20-M1404
0.171	66.3796	66.2087	d({+G}TTG{+G}AGCTTATGGCGTAGG{+C})	#DR19-M75	#DR20-M75
0.169	66.2522	66.0837	d({+G}TTGGAGCTTATGGCGTA{+G}G{+C})	#DR19-M208	#DR20-M208
0.169	64.769	64.5996	d(GTTGGAGCTTA{+T}{+G}{+G}CGTAGGC)	#DR19-M1389	#DR20-M1389
0.168	64.7386	64.5705	d(GTTGGA{+G}CTTA{+T}G{+G}CGTAGGC)	#DR19-M1040	#DR20-M1040
0.167	65.0874	64.9205	d(GTTGGAGCTTA{+T}{+G}GC{+G}TAGGC)	#DR19-M1391	#DR20-M1391
0.167	64.7299	64.5633	d(GTTGGAGCTTA{+T}{+G}GCGT{+A}GGC)	#DR19-M1393	#DR20-M1393
0.166	64.6257	64.4601	d(GTT{+G}GAGCTTA{+T}{+G}GCGTAGGC)	#DR19-M675	#DR20-M675
0.166	64.4295	64.2633	d(GTTGGAGCTTA{+T}{+G}G{+C}GTAGGC)	#DR19-M1390	#DR20-M1390
0.165	64.8325	64.6677	d(GTTGGAGCTTA{+T}{+G}GCGTA{+G}GC)	#DR19-M1394	#DR20-M1394
0.163	64.5488	64.3858	d(GTTGGAGCTTA{+T}{+G}GCGTAGG{+C})	#DR19-M1396	#DR20-M1396
0.162	66.4425	66.2802	d(GTTG{+G}AGCTTATGGC{+G}TAGG{+C})	#DR19-M850	#DR20-M850
0.16	66.9773	66.8168	d(GTTGGAGCTTATGGC{+G}T{+A}G{+G}C)	#DR19-M1529	#DR20-M1529
0.155	64.7921	64.6373	d(GTTGGAGCTTA{+T}GG{+C}GTAG{+G}C)	#DR19-M1410	#DR20-M1410
0.154	65.1132	64.9594	d({+G}TTGGAGCTTA{+T}{+G}GCGTAGGC)	#DR19-M158	#DR20-M158
0.152	64.3931	64.2413	d(GTTGG{+A}GCTTA{+T}{+G}GCGTAGGC)	#DR19-M933	#DR20-M933
0.151	64.756	64.6054	d(GTTG{+G}AGCTTA{+T}{+G}GCGTAGGC)	#DR19-M812	#DR20-M812
0.148	64.1228	63.9746	d(GTTGGAG{+C}TTA{+T}{+G}GCGTAGGC)	#DR19-M1131	#DR20-M1131
0.147	66.3824	66.2354	d({+G}TTGGAGCTTATGGCGT{+A}GG{+C})	#DR19-M205	#DR20-M205
0.139	64.5996	64.4601	d(GTTGGA{+G}CTTA{+T}{+G}GCGTAGGC)	#DR19-M1039	#DR20-M1039
0.132	64.3246	64.1931	d(GTT{+G}GAGCTTA{+T}GGCGTA{+G}GC)	#DR19-M681	#DR20-M681
0.127	66.4467	66.3195	d(GTTG{+G}AGCTTATGGCGT{+A}{+G}GC)	#DR19-M857	#DR20-M857
0.107	65.2866	65.1792	d(GTTGGAGCTTATG{+G}CG{+T}AG{+G}C)	#DR19-M1487	#DR20-M1487
0.091	64.2706	64.1799	d(GTTG{+G}AGCTTA{+T}GG{+C}GTAGGC)	#DR19-M814	#DR20-M814
0.088	65.6953	65.6073	d(GTTG{+G}AG{+C}TTATGG{+C}GTAGGC)	#DR19-M768	#DR20-M768
0.078	65.7958	65.718	d(GTTG{+G}AG{+C}TTAT{+G}GCGTAGGC)	#DR19-M766	#DR20-M766
0.026	65.5205	65.4949	d(GTTGGAGCTTATG{+G}CGTAG{+G}C)	#DR19-M1496	#DR20-M1496
0.026	65.5205	65.4949	d(GTTGGAGCT{+T}ATG{+G}CGTAG{+G}C)	#DR19-M1301	#DR20-M1301
0.02	65.298	65.278	d({+G}TTGGAGCTTATGGCG{+T}AG{+G}C)	#DR19-M200	#DR20-M200
0.008	66.5583	66.5499	d(GTTGGAGCTTATGGC{+G}T{+A}{+G}GC)	#DR19-M1528	#DR20-M1528
0.006	64.7487	64.743	d(GTTG{+G}AGCTTA{+T}GGCGTAG{+G}C)	#DR19-M819	#DR20-M819
0.003	65.9089	65.9061	d(GTTGGAG{+C}TTAT{+G}GCGT{+A}GGC)	#DR19-M1145	#DR20-M1145
-0.003	64.6489	64.6518	d(GTT{+G}GAGCTTA{+T}GGCGTAG{+G}C)	#DR19-M682	#DR20-M682
-0.014	65.8468	65.8609	d(GTT{+G}GAG{+C}TTATGGCGT{+A}GGC)	#DR19-M634	#DR20-M634
-0.016	65.8199	65.8355	d(GTTGG{+A}GCTTAT{+G}G{+C}GTAGGC)	#DR19-M944	#DR20-M944
-0.018	65.9442	65.9625	d(GTT{+G}G{+A}GCTTAT{+G}GCGTAGGC)	#DR19-M600	#DR20-M600
-0.038	64.6315	64.6691	d(GTTGGA{+G}CTTA{+T}GGCGTAG{+G}C)	#DR19-M1046	#DR20-M1046
-0.043	64.6228	64.6662	d(G{+T}TGGA{+G}CTTATGGC{+G}TAGGC)	#DR19-M292	#DR20-M292
-0.044	65.5348	65.5789	d({+G}TTGGAGCTTATGGCGTAG{+G}C)	#DR19-M209	#DR20-M209
-0.044	65.5348	65.5789	d({+G}TTGGAGCT{+T}ATGGCGTAG{+G}C)	#DR19-M144	#DR20-M144
-0.08	64.7111	64.7907	d(G{+T}TG{+G}AGCTTATG{+G}CGTAGGC)	#DR19-M259	#DR20-M259
-0.083	64.6112	64.6938	d(G{+T}T{+G}GAGCTTATG{+G}CGTAGGC)	#DR19-M242	#DR20-M242
-0.106	64.572	64.6778	d(GTTGGAG{+C}TTATGGCG{+T}AG{+G}C)	#DR19-M1173	#DR20-M1173
-0.112	66.1231	66.2354	d(GTTGGAGCTTAT{+G}G{+C}GTA{+G}GC)	#DR19-M1446	#DR20-M1446
-0.113	65.9583	66.071	d(GTTGG{+A}GCTTAT{+G}GCGTAGG{+C})	#DR19-M950	#DR20-M950
-0.12	65.9527	66.0724	d(GTTGGA{+G}CTTATGGCGTA{+G}G{+C})	#DR19-M1089	#DR20-M1089
-0.126	64.7907	64.9162	d(GTTGGAG{+C}TTATGGCGTAG{+G}C)	#DR19-M1182	#DR20-M1182
-0.126	64.7907	64.9162	d(GTTGGAG{+C}T{+T}ATGGCGTAG{+G}C)	#DR19-M1117	#DR20-M1117
-0.135	64.4208	64.556	d(GT{+T}G{+G}AGCTTATGGCGTAG{+G}C)	#DR19-M437	#DR20-M437
-0.144	64.8094	64.9537	d(GTT{+G}GAGCTTATGGC{+G}{+T}AGGC)	#DR19-M709	#DR20-M709
-0.148	64.8931	65.0414	d(GTTG{+G}AGCTTATGGC{+G}{+T}AGGC)	#DR19-M846	#DR20-M846
-0.154	64.479	64.6329	d(GTTGGA{+G}C{+T}TATGGCGTAG{+G}C)	#DR19-M1013	#DR20-M1013
-0.156	64.6648	64.821	d(GT{+T}{+G}GAGCTTATGGCGTAG{+G}C)	#DR19-M420	#DR20-M420
-0.164	64.8239	64.9882	d(GTTGG{+A}GCTTATGGCG{+T}AG{+G}C)	#DR19-M975	#DR20-M975
-0.183	64.9465	65.129	d(GTTGGAGCTTATG{+G}CG{+T}A{+G}GC)	#DR19-M1486	#DR20-M1486
-0.191	64.8975	65.0888	d(GTTGGAGCTTATGG{+C}G{+T}AG{+G}C)	#DR19-M1509	#DR20-M1509
-0.193	65.9301	66.1231	d(GTT{+G}GAGCTTATGGCGTA{+G}G{+C})	#DR19-M725	#DR20-M725
-0.197	66.0175	66.2143	d(GTTG{+G}AGCTTATGGCGTA{+G}G{+C})	#DR19-M862	#DR20-M862
-0.202	64.6967	64.8989	d(G{+T}TGGAGCTTAT{+G}GCGTAG{+G}C)	#DR19-M365	#DR20-M365
-0.211	65.3095	65.5205	d({+G}TTGGAGCTTATG{+G}CG{+T}AGGC)	#DR19-M179	#DR20-M179
-0.222	65.1362	65.358	d(GTTGGAGCT{+T}ATG{+G}CGTA{+G}GC)	#DR19-M1300	#DR20-M1300
-0.222	65.1362	65.358	d(GTTGGAGCTTATG{+G}CGTA{+G}GC)	#DR19-M1493	#DR20-M1493
-0.226	64.0157	64.2413	d(GT{+T}{+G}GAGCTTATGG{+C}GTAGGC)	#DR19-M415	#DR20-M415
-0.23	63.7255	63.9554	d(GT{+T}GGAG{+C}TTATGGCGTAG{+G}C)	#DR19-M482	#DR20-M482
-0.23	65.5134	65.7435	d({+G}TTGGAGCT{+T}ATG{+G}CGTAGGC)	#DR19-M138	#DR20-M138
-0.23	65.5134	65.7435	d({+G}TTGGAGCTTATG{+G}CGTAGGC)	#DR19-M176	#DR20-M176
-0.231	65.0601	65.2909	d(GTTGGAGCTTAT{+G}GCG{+T}AG{+G}C)	#DR19-M1458	#DR20-M1458
-0.233	63.9746	64.2077	d(GTTGGA{+G}C{+T}TAT{+G}GCGTAGGC)	#DR19-M1006	#DR20-M1006
-0.233	66.064	66.2971	d(GTTGGAGCTTATGG{+C}{+G}T{+A}GGC)	#DR19-M1502	#DR20-M1502
-0.236	65.0802	65.3166	d(GTTGGAGCT{+T}ATGG{+C}GTAG{+G}C)	#DR19-M1308	#DR20-M1308
-0.236	65.0802	65.3166	d(GTTGGAGCTTATGG{+C}GTAG{+G}C)	#DR19-M1518	#DR20-M1518
-0.237	64.6083	64.8455	d(GTTGGA{+G}CTTAT{+G}GCGTAGGC)	#DR19-M1048	#DR20-M1048
-0.237	64.6083	64.8455	d(GTTGGA{+G}CT{+T}AT{+G}GCGTAGGC)	#DR19-M1018	#DR20-M1018
-0.245	66.5402	66.7849	d(GTTGGAGCTTAT{+G}GC{+G}T{+A}GGC)	#DR19-M1451	#DR20-M1451
-0.247	63.5849	63.8318	d(GT{+T}GGA{+G}CTTAT{+G}GCGTAGGC)	#DR19-M461	#DR20-M461
-0.247	64.38	64.6271	d(GTTGGA{+G}CTTAT{+G}GCG{+T}AGGC)	#DR19-M1052	#DR20-M1052
-0.248	66.4983	66.746	d(GTTGGAGCTTATGG{+C}GT{+A}G{+G}C)	#DR19-M1513	#DR20-M1513
-0.254	65.5277	65.7817	d(GTTGGAG{+C}TTATGGCGTA{+G}G{+C})	#DR19-M1181	#DR20-M1181
-0.255	64.5183	64.7733	d(G{+T}TGGA{+G}CTTATG{+G}CGTAGGC)	#DR19-M290	#DR20-M290
-0.258	63.9863	64.2443	d(GT{+T}G{+G}AGCTTATGGCGTA{+G}GC)	#DR19-M436	#DR20-M436
-0.258	64.1828	64.4412	d(GTTGGAG{+C}TTAT{+G}GCGTAGGC)	#DR19-M1140	#DR20-M1140
-0.258	64.1828	64.4412	d(GTTGGAG{+C}T{+T}AT{+G}GCGTAGGC)	#DR19-M1110	#DR20-M1110
-0.259	65.4593	65.718	d(GTTGGA{+G}{+C}TTAT{+G}GCGTAGGC)	#DR19-M993	#DR20-M993
-0.261	64.0612	64.3217	d(G{+T}TGGA{+G}CTTAT{+G}GCGTAGGC)	#DR19-M289	#DR20-M289
-0.262	63.9672	64.2296	d(GTTGGAG{+C}TTAT{+G}GCG{+T}AGGC)	#DR19-M1144	#DR20-M1144
-0.263	65.2623	65.5248	d(GTTGGAGCT{+T}AT{+G}GCGTAG{+G}C)	#DR19-M1293	#DR20-M1293
-0.263	65.4066	65.6697	d(GTTGG{+A}G{+C}TTAT{+G}GCGTAGGC)	#DR19-M887	#DR20-M887
-0.263	65.6754	65.9386	d(GTTGGAGCTTAT{+G}G{+C}GTAG{+G}C)	#DR19-M1447	#DR20-M1447
-0.264	65.2608	65.5248	d(GTTGGAGCTTAT{+G}GCGTAG{+G}C)	#DR19-M1467	#DR20-M1467
-0.267	64.5226	64.7892	d(GTTGGA{+G}CTTATGG{+C}GTAGGC)	#DR19-M1065	#DR20-M1065
-0.267	64.5226	64.7892	d(GTTGGA{+G}CT{+T}ATGG{+C}GTAGGC)	#DR19-M1020	#DR20-M1020
-0.268	65.868	66.1357	d({+G}TTGGA{+G}{+C}TTATGGCGTAGGC)	#DR19-M93	#DR20-M93
-0.269	64.4295	64.6981	d(GTTG{+G}AGC{+T}TATGGCGTAG{+G}C)	#DR19-M786	#DR20-M786
-0.269	65.4622	65.7307	d(GTT{+G}GA{+G}CTTATG{+G}CGTAGGC)	#DR19-M616	#DR20-M616
-0.27	65.6995	65.9696	d(GTTGGAG{+C}TTAT{+G}GCGTAGG{+C})	#DR19-M1148	#DR20-M1148
-0.271	64.808	65.0788	d(GTTGGA{+G}CTTATGGC{+G}{+T}AGGC)	#DR19-M1073	#DR20-M1073
-0.272	63.5033	63.7757	d(GT{+T}GGA{+G}CTTATGG{+C}GTAGGC)	#DR19-M463	#DR20-M463
-0.272	64.8239	65.096	d(GTTGGA{+G}CTTATG{+G}CGTAGGC)	#DR19-M1057	#DR20-M1057
-0.272	64.3902	64.6619	d(GTTGGA{+G}CTTATGGCG{+T}{+A}GGC)	#DR19-M1079	#DR20-M1079
-0.272	64.8239	65.096	d(GTTGGA{+G}CT{+T}ATG{+G}CGTAGGC)	#DR19-M1019	#DR20-M1019
-0.274	64.5371	64.8109	d(GTTGGAG{+C}T{+T}ATG{+G}CGTAGGC)	#DR19-M1111	#DR20-M1111
-0.274	65.0572	65.3309	d(G{+T}TGGAGCTTATG{+G}CGTAG{+G}C)	#DR19-M373	#DR20-M373
-0.274	64.5371	64.8109	d(GTTGGAG{+C}TTATG{+G}CGTAGGC)	#DR19-M1149	#DR20-M1149
-0.276	66.4355	66.7113	d(GTTGGAGCTTAT{+G}GC{+G}TAGG{+C})	#DR19-M1454	#DR20-M1454
-0.276	65.4622	65.7378	d(GTTGGAG{+C}TTATG{+G}C{+G}TAGGC)	#DR19-M1151	#DR20-M1151
-0.276	64.5865	64.8629	d(GTTGGA{+G}CTTATG{+G}CG{+T}AGGC)	#DR19-M1060	#DR20-M1060
-0.276	64.3319	64.6083	d(GTTGGA{+G}CTTATGG{+C}G{+T}AGGC)	#DR19-M1067	#DR20-M1067
-0.277	66.402	66.6794	d(GTTGGAGCTTATG{+G}CGT{+A}GG{+C})	#DR19-M1492	#DR20-M1492
-0.278	64.31	64.588	d(GTT{+G}GAGC{+T}TATGGCGTAG{+G}C)	#DR19-M649	#DR20-M649
-0.278	64.2735	64.5517	d(G{+T}TGGA{+G}CTTATGGCGT{+A}GGC)	#DR19-M294	#DR20-M294
-0.28	63.6589	63.9393	d(G{+T}TGGAG{+C}TTAT{+G}GCGTAGGC)	#DR19-M303	#DR20-M303
-0.281	63.8627	64.1433	d(GT{+T}GGA{+G}CTTATG{+G}CGTAGGC)	#DR19-M462	#DR20-M462
-0.281	65.2093	65.4906	d(GTTGGAGCTTATGGC{+G}{+T}AG{+G}C)	#DR19-M1525	#DR20-M1525
-0.282	64.1037	64.3858	d(GTTGGAG{+C}T{+T}ATGG{+C}GTAGGC)	#DR19-M1112	#DR20-M1112
-0.282	64.1037	64.3858	d(GTTGGAG{+C}TTATGG{+C}GTAGGC)	#DR19-M1157	#DR20-M1157
-0.284	64.0568	64.3406	d(G{+T}T{+G}GA{+G}CTTATGGCGTAGGC)	#DR19-M235	#DR20-M235
-0.284	64.3173	64.601	d(GTTGGAG{+C}TTATG{+G}CG{+T}AGGC)	#DR19-M1152	#DR20-M1152
-0.285	64.5008	64.7863	d(GTTGGA{+G}CTTATGGCGTAGG{+C})	#DR19-M1092	#DR20-M1092
-0.285	65.6399	65.9245	d(GTTGG{+A}G{+C}TTATGGCGT{+A}GGC)	#DR19-M892	#DR20-M892
-0.285	64.5168	64.8022	d(GTTGG{+A}{+G}CT{+T}ATGGCGTAGGC)	#DR19-M870	#DR20-M870
-0.285	64.5168	64.8022	d(GTTGG{+A}{+G}CTTATGGCGTAGGC)	#DR19-M867	#DR20-M867
-0.285	64.5008	64.7863	d(GTTGGA{+G}CT{+T}ATGGCGTAGG{+C})	#DR19-M1026	#DR20-M1026
-0.286	64.7039	64.9896	d(GTTGGA{+G}CT{+T}ATGGCGT{+A}GGC)	#DR19-M1023	#DR20-M1023
-0.286	64.7039	64.9896	d(GTTGGA{+G}CTTATGGCGT{+A}GGC)	#DR19-M1083	#DR20-M1083
-0.287	64.4252	64.7126	d(GTTGG{+A}GCTTAT{+G}GCGTAGGC)	#DR19-M942	#DR20-M942
-0.287	64.4252	64.7126	d(GTTGG{+A}GCT{+T}AT{+G}GCGTAGGC)	#DR19-M912	#DR20-M912
-0.288	63.9275	64.215	d(GTTGGAG{+C}TTATGG{+C}G{+T}AGGC)	#DR19-M1159	#DR20-M1159
-0.29	63.9687	64.2589	d(G{+T}TGGA{+G}CTTATGG{+C}GTAGGC)	#DR19-M291	#DR20-M291
-0.29	65.9795	66.269	d(GTTGG{+A}{+G}CTTAT{+G}GCGTAGGC)	#DR19-M873	#DR20-M873
-0.291	65.9428	66.234	d(GTTGGA{+G}CTTAT{+G}GCGTAGG{+C})	#DR19-M1056	#DR20-M1056
-0.291	64.0993	64.3902	d(G{+T}TG{+G}A{+G}CTTATGGCGTAGGC)	#DR19-M252	#DR20-M252
-0.291	64.2939	64.585	d(GTTGGA{+G}CTTATGGCG{+T}AGG{+C})	#DR19-M1082	#DR20-M1082
-0.292	64.2121	64.5037	d(GTTGG{+A}GCTTAT{+G}GCG{+T}AGGC)	#DR19-M946	#DR20-M946
-0.292	66.0471	66.3391	d(GTTGGA{+G}CTTATGGCGT{+A}GG{+C})	#DR19-M1086	#DR20-M1086
-0.292	65.308	65.6002	d(GTTGG{+A}G{+C}TTATGG{+C}GTAGGC)	#DR19-M889	#DR20-M889
-0.294	65.0357	65.3295	d({+G}{+T}TGGAGCTTATG{+G}CGTAGGC)	#DR19-M14	#DR20-M14
-0.294	64.8066	65.1003	d({+G}TTGGAGCTTATGGCG{+T}AGG{+C})	#DR19-M201	#DR20-M201
-0.294	65.308	65.6016	d(GTTGGAGCT{+T}ATG{+G}C{+G}TAGGC)	#DR19-M1297	#DR20-M1297
-0.294	65.308	65.6016	d(GTTGGAGCTTATG{+G}C{+G}TAGGC)	#DR19-M1478	#DR20-M1478
-0.295	63.6693	63.9643	d(GT{+T}GGA{+G}CTTATGGCGT{+A}GGC)	#DR19-M466	#DR20-M466
-0.295	65.3423	65.6371	d(GTTGGA{+G}{+C}TTATGG{+C}GTAGGC)	#DR19-M995	#DR20-M995
-0.296	64.6677	64.9637	d(GTTGGAGCT{+T}AT{+G}{+G}CGTAGGC)	#DR19-M1287	#DR20-M1287
-0.296	64.6677	64.9637	d(GTTGGAGCTTAT{+G}{+G}CGTAGGC)	#DR19-M1434	#DR20-M1434
-0.296	65.3566	65.6527	d(GTTGG{+A}G{+C}TTATGGCGTAGG{+C})	#DR19-M895	#DR20-M895
-0.297	63.9922	64.2896	d(G{+T}TGGA{+G}CTTATGGCGTAGG{+C})	#DR19-M297	#DR20-M297
-0.297	66.5541	66.8514	d({+G}TTGG{+A}GCTTAT{+G}GCGTAGGC)	#DR19-M83	#DR20-M83
-0.298	65.9611	66.2592	d(GTTG{+G}A{+G}CTTAT{+G}GCGTAGGC)	#DR19-M752	#DR20-M752
-0.3	65.0141	65.3137	d({+G}TTGGAGCT{+T}ATGGCGTAGG{+C})	#DR19-M145	#DR20-M145
-0.301	64.7444	65.0457	d(GTTGGA{+G}CT{+T}ATGGCGTA{+G}GC)	#DR19-M1024	#DR20-M1024
-0.301	64.7993	65.1003	d(GTTGG{+A}GCTTATG{+G}CGTAGGC)	#DR19-M951	#DR20-M951
-0.301	65.0127	65.3137	d({+G}TTGGAGCTTATGGCGTAGG{+C})	#DR19-M211	#DR20-M211
-0.301	64.7444	65.0457	d(GTTGGA{+G}CTTATGGCGTA{+G}GC)	#DR19-M1087	#DR20-M1087
-0.301	64.7993	65.1003	d(GTTGG{+A}GCT{+T}ATG{+G}CGTAGGC)	#DR19-M913	#DR20-M913
-0.303	65.5277	65.8312	d(GTTGGAG{+C}TTAT{+G}G{+C}GTAGGC)	#DR19-M1142	#DR20-M1142
-0.303	63.9349	64.2384	d(G{+T}TGG{+A}GCTTAT{+G}GCGTAGGC)	#DR19-M274	#DR20-M274
-0.304	63.4066	63.7107	d(GT{+T}GGA{+G}CTTATGGCGTAGG{+C})	#DR19-M469	#DR20-M469
-0.304	65.6073	65.9117	d(GTTGGAG{+C}TTATGGCGT{+A}GG{+C})	#DR19-M1178	#DR20-M1178
-0.304	63.5745	63.8789	d(G{+T}TGGAG{+C}TTATGG{+C}GTAGGC)	#DR19-M305	#DR20-M305
-0.305	63.4825	63.7875	d(GT{+T}GGAG{+C}TTATG{+G}CGTAGGC)	#DR19-M476	#DR20-M476
-0.305	63.8907	64.196	d(GTTGGAG{+C}TTATGGCG{+T}{+A}GGC)	#DR19-M1171	#DR20-M1171
-0.305	64.588	64.8931	d(GTTGG{+A}GCTTATG{+G}CG{+T}AGGC)	#DR19-M954	#DR20-M954
-0.305	64.9162	65.2208	d({+G}TTGGA{+G}CTTATGGCGTAGGC)	#DR19-M92	#DR20-M92
-0.305	64.9162	65.2208	d({+G}TTGGA{+G}CT{+T}ATGGCGTAGGC)	#DR19-M95	#DR20-M95
-0.306	64.7097	65.0155	d(GTTG{+G}AGCT{+T}AT{+G}GCGTAGGC)	#DR19-M791	#DR20-M791
-0.306	64.7097	65.0155	d(GTTG{+G}AGCTTAT{+G}GCGTAGGC)	#DR19-M821	#DR20-M821
-0.306	63.9687	64.2749	d(G{+T}TGGAG{+C}TTATG{+G}CGTAGGC)	#DR19-M304	#DR20-M304
-0.306	64.256	64.5618	d({+G}T{+T}GGA{+G}CTTATGGCGTAGGC)	#DR19-M26	#DR20-M26
-0.306	64.6344	64.9407	d(GTTGGAG{+C}TTATGGC{+G}TAGGC)	#DR19-M1164	#DR20-M1164
-0.306	64.4237	64.7299	d({+G}{+T}TGGA{+G}CTTATGGCGTAGGC)	#DR19-M7	#DR20-M7
-0.306	64.6344	64.9407	d(GTTGGAG{+C}T{+T}ATGGC{+G}TAGGC)	#DR19-M1113	#DR20-M1113
-0.307	64.2501	64.5575	d(GTTGGAG{+C}T{+T}ATGGCGT{+A}GGC)	#DR19-M1115	#DR20-M1115
-0.307	66.1427	66.4495	d(GTTGGA{+G}CTTAT{+G}GCGT{+A}GGC)	#DR19-M1053	#DR20-M1053
-0.307	64.2501	64.5575	d(GTTGGAG{+C}TTATGGCGT{+A}GGC)	#DR19-M1175	#DR20-M1175
-0.308	64.5313	64.8398	d(GTTGGA{+G}CTTATGGCG{+T}A{+G}GC)	#DR19-M1080	#DR20-M1080
-0.308	64.3406	64.6489	d(GTTGG{+A}GCTTATGG{+C}GTAGGC)	#DR19-M959	#DR20-M959
-0.308	63.7181	64.026	d(GT{+T}GGA{+G}CTTATGGCGTA{+G}GC)	#DR19-M467	#DR20-M467
-0.308	63.8686	64.177	d(GT{+T}{+G}GA{+G}CTTATGGCGTAGGC)	#DR19-M407	#DR20-M407
-0.308	65.5134	65.8213	d(GTTGGAG{+C}TTATGG{+C}GTAGG{+C})	#DR19-M1163	#DR20-M1163
-0.309	66.0133	66.3223	d({+G}TTGGAG{+C}TTAT{+G}GCGTAGGC)	#DR19-M112	#DR20-M112
-0.31	64.4412	64.7516	d(GTT{+G}GA{+G}CT{+T}ATGGCGTAGGC)	#DR19-M612	#DR20-M612
-0.31	66.0048	66.3153	d(GTTGGA{+G}CTTATG{+G}{+C}GTAGGC)	#DR19-M1058	#DR20-M1058
-0.31	64.3406	64.6503	d(GTTGG{+A}GCT{+T}ATGG{+C}GTAGGC)	#DR19-M914	#DR20-M914
-0.31	63.8833	64.1931	d(GT{+T}G{+G}AGCTTAT{+G}GCGTAGGC)	#DR19-M430	#DR20-M430
-0.31	64.4412	64.7516	d(GTT{+G}GA{+G}CTTATGGCGTAGGC)	#DR19-M609	#DR20-M609
-0.31	64.1067	64.4164	d(GT{+T}{+G}GAGCTTAT{+G}GCGTAGGC)	#DR19-M413	#DR20-M413
-0.31	64.2501	64.5604	d(GTTG{+G}A{+G}CTTATGGCG{+T}AGGC)	#DR19-M756	#DR20-M756
-0.311	63.0196	63.3307	d(GT{+T}GGAG{+C}TTAT{+G}GCGTAGGC)	#DR19-M475	#DR20-M475
-0.311	65.9075	66.2185	d(GTTG{+G}AG{+C}TTATGGCGT{+A}GGC)	#DR19-M771	#DR20-M771
-0.311	63.6426	63.954	d(GT{+T}G{+G}A{+G}CTTATGGCGTAGGC)	#DR19-M424	#DR20-M424
-0.312	64.4848	64.7964	d(GTTG{+G}AGCTTAT{+G}GCG{+T}AGGC)	#DR19-M825	#DR20-M825
-0.313	65.5689	65.8821	d(GTTGGA{+G}{+C}TTATGGCGT{+A}GGC)	#DR19-M998	#DR20-M998
-0.313	64.9306	65.2437	d(GTTGGA{+G}CT{+T}ATGGC{+G}TAGGC)	#DR19-M1021	#DR20-M1021
-0.313	64.9306	65.2437	d(GTTGGA{+G}CTTATGGC{+G}TAGGC)	#DR19-M1072	#DR20-M1072
-0.313	64.4819	64.795	d(GTTG{+G}A{+G}CT{+T}ATGGCGTAGGC)	#DR19-M749	#DR20-M749
-0.313	64.4819	64.795	d(GTTG{+G}A{+G}CTTATGGCGTAGGC)	#DR19-M746	#DR20-M746
-0.314	65.6555	65.9696	d(GTTGGAG{+C}TTATGG{+C}GT{+A}GGC)	#DR19-M1160	#DR20-M1160
-0.314	65.6215	65.9357	d(GTTG{+G}AG{+C}TTATGGCGTAGG{+C})	#DR19-M774	#DR20-M774
-0.314	64.1682	64.4819	d(GTTGG{+A}GCTTATGG{+C}G{+T}AGGC)	#DR19-M961	#DR20-M961
-0.316	64.2749	64.5909	d(GTTGGAG{+C}TTATGGC{+G}{+T}AGGC)	#DR19-M1165	#DR20-M1165
-0.317	64.3071	64.6242	d(GTTGGAG{+C}TTATGGCGTA{+G}GC)	#DR19-M1179	#DR20-M1179
-0.317	63.9701	64.2866	d(GT{+T}GGA{+G}CTTATGGC{+G}TAGGC)	#DR19-M464	#DR20-M464
-0.317	64.3071	64.6242	d(GTTGGAG{+C}T{+T}ATGGCGTA{+G}GC)	#DR19-M1116	#DR20-M1116
-0.317	64.0495	64.3669	d(G{+T}TGG{+A}{+G}CTTATGGCGTAGGC)	#DR19-M268	#DR20-M268
-0.318	63.2651	63.5834	d(G{+T}TGGA{+G}{+C}TTATGGCGTAGGC)	#DR19-M284	#DR20-M284
-0.318	65.8581	66.1764	d(GTT{+G}GA{+G}CTTAT{+G}GCGTAGGC)	#DR19-M615	#DR20-M615
-0.318	64.0025	64.3202	d(GTTGGAG{+C}T{+T}ATGGCGTAGG{+C})	#DR19-M1118	#DR20-M1118
-0.318	64.0025	64.3202	d(GTTGGAG{+C}TTATGGCGTAGG{+C})	#DR19-M1184	#DR20-M1184
-0.318	63.8052	64.1228	d(GT{+T}GG{+A}GCTTATG{+G}CGTAGGC)	#DR19-M447	#DR20-M447
-0.319	64.6749	64.994	d({+G}TTGGA{+G}CTTATGGCG{+T}AGGC)	#DR19-M102	#DR20-M102
-0.319	65.5604	65.8793	d(GTT{+G}GAG{+C}TTATGGCGTAGG{+C})	#DR19-M637	#DR20-M637
-0.32	64.1081	64.4281	d(GTTGGAG{+C}TTATGGCG{+T}A{+G}GC)	#DR19-M1172	#DR20-M1172
-0.32	65.5561	65.8764	d(GTTGGAGCTTATGGC{+G}TAG{+G}C)	#DR19-M1534	#DR20-M1534
-0.32	65.5561	65.8764	d(GTTGGAGCT{+T}ATGGC{+G}TAG{+G}C)	#DR19-M1314	#DR20-M1314
-0.32	66.4411	66.7613	d({+G}TTGG{+A}{+G}CTTATGGCGTAGGC)	#DR19-M77	#DR20-M77
-0.321	64.6286	64.9493	d(GTT{+G}GAGCTTAT{+G}GCGTAGGC)	#DR19-M684	#DR20-M684
-0.321	64.6286	64.9493	d(GTT{+G}GAGCT{+T}AT{+G}GCGTAGGC)	#DR19-M654	#DR20-M654
-0.322	65.5191	65.8411	d(GTTGGA{+G}{+C}TTATG{+G}CGTAGGC)	#DR19-M994	#DR20-M994
-0.322	65.7817	66.1034	d(GTTGG{+A}GCTTATGG{+C}GTAGG{+C})	#DR19-M965	#DR20-M965
-0.324	65.8284	66.1526	d(GTTGGAG{+C}TTATG{+G}CGTAGG{+C})	#DR19-M1156	#DR20-M1156
-0.324	63.3441	63.6678	d(GT{+T}GG{+A}GCTTAT{+G}GCGTAGGC)	#DR19-M446	#DR20-M446
-0.324	63.7934	64.1169	d(GTTGGAG{+C}TTATGGCG{+T}AGG{+C})	#DR19-M1174	#DR20-M1174
-0.325	63.848	64.1726	d(G{+T}TGG{+A}GCTTATGG{+C}GTAGGC)	#DR19-M276	#DR20-M276
-0.325	64.2749	64.5996	d(G{+T}TGG{+A}GCTTATG{+G}CGTAGGC)	#DR19-M275	#DR20-M275
-0.325	63.6145	63.9393	d(G{+T}TG{+G}AG{+C}TTATGGCGTAGGC)	#DR19-M253	#DR20-M253
-0.325	65.1017	65.4265	d({+G}TTGGAGCT{+T}AT{+G}GCGTAGGC)	#DR19-M137	#DR20-M137
-0.325	65.1017	65.4265	d({+G}TTGGAGCTTAT{+G}GCGTAGGC)	#DR19-M167	#DR20-M167
-0.326	63.4973	63.8229	d(GT{+T}GG{+A}{+G}CTTATGGCGTAGGC)	#DR19-M440	#DR20-M440
-0.326	64.896	65.2222	d({+G}TTGGAGCTTAT{+G}GCG{+T}AGGC)	#DR19-M171	#DR20-M171
-0.326	64.253	64.5792	d(G{+T}TG{+G}AGCTTAT{+G}GCGTAGGC)	#DR19-M258	#DR20-M258
-0.328	64.1975	64.5255	d(G{+T}TGGA{+G}CTTATGGCGTA{+G}GC)	#DR19-M295	#DR20-M295
-0.328	63.9701	64.2983	d(GTT{+G}GAG{+C}T{+T}ATGGCGTAGGC)	#DR19-M626	#DR20-M626
-0.328	64.2706	64.5981	d(GTTGG{+A}{+G}CTTATGGCG{+T}AGGC)	#DR19-M877	#DR20-M877
-0.328	63.9701	64.2983	d(GTT{+G}GAG{+C}TTATGGCGTAGGC)	#DR19-M624	#DR20-M624
-0.329	63.65	63.979	d(GTTGGAG{+C}{+T}TAT{+G}GCGTAGGC)	#DR19-M1098	#DR20-M1098
-0.329	65.4622	65.7916	d(GTTG{+G}AGCTTAT{+G}GCGTA{+G}GC)	#DR19-M827	#DR20-M827
-0.329	64.4877	64.8167	d(GTTGG{+A}GCTTATGGCGT{+A}GGC)	#DR19-M977	#DR20-M977
-0.329	63.3784	63.7077	d(GT{+T}{+G}GAG{+C}TTATGGCGTAGGC)	#DR19-M408	#DR20-M408
-0.329	64.4004	64.7299	d(GTT{+G}GAGCTTAT{+G}GCG{+T}AGGC)	#DR19-M688	#DR20-M688
-0.329	64.4179	64.7473	d({+G}TTGGAG{+C}TTATGGCGTAGGC)	#DR19-M107	#DR20-M107
-0.329	64.4179	64.7473	d({+G}TTGGAG{+C}T{+T}ATGGCGTAGGC)	#DR19-M109	#DR20-M109
-0.329	64.4877	64.8167	d(GTTGG{+A}GCT{+T}ATGGCGT{+A}GGC)	#DR19-M917	#DR20-M917
-0.33	65.7463	66.0766	d(GTTGGA{+G}CTTATGG{+C}GTAGG{+C})	#DR19-M1071	#DR20-M1071
-0.33	64.6141	64.9436	d(GTTG{+G}AGCTTATGG{+C}GTAGGC)	#DR19-M838	#DR20-M838
-0.33	63.5626	63.8922	d(G{+T}T{+G}GAG{+C}TTATGGCGTAGGC)	#DR19-M236	#DR20-M236
-0.33	64.1872	64.5168	d(GTT{+G}GA{+G}CTTATGGCG{+T}AGGC)	#DR19-M619	#DR20-M619
-0.33	65.9752	66.3055	d({+G}TT{+G}GAG{+C}TTATGGCGTAGGC)	#DR19-M45	#DR20-M45
-0.33	64.6141	64.9436	d(GTTG{+G}AGCT{+T}ATGG{+C}GTAGGC)	#DR19-M793	#DR20-M793
-0.33	66.4649	66.7946	d({+G}TT{+G}GA{+G}CTTATGGCGTAGGC)	#DR19-M44	#DR20-M44
-0.33	65.8736	66.2031	d(GTTG{+G}AG{+C}TTATG{+G}CGTAGGC)	#DR19-M767	#DR20-M767
-0.331	63.1545	63.4854	d(GT{+T}G{+G}AG{+C}TTATGGCGTAGGC)	#DR19-M425	#DR20-M425
-0.331	63.7919	64.1228	d(GT{+T}G{+G}AGCTTATGG{+C}GTAGGC)	#DR19-M432	#DR20-M432
-0.331	64.5981	64.9292	d({+G}{+T}TGGAGCTTAT{+G}GCGTAGGC)	#DR19-M13	#DR20-M13
-0.331	64.0084	64.3392	d(GTTG{+G}AG{+C}T{+T}ATGGCGTAGGC)	#DR19-M763	#DR20-M763
-0.331	64.0084	64.3392	d(GTTG{+G}AG{+C}TTATGGCGTAGGC)	#DR19-M761	#DR20-M761
-0.331	64.8859	65.2165	d(GTTGG{+A}GCT{+T}ATGGC{+G}TAGGC)	#DR19-M915	#DR20-M915
-0.331	64.8859	65.2165	d(GTTGG{+A}GCTTATGGC{+G}TAGGC)	#DR19-M966	#DR20-M966
-0.332	65.2522	65.5845	d(GTT{+G}G{+A}G{+C}TTATGGCGTAGGC)	#DR19-M595	#DR20-M595
-0.332	65.7477	66.0795	d({+G}TTGG{+A}G{+C}TTATGGCGTAGGC)	#DR19-M78	#DR20-M78
-0.332	64.8325	65.1649	d(GTTG{+G}AGCTTATGGCGT{+A}GGC)	#DR19-M856	#DR20-M856
-0.332	65.5504	65.8821	d(GTTGG{+A}G{+C}TTATGGCGTA{+G}GC)	#DR19-M893	#DR20-M893
-0.332	64.8325	65.1649	d(GTTG{+G}AGCT{+T}ATGGCGT{+A}GGC)	#DR19-M796	#DR20-M796
-0.333	63.5062	63.8391	d(GTTGGA{+G}{+C}TTATGGCG{+T}AGGC)	#DR19-M997	#DR20-M997
-0.333	63.9172	64.2501	d({+G}{+T}TGGAG{+C}TTATGGCGTAGGC)	#DR19-M8	#DR20-M8
-0.333	65.834	66.1666	d(GTTGG{+A}GCTTATGGCGT{+A}GG{+C})	#DR19-M980	#DR20-M980
-0.333	64.1096	64.4426	d(GTTGG{+A}GCTTATGGCG{+T}{+A}GGC)	#DR19-M973	#DR20-M973
-0.334	64.5328	64.8672	d(GTTGG{+A}GCTTATGGC{+G}{+T}AGGC)	#DR19-M967	#DR20-M967
-0.334	64.4543	64.7878	d(GTTG{+G}AGCTTATGGCG{+T}{+A}GGC)	#DR19-M852	#DR20-M852
-0.334	63.159	63.4929	d(GT{+T}GGAG{+C}TTATGGCGT{+A}GGC)	#DR19-M480	#DR20-M480
-0.334	63.7417	64.0759	d(GTTGGA{+G}{+C}T{+T}ATGGCGTAGGC)	#DR19-M990	#DR20-M990
-0.334	65.8411	66.175	d(GTTGG{+A}{+G}CTTATGG{+C}GTAGGC)	#DR19-M875	#DR20-M875
-0.334	66.5053	66.839	d({+G}TTG{+G}A{+G}CTTATGGCGTAGGC)	#DR19-M61	#DR20-M61
-0.335	64.4383	64.7733	d(GT{+T}{+G}GAGCTTATG{+G}CGTAGGC)	#DR19-M414	#DR20-M414
-0.335	63.5745	63.9098	d(GT{+T}GGAG{+C}TTATGGC{+G}TAGGC)	#DR19-M478	#DR20-M478
-0.336	65.6797	66.0161	d(GTTGGA{+G}CTTATG{+G}CGTAGG{+C})	#DR19-M1064	#DR20-M1064
-0.336	65.9922	66.3279	d(GTTGGA{+G}CTTATGG{+C}{+G}TAGGC)	#DR19-M1066	#DR20-M1066
-0.336	63.7402	64.0759	d(GTTGGA{+G}{+C}TTATGGCGTAGGC)	#DR19-M988	#DR20-M988
-0.336	63.6293	63.9657	d(GTTGG{+A}G{+C}T{+T}ATGGCGTAGGC)	#DR19-M884	#DR20-M884
-0.336	63.6293	63.9657	d(GTTGG{+A}G{+C}TTATGGCGTAGGC)	#DR19-M882	#DR20-M882
-0.337	63.7447	64.0817	d({+G}T{+T}GGAG{+C}TTATGGCGTAGGC)	#DR19-M27	#DR20-M27
-0.337	66.0034	66.3405	d(GTTGGAG{+C}TTATG{+G}CGT{+A}GGC)	#DR19-M1153	#DR20-M1153
-0.337	66.0091	66.3461	d({+G}TTG{+G}AG{+C}TTATGGCGTAGGC)	#DR19-M62	#DR20-M62
-0.338	63.475	63.8126	d(G{+T}TGGAG{+C}TTATGGCGTAGG{+C})	#DR19-M311	#DR20-M311
-0.338	65.8637	66.2017	d(GTTGGA{+G}CTTATGG{+C}GT{+A}GGC)	#DR19-M1068	#DR20-M1068
-0.338	64.0113	64.3494	d(G{+T}TGG{+A}GCTTATGGCGT{+A}GGC)	#DR19-M279	#DR20-M279
-0.339	62.7065	63.0451	d(GTTGGA{+G}CT{+T}ATGGCGTAGGC)	#DR19-M1015	#DR20-M1015
-0.339	65.9329	66.2718	d(GTTGG{+A}GCTTATGG{+C}GT{+A}GGC)	#DR19-M962	#DR20-M962
-0.339	62.7065	63.0451	d(GTTGGA{+G}CTTATGGCGTAGGC)	#DR19-M987	#DR20-M987
-0.339	62.928	63.2666	d(GT{+T}GGAG{+C}TTATGG{+C}GTAGGC)	#DR19-M477	#DR20-M477
-0.339	65.7505	66.0893	d(GTTGG{+A}GCTTATGGCGTA{+G}G{+C})	#DR19-M983	#DR20-M983
-0.339	66.1455	66.4844	d(GTTGG{+A}GCTTATG{+G}CGTAGG{+C})	#DR19-M958	#DR20-M958
-0.34	65.7052	66.0457	d(GTTGG{+A}{+G}CTTATG{+G}CGTAGGC)	#DR19-M874	#DR20-M874
-0.34	64.5342	64.8744	d(GTTGG{+A}GCT{+T}ATGGCGTA{+G}GC)	#DR19-M918	#DR20-M918
-0.34	64.4164	64.756	d(G{+T}TG{+G}AGCTTATGGCGT{+A}GGC)	#DR19-M263	#DR20-M263
-0.34	63.7816	64.1213	d(G{+T}TGGAG{+C}TTATGGCGTA{+G}GC)	#DR19-M309	#DR20-M309
-0.34	63.168	63.5077	d(G{+T}TGG{+A}G{+C}TTATGGCGTAGGC)	#DR19-M269	#DR20-M269
-0.34	64.4252	64.7647	d(GTTG{+G}AGCTTATGG{+C}G{+T}AGGC)	#DR19-M840	#DR20-M840
-0.341	64.1887	64.5299	d(GT{+T}G{+G}AGCTTATG{+G}CGTAGGC)	#DR19-M431	#DR20-M431
-0.341	64.0685	64.4091	d(G{+T}TGGAG{+C}TTATGGC{+G}TAGGC)	#DR19-M306	#DR20-M306
-0.341	63.7624	64.1037	d(GTTG{+G}AG{+C}TTATGGCG{+T}AGGC)	#DR19-M770	#DR20-M770
-0.341	65.4622	65.8029	d(GTTGG{+A}G{+C}TTATG{+G}CGTAGGC)	#DR19-M888	#DR20-M888
-0.341	65.2494	65.5902	d(GTT{+G}GA{+G}{+C}TTATGGCGTAGGC)	#DR19-M610	#DR20-M610
-0.341	65.0026	65.3437	d({+G}TTGGAGCT{+T}ATGG{+C}GTAGGC)	#DR19-M139	#DR20-M139
-0.341	62.6142	62.9551	d(GT{+T}GG{+A}G{+C}TTATGGCGTAGGC)	#DR19-M441	#DR20-M441
-0.341	65.0026	65.3437	d({+G}TTGGAGCTTATGG{+C}GTAGGC)	#DR19-M184	#DR20-M184
-0.342	64.5328	64.8744	d(GTTGG{+A}GCTTATGGCGTA{+G}GC)	#DR19-M981	#DR20-M981
-0.342	65.3066	65.6485	d(GTTG{+G}A{+G}{+C}TTATGGCGTAGGC)	#DR19-M747	#DR20-M747
-0.342	64.834	65.1763	d({+G}TTGGAGCTTATGG{+C}G{+T}AGGC)	#DR19-M186	#DR20-M186
-0.342	64.7082	65.05	d({+G}TTGGAGC{+T}TATGGCGTAG{+G}C)	#DR19-M132	#DR20-M132
-0.343	63.7462	64.0891	d(GTT{+G}GAGC{+T}TATGG{+C}GTAGGC)	#DR19-M644	#DR20-M644
-0.344	64.1741	64.5183	d({+G}TTGGAG{+C}TTATGGCG{+T}AGGC)	#DR19-M116	#DR20-M116
-0.344	64.3363	64.6807	d(GTTGG{+A}GCTTATGGCG{+T}A{+G}GC)	#DR19-M974	#DR20-M974
-0.344	65.4607	65.8043	d(GTTG{+G}{+A}G{+C}TTATGGCGTAGGC)	#DR19-M732	#DR20-M732
-0.344	64.2194	64.5633	d(GTTGG{+A}GCT{+T}ATGGCGTAGG{+C})	#DR19-M920	#DR20-M920
-0.344	64.3815	64.7256	d(GTT{+G}GAGCTTATGGCG{+T}{+A}GGC)	#DR19-M715	#DR20-M715
-0.345	64.2179	64.5633	d(GTTGG{+A}GCTTATGGCGTAGG{+C})	#DR19-M986	#DR20-M986
-0.345	64.9421	65.2866	d(GTTG{+G}AGCTTATG{+G}CGTAGGC)	#DR19-M830	#DR20-M830
-0.345	66.116	66.4607	d(GTTGG{+A}{+G}CTTATGGCGT{+A}GGC)	#DR19-M878	#DR20-M878
-0.345	63.2531	63.5982	d(GT{+T}GG{+A}GCTTATGG{+C}GTAGGC)	#DR19-M448	#DR20-M448
-0.345	63.8877	64.2326	d(GT{+T}GG{+A}GCTTATGGC{+G}TAGGC)	#DR19-M449	#DR20-M449
-0.345	64.9421	65.2866	d(GTTG{+G}AGCT{+T}ATG{+G}CGTAGGC)	#DR19-M792	#DR20-M792
-0.346	63.7166	64.0627	d(GTT{+G}GAG{+C}TTATGGCG{+T}AGGC)	#DR19-M633	#DR20-M633
-0.346	65.8609	66.2073	d(GTTG{+G}A{+G}CTTATGGCGTAGG{+C})	#DR19-M760	#DR20-M760
-0.346	64.5284	64.8744	d(GTT{+G}GAGCTTATGG{+C}GTAGGC)	#DR19-M701	#DR20-M701
-0.346	64.5575	64.9032	d(GTTG{+G}AGCT{+T}ATGGCGTAGG{+C})	#DR19-M799	#DR20-M799
-0.346	64.5575	64.9032	d(GTTG{+G}AGCTTATGGCGTAGG{+C})	#DR19-M865	#DR20-M865
-0.346	64.5284	64.8744	d(GTT{+G}GAGCT{+T}ATGG{+C}GTAGGC)	#DR19-M656	#DR20-M656
-0.346	65.4622	65.8086	d(GTTGG{+A}GCTTATGG{+C}GTAG{+G}C)	#DR19-M964	#DR20-M964
-0.347	65.3366	65.6839	d(GTT{+G}{+G}AG{+C}TTATGGCGTAGGC)	#DR19-M579	#DR20-M579
-0.347	64.0553	64.4019	d(GTTGG{+A}GC{+T}TATG{+G}CGTAGGC)	#DR19-M901	#DR20-M901
-0.347	63.5552	63.9025	d(GTTGGAG{+C}{+T}TATGG{+C}GTAGGC)	#DR19-M1100	#DR20-M1100
-0.348	65.6612	66.0091	d(GTTGGA{+G}CTTAT{+G}G{+C}GTAGGC)	#DR19-M1050	#DR20-M1050
-0.348	64.7053	65.0529	d(GTTG{+G}AGCTTATG{+G}CG{+T}AGGC)	#DR19-M833	#DR20-M833
-0.348	64.5023	64.8499	d({+G}{+T}TGGAGCTTATGG{+C}GTAGGC)	#DR19-M15	#DR20-M15
-0.348	65.4493	65.7973	d(GTTGGAG{+C}TTATG{+G}{+C}GTAGGC)	#DR19-M1150	#DR20-M1150
-0.348	62.6702	63.0181	d(GT{+T}GGA{+G}{+C}TTATGGCGTAGGC)	#DR19-M456	#DR20-M456
-0.349	63.9599	64.3085	d(GTTG{+G}AGC{+T}TAT{+G}GCGTAGGC)	#DR19-M779	#DR20-M779
-0.349	64.1536	64.5023	d(G{+T}T{+G}GAGCTTAT{+G}GCGTAGGC)	#DR19-M241	#DR20-M241
-0.35	63.9378	64.2881	d(GT{+T}G{+G}AGCTTATGGCGT{+A}GGC)	#DR19-M435	#DR20-M435
-0.35	62.1914	62.5415	d(G{+T}TGGA{+G}CTTATGGCGTAGGC)	#DR19-M283	#DR20-M283
-0.35	64.3202	64.6706	d(GTT{+G}{+G}AGCTTATGGCGTAGGC)	#DR19-M576	#DR20-M576
-0.35	64.3523	64.7024	d(GTTG{+G}AGCTTATGGCG{+T}AGG{+C})	#DR19-M855	#DR20-M855
-0.35	64.0113	64.361	d(GTTGG{+A}GCTTATGGCG{+T}AGG{+C})	#DR19-M976	#DR20-M976
-0.35	64.3202	64.6706	d(GTT{+G}{+G}AGCT{+T}ATGGCGTAGGC)	#DR19-M581	#DR20-M581
-0.35	62.1914	62.5415	d(G{+T}TGGA{+G}CT{+T}ATGGCGTAGGC)	#DR19-M286	#DR20-M286
-0.35	64.155	64.5052	d(GT{+T}{+G}GAGCTTATGGCGT{+A}GGC)	#DR19-M418	#DR20-M418
-0.351	65.8086	66.1596	d(GTTG{+G}A{+G}CTTATGG{+C}GTAGGC)	#DR19-M754	#DR20-M754
-0.351	64.6228	64.9738	d(GTTGGAGCTTATGGCG{+T}A{+G}{+G}C)	#DR19-M1543	#DR20-M1543
-0.351	65.2279	65.5789	d(GTTGGA{+G}{+C}TTATGGCGTAGG{+C})	#DR19-M1001	#DR20-M1001
-0.352	64.1287	64.4805	d(GT{+T}GGA{+G}CTTATGGCGTAG{+G}C)	#DR19-M468	#DR20-M468
-0.352	64.3363	64.688	d(G{+T}T{+G}GAGCTTATGGCGT{+A}GGC)	#DR19-M246	#DR20-M246
-0.352	63.7269	64.0788	d(GTTGGAG{+C}{+T}TATGGCGT{+A}GGC)	#DR19-M1103	#DR20-M1103
-0.352	64.1506	64.5023	d(G{+T}TG{+G}AGCTTATGG{+C}GTAGGC)	#DR19-M260	#DR20-M260
-0.352	63.8715	64.2238	d(GTT{+G}GAGC{+T}TAT{+G}GCGTAGGC)	#DR19-M642	#DR20-M642
-0.353	65.7477	66.1006	d(GTT{+G}G{+A}GCTTATGGCGTAGG{+C})	#DR19-M608	#DR20-M608
-0.353	65.9499	66.3027	d(GTTG{+G}{+A}GCTTAT{+G}GCGTAGGC)	#DR19-M737	#DR20-M737
-0.353	63.7299	64.0832	d(G{+T}TGGAG{+C}TTATGGCGT{+A}GGC)	#DR19-M308	#DR20-M308
-0.353	64.3654	64.7184	d(G{+T}TGG{+A}GCTTATGGC{+G}TAGGC)	#DR19-M277	#DR20-M277
-0.354	66.0499	66.4034	d(GTTG{+G}AGCTTAT{+G}GCGTAGG{+C})	#DR19-M829	#DR20-M829
-0.354	66.0386	66.3922	d(GTT{+G}G{+A}GCTTATGGCGT{+A}GGC)	#DR19-M605	#DR20-M605
-0.354	66.1231	66.4774	d(GTTG{+G}A{+G}CTTATGGCGT{+A}GGC)	#DR19-M757	#DR20-M757
-0.354	65.7619	66.116	d(GTT{+G}GAG{+C}TTATG{+G}CGTAGGC)	#DR19-M630	#DR20-M630
-0.355	64.4848	64.8398	d(GTT{+G}GAGCT{+T}ATGGCGTAGG{+C})	#DR19-M662	#DR20-M662
-0.355	64.4848	64.8398	d(GTT{+G}GAGCTTATGGCGTAGG{+C})	#DR19-M728	#DR20-M728
-0.355	64.1287	64.4834	d(G{+T}TG{+G}AGCTTATGGCGTAGG{+C})	#DR19-M266	#DR20-M266
-0.355	63.3739	63.7284	d(GTTGG{+A}G{+C}TTATGGCG{+T}AGGC)	#DR19-M891	#DR20-M891
-0.356	65.522	65.8779	d({+G}TTGGAGCTTATG{+G}CGTAG{+G}C)	#DR19-M182	#DR20-M182
-0.356	63.976	64.3319	d(GTTGGAG{+C}{+T}TATG{+G}CGTAGGC)	#DR19-M1099	#DR20-M1099
-0.357	62.4398	62.797	d(GTTGGA{+G}CTTATGGCG{+T}AGGC)	#DR19-M1078	#DR20-M1078
-0.357	62.4398	62.797	d(GTTGGA{+G}CT{+T}ATGGCG{+T}AGGC)	#DR19-M1022	#DR20-M1022
-0.357	64.0421	64.3989	d(G{+T}TGG{+A}GCTTATGGCGTA{+G}GC)	#DR19-M280	#DR20-M280
-0.357	64.0949	64.4514	d(GTTGG{+A}GC{+T}TATGGC{+G}TAGGC)	#DR19-M903	#DR20-M903
-0.357	64.3698	64.727	d({+G}T{+T}GGAGCTTAT{+G}GCGTAGGC)	#DR19-M32	#DR20-M32
-0.358	64.3363	64.6938	d(GTT{+G}GAGCTTATGG{+C}G{+T}AGGC)	#DR19-M703	#DR20-M703
-0.358	65.0773	65.4351	d(GTTGGA{+G}CTTATGGCGTAG{+G}C)	#DR19-M1090	#DR20-M1090
-0.358	65.0773	65.4351	d(GTTGGA{+G}CT{+T}ATGGCGTAG{+G}C)	#DR19-M1025	#DR20-M1025
-0.358	63.721	64.0788	d(G{+T}TGG{+A}GCTTATGGCGTAGG{+C})	#DR19-M282	#DR20-M282
-0.358	63.4394	63.7978	d(GT{+T}GG{+A}GCTTATGGCGT{+A}GGC)	#DR19-M451	#DR20-M451
-0.359	66.0372	66.3964	d(GTT{+G}GA{+G}CTTATGGCGT{+A}GGC)	#DR19-M620	#DR20-M620
-0.359	66.1146	66.4732	d(GTTG{+G}AGCTTATGGCGT{+A}GG{+C})	#DR19-M859	#DR20-M859
-0.359	61.5745	61.934	d(GT{+T}GGA{+G}CTTATGGCGTAGGC)	#DR19-M455	#DR20-M455
-0.359	65.2637	65.6229	d(GTT{+G}GAG{+C}TTAT{+G}GCGTAGGC)	#DR19-M629	#DR20-M629
-0.359	66.4467	66.8057	d(GTTGGA{+G}CTTATGGC{+G}T{+A}GGC)	#DR19-M1074	#DR20-M1074
-0.359	63.5047	63.8642	d(GT{+T}GG{+A}GCTTATGGCGTA{+G}GC)	#DR19-M452	#DR20-M452
-0.359	65.8157	66.175	d(GTTGGAG{+C}TTATGGC{+G}TAGG{+C})	#DR19-M1169	#DR20-M1169
-0.359	61.5745	61.934	d(GT{+T}GGA{+G}CT{+T}ATGGCGTAGGC)	#DR19-M458	#DR20-M458
-0.359	66.6154	66.9745	d({+G}TTG{+G}AGCTTAT{+G}GCGTAGGC)	#DR19-M67	#DR20-M67
-0.359	65.8369	66.1961	d({+G}TTGGAG{+C}TTATGG{+C}GTAGGC)	#DR19-M114	#DR20-M114
-0.36	62.8422	63.2023	d(GT{+T}GGAG{+C}TTATGGCGTAGG{+C})	#DR19-M483	#DR20-M483
-0.36	65.8863	66.2466	d(GTTGGAG{+C}TTAT{+G}GC{+G}TAGGC)	#DR19-M1143	#DR20-M1143
-0.36	63.6634	64.023	d(GT{+T}G{+G}AGCTTATGGCGTAGG{+C})	#DR19-M438	#DR20-M438
-0.361	65.7718	66.1329	d(GTT{+G}GA{+G}CTTATGGCGTAGG{+C})	#DR19-M623	#DR20-M623
-0.361	64.2779	64.6387	d(GTT{+G}GAGCTTATGGCG{+T}AGG{+C})	#DR19-M718	#DR20-M718
-0.362	64.6967	65.0587	d(GTT{+G}GAGCTTATGGCGT{+A}GGC)	#DR19-M719	#DR20-M719
-0.362	64.8311	65.1935	d(GTTGGA{+G}CTTATGGCG{+T}AG{+G}C)	#DR19-M1081	#DR20-M1081
-0.362	65.2222	65.5845	d({+G}TTGGAGCTTATGGC{+G}{+T}AGGC)	#DR19-M192	#DR20-M192
-0.362	64.6967	65.0587	d(GTT{+G}GAGCT{+T}ATGGCGT{+A}GGC)	#DR19-M659	#DR20-M659
-0.362	64.8167	65.1792	d(GTTG{+G}AGCT{+T}ATGGCGTA{+G}GC)	#DR19-M797	#DR20-M797
-0.362	64.8167	65.1792	d(GTTG{+G}AGCTTATGGCGTA{+G}GC)	#DR19-M860	#DR20-M860
-0.363	64.5226	64.8859	d(GT{+T}{+G}GAGCTTATGGC{+G}TAGGC)	#DR19-M416	#DR20-M416
-0.363	64.0069	64.3698	d(GTTGGA{+G}C{+T}TATGGCGT{+A}GGC)	#DR19-M1011	#DR20-M1011
-0.364	64.601	64.9652	d(GTT{+G}GAGCTTATG{+G}CG{+T}AGGC)	#DR19-M696	#DR20-M696
-0.364	64.8196	65.1835	d(GTTGGAGCTTATGGCGTA{+G}{+G}C)	#DR19-M1556	#DR20-M1556
-0.364	64.8196	65.1835	d(GTTGGAGCT{+T}ATGGCGTA{+G}{+G}C)	#DR19-M1326	#DR20-M1326
-0.364	64.4514	64.8152	d(GTTG{+G}{+A}GCT{+T}ATGGCGTAGGC)	#DR19-M734	#DR20-M734
-0.364	64.8383	65.2021	d(GTT{+G}GAGCT{+T}ATG{+G}CGTAGGC)	#DR19-M655	#DR20-M655
-0.364	64.8383	65.2021	d(GTT{+G}GAGCTTATG{+G}CGTAGGC)	#DR19-M693	#DR20-M693
-0.364	64.4514	64.8152	d(GTTG{+G}{+A}GCTTATGGCGTAGGC)	#DR19-M730	#DR20-M730
-0.365	66.4216	66.7863	d({+G}TTG{+G}{+A}GCTTATGGCGTAGGC)	#DR19-M60	#DR20-M60
-0.365	66.5513	66.9165	d({+G}TTGG{+A}GCTTATGGCGT{+A}GGC)	#DR19-M88	#DR20-M88
-0.365	64.7545	65.119	d({+G}TTGGAGCTTATGGCG{+T}{+A}GGC)	#DR19-M198	#DR20-M198
-0.366	65.1333	65.4992	d({+G}TTGGAGCT{+T}ATGGCGT{+A}GGC)	#DR19-M142	#DR20-M142
-0.366	65.1333	65.4992	d({+G}TTGGAGCTTATGGCGT{+A}GGC)	#DR19-M202	#DR20-M202
-0.366	65.4451	65.8114	d(GTTGGAG{+C}TTAT{+G}{+G}CGTAGGC)	#DR19-M1141	#DR20-M1141
-0.367	65.8962	66.2634	d(GTTGG{+A}GCTTAT{+G}GCGT{+A}GGC)	#DR19-M947	#DR20-M947
-0.367	63.876	64.2428	d(GT{+T}{+G}GAGCTTATGGCGTAGG{+C})	#DR19-M421	#DR20-M421
-0.367	63.4379	63.8052	d(GTT{+G}GAG{+C}{+T}TATGGCGTAGGC)	#DR19-M625	#DR20-M625
-0.367	61.9263	62.2937	d(G{+T}TGGA{+G}CTTATGGCG{+T}AGGC)	#DR19-M293	#DR20-M293
-0.367	65.6257	65.9922	d(GTTGGA{+G}{+C}TTATGGC{+G}TAGGC)	#DR19-M996	#DR20-M996
-0.367	64.5734	64.9407	d({+G}TTGG{+A}GCTTATGGCGTAGGC)	#DR19-M76	#DR20-M76
-0.368	64.6822	65.05	d(GTTGGAGCTTATG{+G}CG{+T}AGG{+C})	#DR19-M1488	#DR20-M1488
-0.368	64.6054	64.9738	d(GTTG{+G}AGCTTATGGCG{+T}A{+G}GC)	#DR19-M853	#DR20-M853
-0.368	64.0436	64.412	d(G{+T}T{+G}GAGCTTATGGCGTAGG{+C})	#DR19-M249	#DR20-M249
-0.368	63.1425	63.5107	d(GT{+T}GGAG{+C}TTATGGCGTA{+G}GC)	#DR19-M481	#DR20-M481
-0.368	63.7048	64.0729	d(G{+T}T{+G}G{+A}GCTTATGGCGTAGGC)	#DR19-M234	#DR20-M234
-0.368	64.1067	64.4746	d(GTT{+G}G{+A}GCT{+T}ATGGCGTAGGC)	#DR19-M597	#DR20-M597
-0.368	64.1067	64.4746	d(GTT{+G}G{+A}GCTTATGGCGTAGGC)	#DR19-M593	#DR20-M593
-0.369	66.071	66.4397	d(GTT{+G}G{+A}GCTTATG{+G}CGTAGGC)	#DR19-M601	#DR20-M601
-0.369	64.5734	64.9421	d({+G}TTGG{+A}GCT{+T}ATGGCGTAGGC)	#DR19-M80	#DR20-M80
-0.369	64.7401	65.1089	d({+G}T{+T}GGAGCTTATG{+G}CGTAGGC)	#DR19-M33	#DR20-M33
-0.37	64.0773	64.447	d({+G}{+T}TGG{+A}GCTTATGGCGTAGGC)	#DR19-M6	#DR20-M6
-0.37	63.876	64.2457	d({+G}TTGGAG{+C}{+T}TATGGCGTAGGC)	#DR19-M108	#DR20-M108
-0.37	63.475	63.845	d(GTTG{+G}AG{+C}{+T}TATGGCGTAGGC)	#DR19-M762	#DR20-M762
-0.37	61.0634	61.4333	d(G{+T}{+T}GGA{+G}CTTATGGCGTAGGC)	#DR19-M217	#DR20-M217
-0.37	64.0421	64.412	d(G{+T}TG{+G}{+A}GCTTATGGCGTAGGC)	#DR19-M251	#DR20-M251
-0.37	63.5122	63.8819	d(GT{+T}{+G}G{+A}GCTTATGGCGTAGGC)	#DR19-M406	#DR20-M406
-0.37	66.0879	66.4579	d({+G}TTGGAG{+C}TTATGGCGT{+A}GGC)	#DR19-M117	#DR20-M117
-0.371	64.8715	65.2422	d(GTTGGAGCT{+T}ATG{+G}CGTAGG{+C})	#DR19-M1302	#DR20-M1302
-0.371	64.2779	64.6489	d(GT{+T}G{+G}AGCTTATGGC{+G}TAGGC)	#DR19-M433	#DR20-M433
-0.371	65.9033	66.2746	d(GTTGGA{+G}CTTATGG{+C}GTA{+G}GC)	#DR19-M1069	#DR20-M1069
-0.371	65.0414	65.4123	d({+G}{+T}TGGAGCTTATGGC{+G}TAGGC)	#DR19-M16	#DR20-M16
-0.372	63.7462	64.1184	d(GTTGGAG{+C}{+T}TATGGCGTA{+G}GC)	#DR19-M1104	#DR20-M1104
-0.372	63.9172	64.2896	d({+G}T{+T}GG{+A}GCTTATGGCGTAGGC)	#DR19-M25	#DR20-M25
-0.372	64.8701	65.2422	d(GTTGGAGCTTATG{+G}CGTAGG{+C})	#DR19-M1498	#DR20-M1498
-0.372	65.9922	66.3642	d(GTTG{+G}AG{+C}TTATGGC{+G}TAGGC)	#DR19-M769	#DR20-M769
-0.373	64.6213	64.994	d({+G}{+T}TGGAGCTTATGGCGT{+A}GGC)	#DR19-M18	#DR20-M18
-0.373	64.0465	64.4193	d(G{+T}T{+G}GAGCTTATGG{+C}GTAGGC)	#DR19-M243	#DR20-M243
-0.373	66.0274	66.4006	d(GTT{+G}GAGCTTATGGCGT{+A}GG{+C})	#DR19-M722	#DR20-M722
-0.374	63.1335	63.5077	d(GT{+T}GG{+A}GCTTATGGCGTAGG{+C})	#DR19-M454	#DR20-M454
-0.375	65.2236	65.5987	d(GTTGG{+A}{+G}{+C}TTATGGCGTAGGC)	#DR19-M868	#DR20-M868
-0.375	65.4365	65.8114	d(GTTGGAG{+C}TTATGG{+C}{+G}TAGGC)	#DR19-M1158	#DR20-M1158
-0.375	65.8369	66.2115	d(GTTGG{+A}GCTTAT{+G}{+G}CGTAGGC)	#DR19-M943	#DR20-M943
-0.375	65.7888	66.1638	d(GTTGG{+A}GCTTATG{+G}{+C}GTAGGC)	#DR19-M952	#DR20-M952
-0.375	66.116	66.4914	d(GTTGG{+A}GCTTATGGC{+G}TAGG{+C})	#DR19-M971	#DR20-M971
-0.375	63.4483	63.8229	d(GTTGGAG{+C}{+T}TATGGCGTAGG{+C})	#DR19-M1106	#DR20-M1106
-0.375	63.2218	63.5967	d(GTTGGA{+G}{+C}{+T}TATGGCGTAGGC)	#DR19-M989	#DR20-M989
-0.376	65.9865	66.3628	d(GTTGGAGCTTAT{+G}G{+C}GT{+A}GGC)	#DR19-M1445	#DR20-M1445
-0.376	63.0856	63.4617	d(GTTGG{+A}G{+C}{+T}TATGGCGTAGGC)	#DR19-M883	#DR20-M883
-0.376	64.1638	64.54	d({+G}TTGGA{+G}C{+T}TATGGCGTAGGC)	#DR19-M94	#DR20-M94
-0.376	65.502	65.8779	d(GTTG{+G}A{+G}CTTATG{+G}CGTAGGC)	#DR19-M753	#DR20-M753
-0.376	65.6981	66.0738	d(GTT{+G}GA{+G}CTTATGG{+C}GTAGGC)	#DR19-M617	#DR20-M617
-0.376	64.2004	64.5763	d({+G}T{+T}G{+G}AGCTTATGGCGTAGGC)	#DR19-M24	#DR20-M24
-0.376	64.7328	65.1089	d(GTT{+G}GAGCT{+T}ATGGCGTA{+G}GC)	#DR19-M660	#DR20-M660
-0.377	63.7314	64.1081	d(GTTGGA{+G}C{+T}TATGGCGTAGG{+C})	#DR19-M1014	#DR20-M1014
-0.377	64.8094	65.1864	d({+G}TTG{+G}AGCTTATGGCGTAGGC)	#DR19-M59	#DR20-M59
-0.377	64.8094	65.1864	d({+G}TTG{+G}AGCT{+T}ATGGCGTAGGC)	#DR19-M64	#DR20-M64
-0.377	64.2209	64.5981	d(G{+T}TGGAG{+C}TTATGGCGTAG{+G}C)	#DR19-M310	#DR20-M310
-0.378	65.735	66.1132	d(GTT{+G}G{+A}{+G}CTTATGGCGTAGGC)	#DR19-M594	#DR20-M594
-0.378	64.329	64.7068	d({+G}{+T}TG{+G}AGCTTATGGCGTAGGC)	#DR19-M5	#DR20-M5
-0.378	64.4688	64.847	d(G{+T}TGGA{+G}CTTATGGCGTAG{+G}C)	#DR19-M296	#DR20-M296
-0.378	65.9315	66.3097	d(GTT{+G}GAGCTTAT{+G}GCGTAGG{+C})	#DR19-M692	#DR20-M692
-0.378	63.5745	63.9525	d(GT{+T}G{+G}{+A}GCTTATGGCGTAGGC)	#DR19-M423	#DR20-M423
-0.378	64.7314	65.1089	d(GTT{+G}GAGCTTATGGCGTA{+G}GC)	#DR19-M723	#DR20-M723
-0.379	64.7618	65.1405	d({+G}TT{+G}GAGCTTATGGCGTAGGC)	#DR19-M41	#DR20-M41
-0.379	63.8583	64.237	d(GTT{+G}G{+A}GCTTATGGCG{+T}AGGC)	#DR19-M604	#DR20-M604
-0.379	64.2486	64.6271	d({+G}T{+T}GGAGCTTATGG{+C}GTAGGC)	#DR19-M34	#DR20-M34
-0.38	66.2045	66.5848	d(GTTGGAGCTTATG{+G}CGTA{+G}G{+C})	#DR19-M1495	#DR20-M1495
-0.38	65.0342	65.4137	d(GTTG{+G}AGCT{+T}ATGGC{+G}TAGGC)	#DR19-M794	#DR20-M794
-0.38	65.8552	66.2354	d(GTTGGAG{+C}TTATGGC{+G}T{+A}GGC)	#DR19-M1166	#DR20-M1166
-0.38	63.7048	64.0847	d(GTT{+G}GA{+G}C{+T}TATGGCGTAGGC)	#DR19-M611	#DR20-M611
-0.38	65.0342	65.4137	d(GTTG{+G}AGCTTATGGC{+G}TAGGC)	#DR19-M845	#DR20-M845
-0.38	64.7618	65.1419	d({+G}TT{+G}GAGCT{+T}ATGGCGTAGGC)	#DR19-M47	#DR20-M47
-0.38	64.0568	64.4368	d(GTTGGAG{+C}{+T}TATGGC{+G}TAGGC)	#DR19-M1101	#DR20-M1101
-0.38	64.2048	64.585	d(GTTG{+G}{+A}GCTTATGGCG{+T}AGGC)	#DR19-M741	#DR20-M741
-0.381	64.2822	64.6633	d(GTTGGA{+G}C{+T}TATG{+G}CGTAGGC)	#DR19-M1007	#DR20-M1007
-0.381	66.3363	66.7169	d(GTTGG{+A}GCTTATG{+G}CGT{+A}GGC)	#DR19-M955	#DR20-M955
-0.381	64.2808	64.6619	d({+G}{+T}T{+G}GAGCTTATGGCGTAGGC)	#DR19-M4	#DR20-M4
-0.381	64.2822	64.6633	d({+G}T{+T}{+G}GAGCTTATGGCGTAGGC)	#DR19-M23	#DR20-M23
-0.382	66.1245	66.5067	d({+G}TT{+G}G{+A}GCTTATGGCGTAGGC)	#DR19-M43	#DR20-M43
-0.382	64.3275	64.7097	d({+G}TTGG{+A}GCTTATGGCG{+T}AGGC)	#DR19-M87	#DR20-M87
-0.382	64.6633	65.0457	d({+G}{+T}TGGAGCTTATGGCGTA{+G}GC)	#DR19-M19	#DR20-M19
-0.383	61.2885	61.6719	d(GT{+T}GGA{+G}CTTATGGCG{+T}AGGC)	#DR19-M465	#DR20-M465
-0.383	63.9054	64.2881	d(G{+T}T{+G}{+G}AGCTTATGGCGTAGGC)	#DR19-M233	#DR20-M233
-0.383	65.0083	65.3909	d(GTTGGAGCTTATG{+G}C{+G}{+T}AGGC)	#DR19-M1479	#DR20-M1479
-0.383	64.3596	64.743	d(G{+T}TG{+G}AGCTTATGGCGTA{+G}GC)	#DR19-M264	#DR20-M264
-0.384	65.5234	65.9075	d(GTTGGAG{+C}TTAT{+G}GCGTA{+G}GC)	#DR19-M1146	#DR20-M1146
-0.384	65.586	65.9696	d(GTTGG{+A}G{+C}TTATGGC{+G}TAGGC)	#DR19-M890	#DR20-M890
-0.384	63.7402	64.1243	d(GTTG{+G}A{+G}C{+T}TATGGCGTAGGC)	#DR19-M748	#DR20-M748
-0.384	63.7329	64.1169	d(GT{+T}{+G}{+G}AGCTTATGGCGTAGGC)	#DR19-M405	#DR20-M405
-0.385	64.5168	64.9018	d(GTT{+G}GAGCTTATGGCG{+T}A{+G}GC)	#DR19-M716	#DR20-M716
-0.385	65.7378	66.1231	d(GTT{+G}{+G}AGCTTAT{+G}GCGTAGGC)	#DR19-M584	#DR20-M584
-0.386	64.5124	64.8989	d(G{+T}TGG{+A}GCTTATGGCGTAG{+G}C)	#DR19-M281	#DR20-M281
-0.387	62.1318	62.5187	d(GTTGGAG{+C}T{+T}ATGGCGTAGGC)	#DR19-M1107	#DR20-M1107
-0.387	62.1318	62.5187	d(GTTGGAG{+C}TTATGGCGTAGGC)	#DR19-M1093	#DR20-M1093
-0.387	66.0879	66.4746	d(GTTG{+G}A{+G}CTTATGGCGTA{+G}GC)	#DR19-M758	#DR20-M758
-0.388	66.1259	66.5137	d({+G}TTGG{+A}GCTTATGG{+C}GTAGGC)	#DR19-M85	#DR20-M85
-0.388	65.512	65.9005	d(GTT{+G}{+G}A{+G}CTTATGGCGTAGGC)	#DR19-M578	#DR20-M578
-0.389	65.0213	65.4108	d(GTTGGAGCTTATG{+G}CGT{+A}GGC)	#DR19-M1489	#DR20-M1489
-0.389	65.8468	66.2354	d(GTTG{+G}AGCTTATGG{+C}GTAGG{+C})	#DR19-M844	#DR20-M844
-0.389	65.0213	65.4108	d(GTTGGAGCT{+T}ATG{+G}CGT{+A}GGC)	#DR19-M1299	#DR20-M1299
-0.389	65.9682	66.3572	d(GTTGGAGCTTAT{+G}GCGTA{+G}G{+C})	#DR19-M1466	#DR20-M1466
-0.39	64.5647	64.9551	d({+G}TTG{+G}AGCTTATGGCG{+T}AGGC)	#DR19-M71	#DR20-M71
-0.39	65.1305	65.5205	d({+G}TTGGAGCT{+T}ATGGCGTA{+G}GC)	#DR19-M143	#DR20-M143
-0.39	64.6025	64.9925	d(GTTGGAGCT{+T}ATGG{+C}{+G}TAGGC)	#DR19-M1304	#DR20-M1304
-0.391	64.9767	65.368	d(GTTGGAGCTTAT{+G}GC{+G}TAGGC)	#DR19-M1449	#DR20-M1449
-0.391	64.5139	64.9047	d({+G}{+T}TGGAGCTTATGGCGTAGG{+C})	#DR19-M21	#DR20-M21
-0.391	64.9767	65.368	d(GTTGGAGCT{+T}AT{+G}GC{+G}TAGGC)	#DR19-M1289	#DR20-M1289
-0.391	65.129	65.5205	d({+G}TTGGAGCTTATGGCGTA{+G}GC)	#DR19-M206	#DR20-M206
-0.392	64.601	64.9925	d(GTTGGAGCTTATGG{+C}{+G}TAGGC)	#DR19-M1500	#DR20-M1500
-0.393	64.9249	65.318	d({+G}TTGGAGCTTATGGCG{+T}A{+G}GC)	#DR19-M199	#DR20-M199
-0.393	64.2749	64.6677	d(GTTGGAGCTTATGG{+C}{+G}{+T}AGGC)	#DR19-M1501	#DR20-M1501
-0.393	65.8609	66.2536	d(GTTGGAGCTTAT{+G}G{+C}GTAGG{+C})	#DR19-M1448	#DR20-M1448
-0.394	64.0729	64.4674	d(GTT{+G}{+G}AGCTTATGGCG{+T}AGGC)	#DR19-M588	#DR20-M588
-0.394	65.8793	66.2732	d(GTT{+G}GAG{+C}TTATGGC{+G}TAGGC)	#DR19-M632	#DR20-M632
-0.394	65.8666	66.2606	d({+G}TTGGAG{+C}TTATGGCGTAGG{+C})	#DR19-M120	#DR20-M120
-0.394	64.5168	64.9104	d({+G}TT{+G}GAGCTTATGGCG{+T}AGGC)	#DR19-M54	#DR20-M54
-0.394	65.6953	66.0893	d(GTTG{+G}{+A}GCTTATG{+G}CGTAGGC)	#DR19-M738	#DR20-M738
-0.394	64.5255	64.9191	d(G{+T}TG{+G}AGCTTATGGC{+G}TAGGC)	#DR19-M261	#DR20-M261
-0.395	65.8043	66.1989	d(GTTG{+G}{+A}GCTTATGG{+C}GTAGGC)	#DR19-M739	#DR20-M739
-0.395	64.3508	64.7459	d(GTTGGA{+G}C{+T}TATGGC{+G}TAGGC)	#DR19-M1009	#DR20-M1009
-0.396	63.7506	64.1462	d(GTTGG{+A}{+G}C{+T}TATGGCGTAGGC)	#DR19-M869	#DR20-M869
-0.397	65.1061	65.5035	d(GTT{+G}GAG{+C}TTATGG{+C}GTAGGC)	#DR19-M631	#DR20-M631
-0.397	64.7907	65.1878	d({+G}T{+T}GGAGCTTATGGC{+G}TAGGC)	#DR19-M35	#DR20-M35
-0.397	64.6213	65.0184	d(GTTGGAGCT{+T}ATG{+G}{+C}GTAGGC)	#DR19-M1296	#DR20-M1296
-0.397	65.8976	66.2943	d(GTTGG{+A}GCTTAT{+G}GCGTA{+G}GC)	#DR19-M948	#DR20-M948
-0.397	64.6213	65.0184	d(GTTGGAGCTTATG{+G}{+C}GTAGGC)	#DR19-M1471	#DR20-M1471
-0.398	64.4601	64.8585	d(GTTGGAGCT{+T}AT{+G}GCGTAGG{+C})	#DR19-M1294	#DR20-M1294
-0.398	64.3858	64.7834	d({+G}T{+T}GGAGCTTATGGCGT{+A}GGC)	#DR19-M37	#DR20-M37
-0.398	65.7675	66.1652	d(GTTGG{+A}GCTTATGG{+C}{+G}TAGGC)	#DR19-M960	#DR20-M960
-0.398	64.4601	64.8585	d(GTTGGAGCTTAT{+G}GCGTAGG{+C})	#DR19-M1469	#DR20-M1469
-0.398	64.6691	65.0673	d(GTTGGAGCTTATG{+G}CG{+T}{+A}GGC)	#DR19-M1485	#DR20-M1485
-0.398	65.1892	65.5874	d(GTTGGA{+G}{+C}TTATGGCGTA{+G}GC)	#DR19-M999	#DR20-M999
-0.399	64.9277	65.3266	d(GTT{+G}GAGCTTATGGC{+G}TAGGC)	#DR19-M708	#DR20-M708
-0.399	66.2718	66.671	d(GTTG{+G}AGCTTAT{+G}GCGT{+A}GGC)	#DR19-M826	#DR20-M826
-0.399	64.9277	65.3266	d(GTT{+G}GAGCT{+T}ATGGC{+G}TAGGC)	#DR19-M657	#DR20-M657
-0.399	65.4308	65.8298	d({+G}TTGGAGCTTATGGC{+G}TAGGC)	#DR19-M191	#DR20-M191
-0.399	65.4308	65.8298	d({+G}TTGGAGCT{+T}ATGGC{+G}TAGGC)	#DR19-M140	#DR20-M140
-0.4	64.4514	64.8513	d(GTTGGAGCTTATG{+G}{+C}G{+T}AGGC)	#DR19-M1473	#DR20-M1473
-0.4	62.7578	63.1575	d(GTTG{+G}AGCT{+T}ATGGCGTAGGC)	#DR19-M788	#DR20-M788
-0.4	62.7578	63.1575	d(GTTG{+G}AGCTTATGGCGTAGGC)	#DR19-M729	#DR20-M729
-0.4	66.0513	66.4509	d(GTTGGAGCTTATGGCGT{+A}G{+G}{+C})	#DR19-M1553	#DR20-M1553
-0.4	64.2662	64.6662	d(GTTGGAGCTTAT{+G}GCG{+T}AGG{+C})	#DR19-M1459	#DR20-M1459
-0.4	64.0847	64.4848	d(GT{+T}{+G}GAGCTTATGGCGTA{+G}GC)	#DR19-M419	#DR20-M419
-0.401	66.0358	66.4369	d({+G}TTGGAG{+C}TTATGGCGTA{+G}GC)	#DR19-M118	#DR20-M118
-0.401	65.4892	65.8906	d(GTTGG{+A}GCTTATG{+G}CGTA{+G}GC)	#DR19-M956	#DR20-M956
-0.402	65.9527	66.3544	d(GTTGGAG{+C}TTATGGC{+G}TA{+G}GC)	#DR19-M1167	#DR20-M1167
-0.402	65.6002	66.002	d(GTTGGA{+G}CTTATG{+G}CGTA{+G}GC)	#DR19-M1062	#DR20-M1062
-0.403	64.5386	64.9421	d(GTTGGAGCT{+T}ATGGCGTAG{+G}{+C})	#DR19-M1329	#DR20-M1329
-0.403	64.4688	64.8715	d(GTTGGAGCTTAT{+G}{+G}CG{+T}AGGC)	#DR19-M1437	#DR20-M1437
-0.403	63.7003	64.1037	d(GTTGGA{+G}C{+T}TATGG{+C}GTAGGC)	#DR19-M1008	#DR20-M1008
-0.403	65.7661	66.1694	d(GTTGGAG{+C}TTATGGCGT{+A}{+G}GC)	#DR19-M1176	#DR20-M1176
-0.403	64.5386	64.9421	d(GTTGGAGCTTATGGCGTAG{+G}{+C})	#DR19-M1560	#DR20-M1560
-0.405	65.7562	66.161	d(GTTGGAGCTTATGG{+C}GTA{+G}G{+C})	#DR19-M1517	#DR20-M1517
-0.406	64.256	64.6619	d(G{+T}T{+G}GAGCTTATGGCGTA{+G}GC)	#DR19-M247	#DR20-M247
-0.406	65.9809	66.3866	d(GTT{+G}GA{+G}CTTATGGCGTA{+G}GC)	#DR19-M621	#DR20-M621
-0.406	66.0062	66.4118	d(GTTGGAGCTTAT{+G}GCGT{+A}GG{+C})	#DR19-M1463	#DR20-M1463
-0.406	65.9922	66.3978	d(GTTG{+G}AGCTTATGG{+C}GT{+A}GGC)	#DR19-M841	#DR20-M841
-0.407	65.7958	66.2031	d(GTTGG{+A}{+G}CTTATGGC{+G}TAGGC)	#DR19-M876	#DR20-M876
-0.407	65.9795	66.3866	d(GTTGGAG{+C}TTATGGCGT{+A}G{+G}C)	#DR19-M1177	#DR20-M1177
-0.408	62.3318	62.7397	d(G{+T}TG{+G}AGCT{+T}ATGGCGTAGGC)	#DR19-M255	#DR20-M255
-0.408	62.3318	62.7397	d(G{+T}TG{+G}AGCTTATGGCGTAGGC)	#DR19-M250	#DR20-M250
-0.408	64.5429	64.9508	d(GTTGGAGCTTAT{+G}GCG{+T}A{+G}GC)	#DR19-M1457	#DR20-M1457
-0.408	66.0668	66.4746	d(GTTG{+G}{+A}GCTTATGGCGT{+A}GGC)	#DR19-M742	#DR20-M742
-0.409	61.5853	61.9939	d(G{+T}TGGAG{+C}TTATGGCGTAGGC)	#DR19-M298	#DR20-M298
-0.409	61.5853	61.9939	d(G{+T}TGGAG{+C}T{+T}ATGGCGTAGGC)	#DR19-M300	#DR20-M300
-0.409	61.8524	62.2616	d(GTTGGAG{+C}T{+T}ATGGCG{+T}AGGC)	#DR19-M1114	#DR20-M1114
-0.409	61.8524	62.2616	d(GTTGGAG{+C}TTATGGCG{+T}AGGC)	#DR19-M1170	#DR20-M1170
-0.409	66.395	66.8043	d({+G}TTG{+G}AGCTTATGG{+C}GTAGGC)	#DR19-M69	#DR20-M69
-0.409	66.1512	66.5597	d(GTT{+G}GAGCTTAT{+G}GCGT{+A}GGC)	#DR19-M689	#DR20-M689
-0.409	62.6838	63.0931	d(GTT{+G}GAGCTTATGGCGTAGGC)	#DR19-M575	#DR20-M575
-0.41	65.7435	66.154	d(GTTGGA{+G}{+C}TTATGGCGTAG{+G}C)	#DR19-M1000	#DR20-M1000
-0.41	65.8114	66.2214	d(GTTG{+G}AGCTTAT{+G}G{+C}GTAGGC)	#DR19-M823	#DR20-M823
-0.41	65.6641	66.0738	d(GTT{+G}GAGCTTATG{+G}CGTAGG{+C})	#DR19-M700	#DR20-M700
-0.41	64.4208	64.8311	d({+G}T{+T}GGAGCTTATGGCGTA{+G}GC)	#DR19-M38	#DR20-M38
-0.411	64.7314	65.1419	d(GTTGGAGCTTAT{+G}GCGTA{+G}GC)	#DR19-M1464	#DR20-M1464
-0.411	64.1975	64.6083	d(GTTGGAG{+C}{+T}TATGGCGTAG{+G}C)	#DR19-M1105	#DR20-M1105
-0.411	62.6838	63.0946	d(GTT{+G}GAGCT{+T}ATGGCGTAGGC)	#DR19-M651	#DR20-M651
-0.411	64.8123	65.2236	d(GTTGG{+A}GCTTATGGCGTAG{+G}C)	#DR19-M984	#DR20-M984
-0.411	64.7314	65.1419	d(GTTGGAGCT{+T}AT{+G}GCGTA{+G}GC)	#DR19-M1292	#DR20-M1292
-0.412	62.35	62.7623	d(GTTGG{+A}GCTTATGGCGTAGGC)	#DR19-M866	#DR20-M866
-0.412	62.35	62.7623	d(GTTGG{+A}GCT{+T}ATGGCGTAGGC)	#DR19-M909	#DR20-M909
-0.413	63.8892	64.3027	d(GT{+T}GG{+A}GCTTATGGCGTAG{+G}C)	#DR19-M453	#DR20-M453
-0.413	64.8123	65.225	d(GTTGG{+A}GCT{+T}ATGGCGTAG{+G}C)	#DR19-M919	#DR20-M919
-0.414	66.1764	66.5903	d(GTTGG{+A}GCTTATGGC{+G}T{+A}GGC)	#DR19-M968	#DR20-M968
-0.414	64.1067	64.5212	d(G{+T}TGGAGCTTAT{+G}{+G}CGTAGGC)	#DR19-M359	#DR20-M359
-0.414	66.1399	66.5541	d({+G}TTGG{+A}GCTTATGGCGTAGG{+C})	#DR19-M91	#DR20-M91
-0.415	64.2706	64.6851	d(GTTGGAGCTTAT{+G}GCG{+T}{+A}GGC)	#DR19-M1456	#DR20-M1456
-0.415	66.2228	66.6377	d(GTTGGAGCTTATGGC{+G}TA{+G}G{+C})	#DR19-M1533	#DR20-M1533
-0.415	64.5313	64.9465	d(G{+T}TGGAGCTTATG{+G}CGTA{+G}GC)	#DR19-M372	#DR20-M372
-0.415	65.5106	65.9259	d({+G}TTGGA{+G}CTTATGG{+C}GTAGGC)	#DR19-M100	#DR20-M100
-0.415	65.5191	65.9343	d(GTT{+G}GA{+G}CTTATGGC{+G}TAGGC)	#DR19-M618	#DR20-M618
-0.416	64.0568	64.4732	d(G{+T}TGGAGCTTATG{+G}{+C}GTAGGC)	#DR19-M368	#DR20-M368
-0.416	64.2662	64.6822	d({+G}T{+T}GGAGCTTATGGCGTAGG{+C})	#DR19-M40	#DR20-M40
-0.417	64.6503	65.0673	d(GTTGGAGCTTAT{+G}GC{+G}{+T}AGGC)	#DR19-M1450	#DR20-M1450
-0.417	64.2764	64.6938	d(GTTGGAGCTTATGG{+C}GTAGG{+C})	#DR19-M1520	#DR20-M1520
-0.417	65.6783	66.0949	d({+G}TTGGA{+G}CTTATGGCGTAGG{+C})	#DR19-M106	#DR20-M106
-0.417	64.7878	65.205	d(GTTGGAGCTTATGGC{+G}TAGG{+C})	#DR19-M1536	#DR20-M1536
-0.417	64.2764	64.6938	d(GTTGGAGCT{+T}ATGG{+C}GTAGG{+C})	#DR19-M1309	#DR20-M1309
-0.417	66.0837	66.5011	d(GTTGG{+A}GCTTATGGCGT{+A}{+G}GC)	#DR19-M978	#DR20-M978
-0.417	65.6811	66.0977	d(GTTGG{+A}{+G}CTTATGGCGTAGG{+C})	#DR19-M881	#DR20-M881
-0.418	62.2479	62.6657	d(G{+T}T{+G}GAGCTTATGGCGTAGGC)	#DR19-M232	#DR20-M232
-0.418	61.8863	62.3043	d(GTTGGA{+G}C{+T}{+T}ATGGCGTAGGC)	#DR19-M1003	#DR20-M1003
-0.418	62.2479	62.6657	d(G{+T}T{+G}GAGCT{+T}ATGGCGTAGGC)	#DR19-M238	#DR20-M238
-0.418	61.8863	62.3043	d(GTTGGA{+G}C{+T}TATGGCGTAGGC)	#DR19-M1002	#DR20-M1002
-0.418	65.691	66.109	d(GTTGGA{+G}CTTATG{+G}CGT{+A}GGC)	#DR19-M1061	#DR20-M1061
-0.418	66.1722	66.5903	d(GTT{+G}G{+A}GCTTATGGC{+G}TAGGC)	#DR19-M603	#DR20-M603
-0.418	65.5632	65.9809	d({+G}TTGGAG{+C}TTATG{+G}CGTAGGC)	#DR19-M113	#DR20-M113
-0.418	65.7222	66.1399	d(GTT{+G}GAGCTTATGG{+C}GTAGG{+C})	#DR19-M707	#DR20-M707
-0.419	64.7878	65.2064	d(GTTGGAGCT{+T}ATGGC{+G}TAGG{+C})	#DR19-M1315	#DR20-M1315
-0.419	62.4899	62.9085	d(GTTG{+G}AGCTTATGGCG{+T}AGGC)	#DR19-M851	#DR20-M851
-0.419	62.4899	62.9085	d(GTTG{+G}AGCT{+T}ATGGCG{+T}AGGC)	#DR19-M795	#DR20-M795
-0.42	61.8278	62.2479	d(GT{+T}G{+G}AGCT{+T}ATGGCGTAGGC)	#DR19-M427	#DR20-M427
-0.42	62.046	62.4656	d(GT{+T}{+G}GAGCTTATGGCGTAGGC)	#DR19-M404	#DR20-M404
-0.42	65.4978	65.9174	d(GTTGGA{+G}CTTATGG{+C}GTAG{+G}C)	#DR19-M1070	#DR20-M1070
-0.42	64.1565	64.5763	d(GTTGGAGCTTAT{+G}G{+C}G{+T}AGGC)	#DR19-M1444	#DR20-M1444
-0.42	65.7477	66.168	d(GTTGGAGCTTATGG{+C}GT{+A}GG{+C})	#DR19-M1514	#DR20-M1514
-0.42	61.8278	62.2479	d(GT{+T}G{+G}AGCTTATGGCGTAGGC)	#DR19-M422	#DR20-M422
-0.42	65.5703	65.9907	d(GTTGGAG{+C}TTATG{+G}CGTAG{+G}C)	#DR19-M1155	#DR20-M1155
-0.42	65.7987	66.2185	d(GTTG{+G}AGCTTATG{+G}CGTAGG{+C})	#DR19-M837	#DR20-M837
-0.421	65.6853	66.1062	d({+G}TTGGA{+G}CTTAT{+G}GCGTAGGC)	#DR19-M98	#DR20-M98
-0.421	62.046	62.4671	d(GT{+T}{+G}GAGCT{+T}ATGGCGTAGGC)	#DR19-M410	#DR20-M410
-0.422	65.1692	65.5916	d(GTTG{+G}AGCTTATGGCGTAG{+G}C)	#DR19-M863	#DR20-M863
-0.422	65.586	66.0077	d(GTT{+G}{+G}AGCTTATGG{+C}GTAGGC)	#DR19-M586	#DR20-M586
-0.422	65.1692	65.5916	d(GTTG{+G}AGCT{+T}ATGGCGTAG{+G}C)	#DR19-M798	#DR20-M798
-0.423	64.3129	64.7357	d(GTTGGAGCTTAT{+G}G{+C}GTAGGC)	#DR19-M1442	#DR20-M1442
-0.423	64.3129	64.7357	d(GTTGGAGCT{+T}AT{+G}G{+C}GTAGGC)	#DR19-M1288	#DR20-M1288
-0.423	64.4805	64.9032	d(G{+T}TGGAGCTTATGG{+C}GTAG{+G}C)	#DR19-M380	#DR20-M380
-0.423	66.0738	66.497	d({+G}TT{+G}{+G}AGCTTATGGCGTAGGC)	#DR19-M42	#DR20-M42
-0.424	63.8966	64.3202	d(GTTGGA{+G}C{+T}TATGGCGTA{+G}GC)	#DR19-M1012	#DR20-M1012
-0.425	64.4484	64.873	d(GTTGGAGCTTATGGC{+G}{+T}AGG{+C})	#DR19-M1526	#DR20-M1526
-0.425	64.3946	64.8196	d(G{+T}T{+G}GAGCTTATGGC{+G}TAGGC)	#DR19-M244	#DR20-M244
-0.426	64.0876	64.5139	d(GTTGGAGCTTATGG{+C}G{+T}AGG{+C})	#DR19-M1510	#DR20-M1510
-0.427	65.2708	65.6981	d(GTTGGAG{+C}TTATGG{+C}GTA{+G}GC)	#DR19-M1161	#DR20-M1161
-0.428	62.417	62.8452	d(GTT{+G}GAGCT{+T}ATGGCG{+T}AGGC)	#DR19-M658	#DR20-M658
-0.428	62.417	62.8452	d(GTT{+G}GAGCTTATGGCG{+T}AGGC)	#DR19-M714	#DR20-M714
-0.429	61.4177	61.8463	d(G{+T}{+T}G{+G}AGCTTATGGCGTAGGC)	#DR19-M215	#DR20-M215
-0.429	65.7222	66.1512	d(GTTGG{+A}G{+C}TTATGGCGTAG{+G}C)	#DR19-M894	#DR20-M894
-0.429	64.9234	65.3523	d(GTTG{+G}AGCTTATGGCG{+T}AG{+G}C)	#DR19-M854	#DR20-M854
-0.429	65.5163	65.9456	d(GTTGGA{+G}CTTAT{+G}GC{+G}TAGGC)	#DR19-M1051	#DR20-M1051
-0.429	64.6199	65.0486	d(GTTGGAGCT{+T}AT{+G}GCGT{+A}GGC)	#DR19-M1291	#DR20-M1291
-0.429	62.0583	62.4869	d(G{+T}TG{+G}AGCTTATGGCG{+T}AGGC)	#DR19-M262	#DR20-M262
-0.429	64.6199	65.0486	d(GTTGGAGCTTAT{+G}GCGT{+A}GGC)	#DR19-M1460	#DR20-M1460
-0.429	64.7386	65.1677	d(G{+T}TGGAGCTTATG{+G}C{+G}TAGGC)	#DR19-M369	#DR20-M369
-0.431	65.868	66.2985	d(GTTGGA{+G}CTTATGGCGTAG{+G}{+C})	#DR19-M1091	#DR20-M1091
-0.432	61.6704	62.1027	d(G{+T}{+T}{+G}GAGCTTATGGCGTAGGC)	#DR19-M214	#DR20-M214
-0.432	61.8355	62.2677	d(G{+T}TGG{+A}GCT{+T}ATGGCGTAGGC)	#DR19-M271	#DR20-M271
-0.432	61.3461	61.7785	d(G{+T}TGGA{+G}C{+T}TATGGCGTAGGC)	#DR19-M285	#DR20-M285
-0.432	61.8355	62.2677	d(G{+T}TGG{+A}GCTTATGGCGTAGGC)	#DR19-M267	#DR20-M267
-0.433	65.8807	66.3139	d(GTTG{+G}{+A}{+G}CTTATGGCGTAGGC)	#DR19-M731	#DR20-M731
-0.433	65.4137	65.8468	d(GTT{+G}G{+A}GCTTATGG{+C}GTAGGC)	#DR19-M602	#DR20-M602
-0.434	64.3669	64.8008	d(G{+T}TGGAGCTTAT{+G}GC{+G}TAGGC)	#DR19-M361	#DR20-M361
-0.434	62.0721	62.5066	d(GTTGG{+A}GCT{+T}ATGGCG{+T}AGGC)	#DR19-M916	#DR20-M916
-0.434	62.0721	62.5066	d(GTTGG{+A}GCTTATGGCG{+T}AGGC)	#DR19-M972	#DR20-M972
-0.434	61.2947	61.7291	d(G{+T}TGGAG{+C}TTATGGCG{+T}AGGC)	#DR19-M307	#DR20-M307
-0.435	60.9174	61.3524	d(GT{+T}GGAG{+C}TTATGGCGTAGGC)	#DR19-M470	#DR20-M470
-0.435	64.5095	64.945	d(GTTGGAGCT{+T}ATGG{+C}GTA{+G}GC)	#DR19-M1307	#DR20-M1307
-0.435	64.5095	64.945	d(GTTGGAGCTTATGG{+C}GTA{+G}GC)	#DR19-M1515	#DR20-M1515
-0.435	60.9174	61.3524	d(GT{+T}GGAG{+C}T{+T}ATGGCGTAGGC)	#DR19-M472	#DR20-M472
-0.435	65.6995	66.1343	d(GTTGGAG{+C}TTATGGCGTA{+G}{+G}C)	#DR19-M1180	#DR20-M1180
-0.436	63.0481	63.484	d({+G}TTGGAGCT{+T}ATGGCGTAGGC)	#DR19-M134	#DR20-M134
-0.436	63.0481	63.484	d({+G}TTGGAGCTTATGGCGTAGGC)	#DR19-M1	#DR20-M1
-0.436	65.8581	66.2943	d(GTT{+G}GAGCTTATGG{+C}GT{+A}GGC)	#DR19-M704	#DR20-M704
-0.436	64.3217	64.7574	d(GTTGGAGCTTATGG{+C}G{+T}A{+G}GC)	#DR19-M1508	#DR20-M1508
-0.436	64.026	64.4615	d(GTTGGAGCTTATGG{+C}G{+T}{+A}GGC)	#DR19-M1507	#DR20-M1507
-0.437	64.6518	65.0888	d(G{+T}TG{+G}AGCTTATGGCGTAG{+G}C)	#DR19-M265	#DR20-M265
-0.437	65.4921	65.9287	d(GTTG{+G}AG{+C}TTATGGCGTA{+G}GC)	#DR19-M772	#DR20-M772
-0.437	65.6499	66.0865	d(GTTG{+G}A{+G}CTTATGGC{+G}TAGGC)	#DR19-M755	#DR20-M755
-0.438	66.1062	66.5444	d(GTTGGAGCTTATG{+G}C{+G}TAGG{+C})	#DR19-M1483	#DR20-M1483
-0.438	61.5992	62.0368	d(GTTGGA{+G}C{+T}TATGGCG{+T}AGGC)	#DR19-M1010	#DR20-M1010
-0.438	66.0006	66.4383	d(GTTGGAGCTTATG{+G}{+C}GT{+A}GGC)	#DR19-M1474	#DR20-M1474
-0.438	66.6098	67.0477	d({+G}TTG{+G}AGCTTATGGCGT{+A}GGC)	#DR19-M72	#DR20-M72
-0.439	63.1859	63.6249	d(GTTGGAGCT{+T}ATG{+G}CGTAGGC)	#DR19-M1295	#DR20-M1295
-0.439	63.1859	63.6249	d(GTTGGAGCTTATG{+G}CGTAGGC)	#DR19-M1470	#DR20-M1470
-0.439	64.646	65.0845	d(GTTGGAGC{+T}TATG{+G}CGTAG{+G}C)	#DR19-M1234	#DR20-M1234
-0.439	65.647	66.0865	d(GTTGG{+A}GCTTATGG{+C}GTA{+G}GC)	#DR19-M963	#DR20-M963
-0.439	65.8524	66.2914	d(GTT{+G}{+G}AGCTTATGGCGT{+A}GGC)	#DR19-M589	#DR20-M589
-0.44	65.4622	65.9019	d(GTT{+G}G{+A}GCTTATGGCGTAG{+G}C)	#DR19-M607	#DR20-M607
-0.44	61.9693	62.4094	d(G{+T}T{+G}GAGCTTATGGCG{+T}AGGC)	#DR19-M245	#DR20-M245
-0.44	66.1989	66.639	d(GTTGGAGCTTATGGC{+G}T{+A}GG{+C})	#DR19-M1530	#DR20-M1530
-0.44	64.9911	65.4308	d(GTTGGAGCTTATGGC{+G}TA{+G}GC)	#DR19-M1531	#DR20-M1531
-0.44	64.9911	65.4308	d(GTTGGAGCT{+T}ATGGC{+G}TA{+G}GC)	#DR19-M1313	#DR20-M1313
-0.441	62.9836	63.4245	d(GTTGGAGCTTATG{+G}CG{+T}AGGC)	#DR19-M1484	#DR20-M1484
-0.441	61.5171	61.9585	d(GTTGGAG{+C}{+T}TATGGCGTAGGC)	#DR19-M1094	#DR20-M1094
-0.441	62.9836	63.4245	d(GTTGGAGCT{+T}ATG{+G}CG{+T}AGGC)	#DR19-M1298	#DR20-M1298
-0.441	64.2764	64.7169	d(G{+T}TGGAGCTTATG{+G}CGTAGG{+C})	#DR19-M374	#DR20-M374
-0.441	61.5171	61.9585	d(GTTGGAG{+C}{+T}{+T}ATGGCGTAGGC)	#DR19-M1095	#DR20-M1095
-0.441	61.5466	61.9877	d(GT{+T}G{+G}AGCTTATGGCG{+T}AGGC)	#DR19-M434	#DR20-M434
-0.442	65.0601	65.502	d(GTT{+G}GAGCT{+T}ATGGCGTAG{+G}C)	#DR19-M661	#DR20-M661
-0.442	61.7661	62.2082	d(GT{+T}{+G}GAGCTTATGGCG{+T}AGGC)	#DR19-M417	#DR20-M417
-0.442	65.8355	66.2774	d(GTTGGAGCTTAT{+G}G{+C}{+G}TAGGC)	#DR19-M1443	#DR20-M1443
-0.442	63.6219	64.0641	d(GTTGG{+A}GC{+T}TATGGCGT{+A}GGC)	#DR19-M905	#DR20-M905
-0.442	65.0601	65.502	d(GTT{+G}GAGCTTATGGCGTAG{+G}C)	#DR19-M726	#DR20-M726
-0.443	65.5547	65.9978	d(GTT{+G}{+G}AGCTTATGGC{+G}TAGGC)	#DR19-M587	#DR20-M587
-0.443	65.5973	66.0401	d({+G}TTGGAGCTTATGG{+C}GTAGG{+C})	#DR19-M190	#DR20-M190
-0.443	64.3465	64.7892	d(GTTGGAGCTTATGGC{+G}{+T}{+A}GGC)	#DR19-M1523	#DR20-M1523
-0.444	66.4425	66.886	d({+G}TTGGAGCTTATGG{+C}GT{+A}GGC)	#DR19-M187	#DR20-M187
-0.444	64.3625	64.8066	d(GTTGGAGCTTATGG{+C}GT{+A}GGC)	#DR19-M1511	#DR20-M1511
-0.444	64.3625	64.8066	d(GTTGGAGCT{+T}ATGG{+C}GT{+A}GGC)	#DR19-M1306	#DR20-M1306
-0.445	65.6712	66.116	d(GTT{+G}GAGCTTAT{+G}G{+C}GTAGGC)	#DR19-M686	#DR20-M686
-0.446	64.6445	65.0903	d(GTTGGAGCTTATGGC{+G}{+T}A{+G}GC)	#DR19-M1524	#DR20-M1524
-0.446	63.9995	64.4455	d(G{+T}TGGAGCTTATGG{+C}{+G}TAGGC)	#DR19-M376	#DR20-M376
-0.448	66.3055	66.753	d({+G}TTGG{+A}GCTTATGGCGTA{+G}GC)	#DR19-M89	#DR20-M89
-0.448	65.1276	65.576	d(GTTGGAG{+C}TTAT{+G}GCGTAG{+G}C)	#DR19-M1147	#DR20-M1147
-0.448	66.2943	66.7419	d(GTTGG{+A}GCTTATGGCGT{+A}G{+G}C)	#DR19-M979	#DR20-M979
-0.448	60.6841	61.1323	d(GT{+T}GGA{+G}C{+T}TATGGCGTAGGC)	#DR19-M457	#DR20-M457
-0.449	65.5618	66.0105	d(GTTGG{+A}GCTTAT{+G}GCGTAG{+G}C)	#DR19-M949	#DR20-M949
-0.449	64.8123	65.2608	d(GTT{+G}GAGCTTATGGCG{+T}AG{+G}C)	#DR19-M717	#DR20-M717
-0.449	63.9525	64.4019	d(GTTG{+G}AGC{+T}TATGGCGT{+A}GGC)	#DR19-M784	#DR20-M784
-0.449	63.8391	64.2881	d(GTTG{+G}AGC{+T}TATGG{+C}GTAGGC)	#DR19-M781	#DR20-M781
-0.45	63.5938	64.0436	d(GTTGG{+A}GC{+T}TAT{+G}GCGTAGGC)	#DR19-M900	#DR20-M900
-0.45	64.7791	65.2293	d(GTTGGAGCTTATGGCGT{+A}{+G}GC)	#DR19-M1549	#DR20-M1549
-0.45	64.7791	65.2293	d(GTTGGAGCT{+T}ATGGCGT{+A}{+G}GC)	#DR19-M1322	#DR20-M1322
-0.45	65.6853	66.1357	d(GTTGGA{+G}CTTAT{+G}GCGTAG{+G}C)	#DR19-M1055	#DR20-M1055
-0.45	65.4522	65.9019	d(GTTGGA{+G}CTTATGGCGTA{+G}{+G}C)	#DR19-M1088	#DR20-M1088
-0.451	64.8239	65.2751	d(GTTGGAGCTTATGGC{+G}T{+A}GGC)	#DR19-M1527	#DR20-M1527
-0.451	65.5987	66.0499	d({+G}TTGGAGCTTATGGC{+G}TAG{+G}C)	#DR19-M195	#DR20-M195
-0.451	64.3494	64.8008	d(GTTGGAGCTTATGGCG{+T}AG{+G}{+C})	#DR19-M1546	#DR20-M1546
-0.453	66.5109	66.9635	d({+G}TT{+G}GAGCTTATGGCGT{+A}GGC)	#DR19-M55	#DR20-M55
-0.453	64.9594	65.4123	d({+G}{+T}TGGAGCTTATGGCGTAG{+G}C)	#DR19-M20	#DR20-M20
-0.453	64.8239	65.2766	d(GTTGGAGCT{+T}ATGGC{+G}T{+A}GGC)	#DR19-M1312	#DR20-M1312
-0.453	63.687	64.1404	d(GTTG{+G}AGC{+T}TATGGCGTAGG{+C})	#DR19-M787	#DR20-M787
-0.453	65.3737	65.827	d(GTT{+G}GAG{+C}TTATGGCGTA{+G}GC)	#DR19-M635	#DR20-M635
-0.453	62.4945	62.9476	d({+G}{+T}TGGAGCTTATGGCGTAGGC)	#DR19-M2	#DR20-M2
-0.453	63.475	63.9275	d(GTTGG{+A}GC{+T}TATGG{+C}GTAGGC)	#DR19-M902	#DR20-M902
-0.454	65.5632	66.0175	d(GTTGGAGCTTAT{+G}GCGTA{+G}{+G}C)	#DR19-M1465	#DR20-M1465
-0.454	63.5923	64.0465	d(GTTG{+G}{+A}GC{+T}TATGGCGTAGGC)	#DR19-M733	#DR20-M733
-0.454	63.3396	63.7934	d(GTTGG{+A}GC{+T}TATGGCGTAGG{+C})	#DR19-M908	#DR20-M908
-0.454	64.5792	65.0328	d(GTTGGAGCTTATGGCG{+T}{+A}G{+G}C)	#DR19-M1540	#DR20-M1540
-0.455	61.5497	62.0046	d(G{+T}TGG{+A}GCTTATGGCG{+T}AGGC)	#DR19-M278	#DR20-M278
-0.455	62.785	63.2397	d({+G}TTGGAGCT{+T}ATGGCG{+T}AGGC)	#DR19-M141	#DR20-M141
-0.455	62.4945	62.9491	d({+G}{+T}TGGAGCT{+T}ATGGCGTAGGC)	#DR19-M10	#DR20-M10
-0.455	60.3715	60.8261	d(G{+T}{+T}GGAG{+C}TTATGGCGTAGGC)	#DR19-M218	#DR20-M218
-0.455	62.785	63.2397	d({+G}TTGGAGCTTATGGCG{+T}AGGC)	#DR19-M197	#DR20-M197
-0.456	63.9951	64.4514	d(GTTG{+G}AGC{+T}TATGGCGTA{+G}GC)	#DR19-M785	#DR20-M785
-0.457	61.2058	61.6627	d(GT{+T}GG{+A}GCT{+T}ATGGCGTAGGC)	#DR19-M443	#DR20-M443
-0.457	65.7803	66.2368	d({+G}TTGGAGCTTAT{+G}GCGTAGG{+C})	#DR19-M175	#DR20-M175
-0.457	61.2058	61.6627	d(GT{+T}GG{+A}GCTTATGGCGTAGGC)	#DR19-M439	#DR20-M439
-0.458	63.2337	63.6915	d(GTT{+G}G{+A}GC{+T}TATGGCGTAGGC)	#DR19-M596	#DR20-M596
-0.458	64.4077	64.8657	d(GTTGGAGCTTATGGCG{+T}{+A}{+G}GC)	#DR19-M1539	#DR20-M1539
-0.458	65.9597	66.4174	d(GTTGGAGCTTATGG{+C}{+G}TA{+G}GC)	#DR19-M1503	#DR20-M1503
-0.46	65.7491	66.2087	d(GTTGGAGCTTAT{+G}{+G}C{+G}TAGGC)	#DR19-M1436	#DR20-M1436
-0.46	66.0344	66.4942	d(GTTGGAGCTTATGG{+C}GT{+A}{+G}GC)	#DR19-M1512	#DR20-M1512
-0.461	63.6929	64.1536	d({+G}TTGG{+A}GC{+T}TATGGCGTAGGC)	#DR19-M79	#DR20-M79
-0.461	65.7789	66.2396	d(GTTG{+G}{+A}GCTTATGGC{+G}TAGGC)	#DR19-M740	#DR20-M740
-0.461	63.6338	64.0949	d(GTTGG{+A}GC{+T}TATGGCGTA{+G}GC)	#DR19-M906	#DR20-M906
-0.462	65.8256	66.2872	d(GTT{+G}{+G}AGCTTATGGCGTA{+G}GC)	#DR19-M590	#DR20-M590
-0.462	63.8509	64.3129	d(G{+T}TGGAGCTTAT{+G}GCGTAGG{+C})	#DR19-M366	#DR20-M366
-0.462	62.6959	63.1575	d(GTTGGAGCTTAT{+G}GCGTAGGC)	#DR19-M1433	#DR20-M1433
-0.462	62.6959	63.1575	d(GTTGGAGCT{+T}AT{+G}GCGTAGGC)	#DR19-M1286	#DR20-M1286
-0.463	65.9484	66.4118	d(GTTGGA{+G}CTTATG{+G}C{+G}TAGGC)	#DR19-M1059	#DR20-M1059
-0.463	64.5226	64.9853	d(G{+T}T{+G}GAGCTTATGGCGTAG{+G}C)	#DR19-M248	#DR20-M248
-0.463	60.6113	61.0744	d(GT{+T}GGAG{+C}TTATGGCG{+T}AGGC)	#DR19-M479	#DR20-M479
-0.464	64.1301	64.5938	d(GTTGGAGCTTATGGCGTA{+G}G{+C})	#DR19-M1558	#DR20-M1558
-0.465	63.8627	64.3275	d(GTT{+G}GAGC{+T}TATGGCGT{+A}GGC)	#DR19-M647	#DR20-M647
-0.465	64.1301	64.5952	d(GTTGGAGCT{+T}ATGGCGTA{+G}G{+C})	#DR19-M1327	#DR20-M1327
-0.466	61.223	61.6889	d(GTTGGAG{+C}{+T}TATGGCG{+T}AGGC)	#DR19-M1102	#DR20-M1102
-0.466	64.1741	64.6402	d(GTTGGAGCT{+T}ATGGCGT{+A}GG{+C})	#DR19-M1324	#DR20-M1324
-0.466	63.9422	64.4077	d(GTTGGAGCTTATGGCG{+T}A{+G}G{+C})	#DR19-M1544	#DR20-M1544
-0.466	65.4679	65.9343	d(GTTGGAGCTTATG{+G}CGTAG{+G}{+C})	#DR19-M1497	#DR20-M1497
-0.466	64.1741	64.6402	d(GTTGGAGCTTATGGCGT{+A}GG{+C})	#DR19-M1554	#DR20-M1554
-0.467	64.9421	65.4094	d(G{+T}TGGAGCTTATGGC{+G}TAG{+G}C)	#DR19-M386	#DR20-M386
-0.467	62.4778	62.9446	d(GTTGGAGCT{+T}AT{+G}GCG{+T}AGGC)	#DR19-M1290	#DR20-M1290
-0.467	66.0401	66.5067	d(GTTGGAGCTTATGGCGT{+A}{+G}G{+C})	#DR19-M1551	#DR20-M1551
-0.467	62.4778	62.9446	d(GTTGGAGCTTAT{+G}GCG{+T}AGGC)	#DR19-M1455	#DR20-M1455
-0.468	64.1272	64.5952	d(G{+T}TGGAGCTTAT{+G}GCGTA{+G}GC)	#DR19-M364	#DR20-M364
-0.469	66.2256	66.6947	d({+G}TTGGA{+G}CTTATG{+G}CGTAGGC)	#DR19-M99	#DR20-M99
-0.469	65.6754	66.1441	d(GTT{+G}G{+A}GCTTATGGCGTA{+G}GC)	#DR19-M606	#DR20-M606
-0.469	64.9205	65.3894	d(GTTGGAGCT{+T}ATGGCGT{+A}G{+G}C)	#DR19-M1323	#DR20-M1323
-0.469	64.9205	65.3894	d(GTTGGAGCTTATGGCGT{+A}G{+G}C)	#DR19-M1552	#DR20-M1552
-0.47	60.9426	61.413	d(G{+T}TGGAG{+C}{+T}TATGGCGTAGGC)	#DR19-M299	#DR20-M299
-0.471	63.2352	63.7063	d(GTTGGAGCT{+T}ATGGC{+G}TAGGC)	#DR19-M1310	#DR20-M1310
-0.471	64.4266	64.8975	d(G{+T}TGGAGCTTATG{+G}CGT{+A}GGC)	#DR19-M371	#DR20-M371
-0.471	63.2352	63.7063	d(GTTGGAGCTTATGGC{+G}TAGGC)	#DR19-M1521	#DR20-M1521
-0.472	63.9157	64.3873	d({+G}TTG{+G}AGC{+T}TATGGCGTAGGC)	#DR19-M63	#DR20-M63
-0.475	63.8612	64.3363	d({+G}TT{+G}GAGC{+T}TATGGCGTAGGC)	#DR19-M46	#DR20-M46
-0.475	62.2235	62.6989	d({+G}{+T}TGGAGCTTATGGCG{+T}AGGC)	#DR19-M17	#DR20-M17
-0.476	62.8784	63.3545	d(GTTGGAGCTTATGGC{+G}{+T}AGGC)	#DR19-M1522	#DR20-M1522
-0.476	65.9273	66.4034	d({+G}TTGGAGCTTATG{+G}{+C}GTAGGC)	#DR19-M177	#DR20-M177
-0.476	62.8784	63.3545	d(GTTGGAGCT{+T}ATGGC{+G}{+T}AGGC)	#DR19-M1311	#DR20-M1311
-0.476	60.6904	61.1667	d(G{+T}{+T}GG{+A}GCTTATGGCGTAGGC)	#DR19-M216	#DR20-M216
-0.476	64.672	65.1477	d({+G}T{+T}GGAGCTTATGGCGTAG{+G}C)	#DR19-M39	#DR20-M39
-0.477	65.8567	66.3335	d(GTTGG{+A}{+G}CTTATGGCGTAG{+G}C)	#DR19-M880	#DR20-M880
-0.478	63.5774	64.0553	d(GTT{+G}GAGC{+T}TATGGCGTAGG{+C})	#DR19-M650	#DR20-M650
-0.479	63.7624	64.2413	d(GTTGGAGCTTATGGCG{+T}{+A}GG{+C})	#DR19-M1541	#DR20-M1541
-0.479	64.3581	64.8369	d(GT{+T}GGAGCTTATG{+G}CGTAG{+G}C)	#DR19-M545	#DR20-M545
-0.479	65.2379	65.7165	d(GTTGGAG{+C}TTATGGCGTAG{+G}{+C})	#DR19-M1183	#DR20-M1183
-0.48	65.7845	66.2648	d(GTTGG{+A}GCTTATG{+G}C{+G}TAGGC)	#DR19-M953	#DR20-M953
-0.481	65.5533	66.0344	d(GTTGGAGCTTATGGCGTA{+G}{+G}{+C})	#DR19-M1557	#DR20-M1557
-0.481	62.5915	63.0721	d(GTTGGAGCTTATGG{+C}GTAGGC)	#DR19-M1499	#DR20-M1499
-0.481	62.5915	63.0721	d(GTTGGAGCT{+T}ATGG{+C}GTAGGC)	#DR19-M1303	#DR20-M1303
-0.482	64.1755	64.6576	d(G{+T}TGGAGCTTATGGC{+G}TAGG{+C})	#DR19-M387	#DR20-M387
-0.483	65.613	66.0963	d(GTTG{+G}{+A}GCTTATGGCGTAGG{+C})	#DR19-M745	#DR20-M745
-0.483	64.2121	64.6952	d({+G}TTGGAGC{+T}TATGGCGT{+A}GGC)	#DR19-M130	#DR20-M130
-0.483	60.9064	61.3897	d(GT{+T}GG{+A}GCTTATGGCG{+T}AGGC)	#DR19-M450	#DR20-M450
-0.483	65.6243	66.1076	d(GTTG{+G}AGCTTATGGCGTA{+G}{+G}C)	#DR19-M861	#DR20-M861
-0.484	65.7194	66.2031	d(GTTG{+G}AGCTTAT{+G}GC{+G}TAGGC)	#DR19-M824	#DR20-M824
-0.484	64.2413	64.7256	d(G{+T}TGGAGCTTATGGCGTA{+G}{+G}C)	#DR19-M398	#DR20-M398
-0.485	62.417	62.9024	d(GTTGGAGCT{+T}ATGG{+C}G{+T}AGGC)	#DR19-M1305	#DR20-M1305
-0.485	64.2779	64.7632	d(GTTG{+G}AGC{+T}TATG{+G}CGTAGGC)	#DR19-M780	#DR20-M780
-0.487	64.2516	64.7386	d({+G}TTGGAGC{+T}TAT{+G}GCGTAGGC)	#DR19-M125	#DR20-M125
-0.487	62.4155	62.9024	d(GTTGGAGCTTATGG{+C}G{+T}AGGC)	#DR19-M1506	#DR20-M1506
-0.487	62.2387	62.7261	d({+G}T{+T}GGAGCT{+T}ATGGCGTAGGC)	#DR19-M29	#DR20-M29
-0.487	62.2387	62.7261	d({+G}T{+T}GGAGCTTATGGCGTAGGC)	#DR19-M22	#DR20-M22
-0.487	65.9893	66.476	d({+G}TTGGAGCTTAT{+G}{+G}CGTAGGC)	#DR19-M168	#DR20-M168
-0.488	65.6115	66.0992	d(GTT{+G}{+G}AGCTTATGGCGTAG{+G}C)	#DR19-M591	#DR20-M591
-0.488	64.3202	64.808	d(GTTG{+G}AGC{+T}TATGGC{+G}TAGGC)	#DR19-M782	#DR20-M782
-0.488	65.7236	66.2115	d(GTTGGAGCTTATG{+G}{+C}GTAGG{+C})	#DR19-M1477	#DR20-M1477
-0.489	63.6426	64.1316	d(G{+T}TGGAGCTTATGG{+C}GTAGG{+C})	#DR19-M381	#DR20-M381
-0.491	65.5575	66.0485	d(GTT{+G}GA{+G}CTTATGGCGTAG{+G}C)	#DR19-M622	#DR20-M622
-0.492	65.5931	66.0851	d(GTT{+G}GAGCTTATG{+G}CGTA{+G}GC)	#DR19-M698	#DR20-M698
-0.492	65.8637	66.3558	d(GTTGGAGCTTATG{+G}{+C}GTAG{+G}C)	#DR19-M1476	#DR20-M1476
-0.493	64.0993	64.5923	d({+G}TTGGAGC{+T}TATGG{+C}GTAGGC)	#DR19-M127	#DR20-M127
-0.496	63.3843	63.8804	d(GTTGGAGCT{+T}ATGGCGTAG{+G}C)	#DR19-M1328	#DR20-M1328
-0.496	63.3843	63.8804	d(GTTGGAGCTTATGGCGTAG{+G}C)	#DR19-M1559	#DR20-M1559
-0.497	64.0084	64.5052	d(G{+T}TGGAGCTTAT{+G}GCGT{+A}GGC)	#DR19-M363	#DR20-M363
-0.498	63.1859	63.6841	d(GTTGGAGCT{+T}ATGGCG{+T}AG{+G}C)	#DR19-M1319	#DR20-M1319
-0.498	63.1859	63.6841	d(GTTGGAGCTTATGGCG{+T}AG{+G}C)	#DR19-M1545	#DR20-M1545
-0.499	63.4141	63.9128	d(GTT{+G}{+G}AGC{+T}TATGGCGTAGGC)	#DR19-M580	#DR20-M580
-0.499	65.5959	66.0949	d(GTTGG{+A}GCTTATGGCGTAG{+G}{+C})	#DR19-M985	#DR20-M985
-0.499	65.9019	66.4006	d({+G}TTGGAGCTTATGG{+C}{+G}TAGGC)	#DR19-M185	#DR20-M185
-0.499	64.2326	64.7314	d({+G}TTGGAGC{+T}TATGGCGTA{+G}GC)	#DR19-M131	#DR20-M131
-0.5	63.9731	64.4732	d(GT{+T}GGAGCTTATG{+G}C{+G}TAGGC)	#DR19-M541	#DR20-M541
-0.5	65.4878	65.9879	d(GTT{+G}GAGCTTATGG{+C}GTAG{+G}C)	#DR19-M706	#DR20-M706
-0.5	61.8047	62.3043	d(GTTG{+G}AGC{+T}TATGGCGTAGGC)	#DR19-M775	#DR20-M775
-0.5	61.8047	62.3043	d(GTTG{+G}AGC{+T}{+T}ATGGCGTAGGC)	#DR19-M776	#DR20-M776
-0.502	65.5732	66.0752	d(GTTGGA{+G}CTTATGGC{+G}TA{+G}GC)	#DR19-M1075	#DR20-M1075
-0.502	65.8976	66.3992	d(GTTG{+G}AGCTTATG{+G}CGT{+A}GGC)	#DR19-M834	#DR20-M834
-0.503	60.2328	60.7362	d(GT{+T}GGAG{+C}{+T}TATGGCGTAGGC)	#DR19-M471	#DR20-M471
-0.504	63.8907	64.3946	d(G{+T}TGGAGCTTATGG{+C}GTA{+G}GC)	#DR19-M379	#DR20-M379
-0.505	65.7024	66.2073	d(GTTGGA{+G}CTTATGGCGT{+A}G{+G}C)	#DR19-M1085	#DR20-M1085
-0.506	63.7003	64.2062	d(G{+T}TGGAGCTTAT{+G}G{+C}GTAGGC)	#DR19-M360	#DR20-M360
-0.507	61.7183	62.225	d(GTT{+G}GAGC{+T}TATGGCGTAGGC)	#DR19-M638	#DR20-M638
-0.507	61.7183	62.225	d(GTT{+G}GAGC{+T}{+T}ATGGCGTAGGC)	#DR19-M639	#DR20-M639
-0.507	64.3756	64.883	d(G{+T}TGGAGCTTATGGC{+G}TA{+G}GC)	#DR19-M385	#DR20-M385
-0.508	65.8086	66.3167	d(GTTGGAGCTTATGG{+C}{+G}TAG{+G}C)	#DR19-M1504	#DR20-M1504
-0.508	61.9632	62.4717	d({+G}T{+T}GGAGCTTATGGCG{+T}AGGC)	#DR19-M36	#DR20-M36
-0.509	61.3586	61.8678	d(G{+T}TG{+G}AGC{+T}TATGGCGTAGGC)	#DR19-M254	#DR20-M254
-0.51	62.7608	63.271	d(GTTGGAGCTTATGGCGTA{+G}GC)	#DR19-M1555	#DR20-M1555
-0.51	65.9442	66.4537	d(GTTGGAGCTTAT{+G}{+G}CGTAG{+G}C)	#DR19-M1440	#DR20-M1440
-0.51	62.7608	63.271	d(GTTGGAGCT{+T}ATGGCGTA{+G}GC)	#DR19-M1325	#DR20-M1325
-0.511	65.9442	66.4551	d(GTTGGAGCTTATG{+G}CGTA{+G}{+G}C)	#DR19-M1494	#DR20-M1494
-0.513	62.6747	63.1874	d(GTTGGAGCTTATGGCGT{+A}GGC)	#DR19-M1548	#DR20-M1548
-0.513	65.6158	66.1287	d(GTTGGAGCTTATGG{+C}{+G}TAGG{+C})	#DR19-M1505	#DR20-M1505
-0.513	65.5163	66.0288	d(GTT{+G}GAGCTTAT{+G}GC{+G}TAGGC)	#DR19-M687	#DR20-M687
-0.513	62.6747	63.1874	d(GTTGGAGCT{+T}ATGGCGT{+A}GGC)	#DR19-M1321	#DR20-M1321
-0.513	64.0759	64.5894	d(GTTGG{+A}GC{+T}TATGGCGTAG{+G}C)	#DR19-M907	#DR20-M907
-0.514	62.5597	63.0736	d(GTTGGAGCT{+T}ATGGCG{+T}A{+G}GC)	#DR19-M1318	#DR20-M1318
-0.514	63.7402	64.2545	d(G{+T}TGGAGCTTATGG{+C}GT{+A}GGC)	#DR19-M378	#DR20-M378
-0.514	62.5597	63.0736	d(GTTGGAGCTTATGGCG{+T}A{+G}GC)	#DR19-M1542	#DR20-M1542
-0.515	61.6951	62.2097	d({+G}{+T}{+T}GGAGCTTATGGCGTAGGC)	#DR19-M3	#DR20-M3
-0.515	65.6442	66.1596	d({+G}TTGGAG{+C}TTATGGC{+G}TAGGC)	#DR19-M115	#DR20-M115
-0.515	64.1653	64.6807	d(GTT{+G}GAGC{+T}TATG{+G}CGTAGGC)	#DR19-M643	#DR20-M643
-0.515	64.6112	65.1261	d({+G}TTGGAGC{+T}TATG{+G}CGTAGGC)	#DR19-M126	#DR20-M126
-0.515	64.617	65.1319	d({+G}TTGGAGC{+T}TATGGC{+G}TAGGC)	#DR19-M128	#DR20-M128
-0.516	62.4808	62.9971	d(GTTGGAGCT{+T}ATGGCGTAGG{+C})	#DR19-M1330	#DR20-M1330
-0.516	64.2048	64.7213	d(GTT{+G}GAGC{+T}TATGGC{+G}TAGGC)	#DR19-M645	#DR20-M645
-0.516	62.4808	62.9971	d(GTTGGAGCTTATGGCGTAGG{+C})	#DR19-M1561	#DR20-M1561
-0.518	65.6215	66.1399	d({+G}TTGGAGCTTATGG{+C}GTA{+G}GC)	#DR19-M188	#DR20-M188
-0.518	61.2526	61.7708	d(G{+T}T{+G}GAGC{+T}TATGGCGTAGGC)	#DR19-M237	#DR20-M237
-0.518	65.7009	66.2185	d(GTTG{+G}A{+G}CTTATGGCGTAG{+G}C)	#DR19-M759	#DR20-M759
-0.518	61.514	62.0322	d(GTTG{+G}AGC{+T}TATGGCG{+T}AGGC)	#DR19-M783	#DR20-M783
-0.519	66.1947	66.7141	d({+G}TTGGAGCTTATG{+G}CGTAGG{+C})	#DR19-M183	#DR20-M183
-0.519	65.6783	66.1975	d({+G}TTGGA{+G}CTTATGGCGTA{+G}GC)	#DR19-M104	#DR20-M104
-0.519	64.2004	64.7198	d(G{+T}TGGAGCTTATGGC{+G}T{+A}GGC)	#DR19-M384	#DR20-M384
-0.52	61.3679	61.8878	d(GTTGG{+A}GC{+T}TATGGCGTAGGC)	#DR19-M896	#DR20-M896
-0.52	61.3679	61.8878	d(GTTGG{+A}GC{+T}{+T}ATGGCGTAGGC)	#DR19-M897	#DR20-M897
-0.52	62.3241	62.8437	d(GTTGGAGCT{+T}ATGGCG{+T}{+A}GGC)	#DR19-M1317	#DR20-M1317
-0.52	62.3241	62.8437	d(GTTGGAGCTTATGGCG{+T}{+A}GGC)	#DR19-M1538	#DR20-M1538
-0.521	64.1623	64.6836	d(G{+T}TGGAGCTTATGGCGT{+A}{+G}GC)	#DR19-M394	#DR20-M394
-0.522	61.0446	61.5667	d(GT{+T}{+G}GAGC{+T}TATGGCGTAGGC)	#DR19-M409	#DR20-M409
-0.522	60.8261	61.3477	d(GT{+T}G{+G}AGC{+T}TATGGCGTAGGC)	#DR19-M426	#DR20-M426
-0.523	65.4622	65.9851	d({+G}TTGGAGCTTATGGCGTAG{+G}{+C})	#DR19-M210	#DR20-M210
-0.523	65.4351	65.9583	d(GTT{+G}GAGCTTATGGCGTA{+G}{+G}C)	#DR19-M724	#DR20-M724
-0.523	65.368	65.8906	d(GTT{+G}{+G}AGCTTATGGCGTAGG{+C})	#DR19-M592	#DR20-M592
-0.525	62.2571	62.7819	d(GTTGGAGCTTATGGCG{+T}AGG{+C})	#DR19-M1547	#DR20-M1547
-0.525	62.2571	62.7819	d(GTTGGAGCT{+T}ATGGCG{+T}AGG{+C})	#DR19-M1320	#DR20-M1320
-0.525	65.6669	66.1919	d(GTTGGAGCTTATGG{+C}GTAG{+G}{+C})	#DR19-M1519	#DR20-M1519
-0.526	62.543	63.0691	d(G{+T}TGGAGCTTATG{+G}CGTAGGC)	#DR19-M367	#DR20-M367
-0.526	65.4622	65.9879	d(GTTGGAGCTTATGGCGT{+A}{+G}{+G}C)	#DR19-M1550	#DR20-M1550
-0.526	65.7491	66.2746	d(GTTG{+G}AGCTTATG{+G}CGTA{+G}GC)	#DR19-M835	#DR20-M835
-0.526	62.543	63.0691	d(G{+T}TGGAGCT{+T}ATG{+G}CGTAGGC)	#DR19-M329	#DR20-M329
-0.527	61.4208	61.9478	d(GTT{+G}GAGC{+T}TATGGCG{+T}AGGC)	#DR19-M646	#DR20-M646
-0.527	65.2122	65.7392	d(GTT{+G}{+G}{+A}GCTTATGGCGTAGGC)	#DR19-M577	#DR20-M577
-0.527	64.0627	64.5894	d({+G}TTGGAGC{+T}TATGGCGTAGG{+C})	#DR19-M133	#DR20-M133
-0.53	65.834	66.3642	d(GTTG{+G}{+A}GCTTATGGCGTAG{+G}C)	#DR19-M744	#DR20-M744
-0.532	65.5476	66.0795	d(GTTGGAG{+C}TTATGGC{+G}TAG{+G}C)	#DR19-M1168	#DR20-M1168
-0.532	65.3723	65.9047	d(GTTGGAGCTTAT{+G}{+G}{+C}GTAGGC)	#DR19-M1435	#DR20-M1435
-0.532	65.9527	66.4844	d({+G}TTGG{+A}GCTTATG{+G}CGTAGGC)	#DR19-M84	#DR20-M84
-0.533	62.3318	62.8648	d(G{+T}TGGAGCTTATG{+G}CG{+T}AGGC)	#DR19-M370	#DR20-M370
-0.534	63.8981	64.4324	d(G{+T}TGGAGCTTATGGCGTAG{+G}{+C})	#DR19-M401	#DR20-M401
-0.536	66.0429	66.5792	d(GTTGGAGCTTATG{+G}CGT{+A}{+G}GC)	#DR19-M1490	#DR20-M1490
-0.537	65.691	66.2284	d(GTT{+G}GAGCTTATG{+G}CGT{+A}GGC)	#DR19-M697	#DR20-M697
-0.537	64.2896	64.8268	d(G{+T}TGGAGCTTATGGCGT{+A}G{+G}C)	#DR19-M395	#DR20-M395
-0.538	63.7963	64.3348	d(GT{+T}GGAGCTTATG{+G}CGTA{+G}GC)	#DR19-M544	#DR20-M544
-0.539	63.7329	64.272	d(GTT{+G}GAGC{+T}TATGGCGTA{+G}GC)	#DR19-M648	#DR20-M648
-0.539	63.481	64.0201	d(G{+T}TGGAGCTTATGGCGTA{+G}G{+C})	#DR19-M399	#DR20-M399
-0.539	63.3232	63.8627	d(GT{+T}GGAGCTTATG{+G}{+C}GTAGGC)	#DR19-M540	#DR20-M540
-0.541	61.0634	61.6039	d(GTTGG{+A}GC{+T}TATGGCG{+T}AGGC)	#DR19-M904	#DR20-M904
-0.542	63.5181	64.0597	d(G{+T}TGGAGCTTATGGCGT{+A}GG{+C})	#DR19-M396	#DR20-M396
-0.544	66.276	66.8196	d({+G}TTGGAGCTTATGGC{+G}TAGG{+C})	#DR19-M196	#DR20-M196
-0.544	60.8135	61.357	d(G{+T}TGG{+A}GC{+T}TATGGCGTAGGC)	#DR19-M270	#DR20-M270
-0.546	62.0429	62.5885	d(G{+T}TGGAGCT{+T}AT{+G}GCGTAGGC)	#DR19-M328	#DR20-M328
-0.546	65.63	66.1764	d(GTTG{+G}AGCTTATGG{+C}GTAG{+G}C)	#DR19-M843	#DR20-M843
-0.547	62.0414	62.5885	d(G{+T}TGGAGCTTAT{+G}GCGTAGGC)	#DR19-M358	#DR20-M358
-0.548	65.6186	66.1666	d({+G}TTGGAG{+C}TTATGGCGTAG{+G}C)	#DR19-M119	#DR20-M119
-0.549	65.674	66.2228	d(GTT{+G}GAGCTTAT{+G}GCGTAG{+G}C)	#DR19-M691	#DR20-M691
-0.55	62.0276	62.5779	d({+G}TTGGAGC{+T}{+T}ATGGCGTAGGC)	#DR19-M122	#DR20-M122
-0.55	62.5824	63.132	d(G{+T}TGGAGCT{+T}ATGGC{+G}TAGGC)	#DR19-M331	#DR20-M331
-0.55	62.0276	62.5779	d({+G}TTGGAGC{+T}TATGGCGTAGGC)	#DR19-M121	#DR20-M121
-0.55	62.5824	63.132	d(G{+T}TGGAGCTTATGGC{+G}TAGGC)	#DR19-M382	#DR20-M382
-0.551	61.817	62.3683	d(G{+T}TGGAGCTTAT{+G}GCG{+T}AGGC)	#DR19-M362	#DR20-M362
-0.551	65.8411	66.3922	d({+G}TTGGAGCTTAT{+G}GCGTA{+G}GC)	#DR19-M173	#DR20-M173
-0.552	63.5047	64.0568	d(GT{+T}GGAGCTTATG{+G}CGTAGG{+C})	#DR19-M546	#DR20-M546
-0.554	66.3139	66.868	d({+G}TTGGA{+G}CTTATGGC{+G}TAGGC)	#DR19-M101	#DR20-M101
-0.557	62.2189	62.7759	d(G{+T}TGGAGCTTATGGC{+G}{+T}AGGC)	#DR19-M383	#DR20-M383
-0.558	63.6648	64.2223	d(GT{+T}GGAGCTTATG{+G}CGT{+A}GGC)	#DR19-M543	#DR20-M543
-0.559	63.6263	64.1858	d(GT{+T}GGAGCTTAT{+G}GC{+G}TAGGC)	#DR19-M533	#DR20-M533
-0.559	66.1652	66.7238	d(GTTGGA{+G}CTTATG{+G}CGTAG{+G}C)	#DR19-M1063	#DR20-M1063
-0.56	63.3545	63.9142	d(GT{+T}GGAGCTTAT{+G}{+G}CGTAGGC)	#DR19-M531	#DR20-M531
-0.565	61.9217	62.4869	d(G{+T}TGGAGCTTATGG{+C}GTAGGC)	#DR19-M375	#DR20-M375
-0.565	61.9217	62.4869	d(G{+T}TGGAGCT{+T}ATGG{+C}GTAGGC)	#DR19-M330	#DR20-M330
-0.565	65.7675	66.3321	d(GTTG{+G}AGCTTATGGC{+G}TA{+G}GC)	#DR19-M848	#DR20-M848
-0.566	63.7107	64.2764	d(GT{+T}GGAGCTTATGG{+C}GTAG{+G}C)	#DR19-M552	#DR20-M552
-0.567	61.7415	62.3089	d({+G}TTGGAGC{+T}TATGGCG{+T}AGGC)	#DR19-M129	#DR20-M129
-0.567	65.9188	66.4858	d(GTTGGAGCTTATGGC{+G}TA{+G}{+G}C)	#DR19-M1532	#DR20-M1532
-0.568	63.2472	63.8155	d(GT{+T}GGAGCTTATGG{+C}{+G}TAGGC)	#DR19-M548	#DR20-M548
-0.568	64.155	64.7227	d(GTTGGAGC{+T}TATG{+G}CGTA{+G}GC)	#DR19-M1233	#DR20-M1233
-0.57	63.9334	64.5037	d(GT{+T}GGAGCTTAT{+G}GCGTAG{+G}C)	#DR19-M537	#DR20-M537
-0.572	61.7384	62.3104	d(G{+T}TGGAGCTTATGG{+C}G{+T}AGGC)	#DR19-M377	#DR20-M377
-0.575	64.1887	64.7632	d(GT{+T}GGAGCTTATGGC{+G}TAG{+G}C)	#DR19-M558	#DR20-M558
-0.576	65.9428	66.5193	d(GTT{+G}GAGCTTATG{+G}C{+G}TAGGC)	#DR19-M695	#DR20-M695
-0.576	61.4317	62.0077	d({+G}{+T}TGGAGC{+T}TATGGCGTAGGC)	#DR19-M9	#DR20-M9
-0.576	60.1273	60.703	d(GT{+T}GG{+A}GC{+T}TATGGCGTAGGC)	#DR19-M442	#DR20-M442
-0.576	62.7186	63.2949	d(G{+T}TGGAGCT{+T}ATGGCGTAG{+G}C)	#DR19-M335	#DR20-M335
-0.576	62.7186	63.2949	d(G{+T}TGGAGCTTATGGCGTAG{+G}C)	#DR19-M400	#DR20-M400
-0.578	65.8496	66.4271	d(GTTG{+G}AGCTTAT{+G}GCGTAG{+G}C)	#DR19-M828	#DR20-M828
-0.578	63.0511	63.6293	d(GT{+T}GGAGCTTAT{+G}GCGTAGG{+C})	#DR19-M538	#DR20-M538
-0.58	66.269	66.8487	d({+G}TTG{+G}AGCTTATG{+G}CGTAGGC)	#DR19-M68	#DR20-M68
-0.581	66.1343	66.7155	d(GTTG{+G}AGCTTATG{+G}C{+G}TAGGC)	#DR19-M832	#DR20-M832
-0.581	66.1132	66.6947	d(GTTGGAGCTTATG{+G}C{+G}TA{+G}GC)	#DR19-M1481	#DR20-M1481
-0.582	62.5127	63.0946	d(G{+T}TGGAGCTTATGGCG{+T}AG{+G}C)	#DR19-M391	#DR20-M391
-0.585	65.9724	66.5569	d(GTTGG{+A}GCTTATG{+G}CGTAG{+G}C)	#DR19-M957	#DR20-M957
-0.585	63.3605	63.9451	d(GT{+T}GGAGCTTAT{+G}GCGTA{+G}GC)	#DR19-M536	#DR20-M536
-0.588	64.2969	64.8845	d(GTTGGAGC{+T}TAT{+G}GCGTAG{+G}C)	#DR19-M1226	#DR20-M1226
-0.589	63.2457	63.8347	d(GT{+T}GGAGCTTAT{+G}GCGT{+A}GGC)	#DR19-M535	#DR20-M535
-0.589	65.5618	66.1512	d(GTT{+G}GAGCTTATGGC{+G}TA{+G}GC)	#DR19-M711	#DR20-M711
-0.59	62.943	63.533	d(GT{+T}GGAGCTTAT{+G}G{+C}GTAGGC)	#DR19-M532	#DR20-M532
-0.59	66.0823	66.6724	d({+G}TT{+G}GAGCTTATG{+G}CGTAGGC)	#DR19-M51	#DR20-M51
-0.592	62.0828	62.6747	d(G{+T}TGGAGCTTATGGCGTA{+G}GC)	#DR19-M397	#DR20-M397
-0.592	62.0828	62.6747	d(G{+T}TGGAGCT{+T}ATGGCGTA{+G}GC)	#DR19-M334	#DR20-M334
-0.594	66.0147	66.6084	d({+G}TTGGAGCTTATGGCGTA{+G}{+G}C)	#DR19-M207	#DR20-M207
-0.594	63.1171	63.7107	d(GT{+T}GGAGCTTATGG{+C}GTA{+G}GC)	#DR19-M551	#DR20-M551
-0.596	61.8755	62.4717	d(G{+T}TGGAGCTTATGGCG{+T}A{+G}GC)	#DR19-M390	#DR20-M390
-0.597	66.5109	67.1084	d({+G}TTGGAGCTTATG{+G}CGT{+A}GGC)	#DR19-M180	#DR20-M180
-0.598	66.0344	66.6321	d({+G}TTGG{+A}GCTTATGGC{+G}TAGGC)	#DR19-M86	#DR20-M86
-0.598	61.9923	62.59	d(G{+T}TGGAGCTTATGGCGT{+A}GGC)	#DR19-M393	#DR20-M393
-0.598	61.9923	62.59	d(G{+T}TGGAGCT{+T}ATGGCGT{+A}GGC)	#DR19-M333	#DR20-M333
-0.6	63.6619	64.2618	d(GTTGGAGC{+T}TATG{+G}{+C}GTAGGC)	#DR19-M1229	#DR20-M1229
-0.601	63.7092	64.31	d(GTTGGAGC{+T}TAT{+G}{+G}CGTAGGC)	#DR19-M1220	#DR20-M1220
-0.602	62.8317	63.4334	d(GT{+T}GGAGCTTATGG{+C}GTAGG{+C})	#DR19-M553	#DR20-M553
-0.602	65.6853	66.2872	d(GTT{+G}GAGCTTATGGCGT{+A}G{+G}C)	#DR19-M721	#DR20-M721
-0.602	66.3363	66.9386	d(GTTGGAGCTTATG{+G}CGT{+A}G{+G}C)	#DR19-M1491	#DR20-M1491
-0.607	63.3679	63.9746	d(GT{+T}GGAGCTTATGGC{+G}TAGG{+C})	#DR19-M559	#DR20-M559
-0.608	66.2031	66.8112	d(GTTGGA{+G}CTTATGGC{+G}TAG{+G}C)	#DR19-M1076	#DR20-M1076
-0.608	63.475	64.0832	d(GT{+T}GGAGCTTATGGCGTA{+G}{+G}C)	#DR19-M570	#DR20-M570
-0.61	63.5923	64.2019	d(GT{+T}GGAGCTTATGGC{+G}TA{+G}GC)	#DR19-M557	#DR20-M557
-0.61	61.6302	62.2403	d(G{+T}TGGAGCTTATGGCG{+T}{+A}GGC)	#DR19-M389	#DR20-M389
-0.61	64.3392	64.9493	d(GTTGGAGC{+T}TATG{+G}C{+G}TAGGC)	#DR19-M1230	#DR20-M1230
-0.61	61.7692	62.379	d(G{+T}TGGAGCT{+T}ATGGCGTAGG{+C})	#DR19-M336	#DR20-M336
-0.61	61.7692	62.379	d(G{+T}TGGAGCTTATGGCGTAGG{+C})	#DR19-M402	#DR20-M402
-0.613	63.4185	64.0319	d(GT{+T}GGAGCTTATGGC{+G}T{+A}GGC)	#DR19-M556	#DR20-M556
-0.617	62.9506	63.5671	d(GT{+T}GGAGCTTATGG{+C}GT{+A}GGC)	#DR19-M550	#DR20-M550
-0.619	61.1151	61.7337	d({+G}T{+T}GGAGC{+T}TATGGCGTAGGC)	#DR19-M28	#DR20-M28
-0.619	66.2971	66.9165	d(GTTGGAGCTTAT{+G}GC{+G}TAG{+G}C)	#DR19-M1453	#DR20-M1453
-0.622	61.5342	62.1562	d(G{+T}TGGAGCTTATGGCG{+T}AGG{+C})	#DR19-M392	#DR20-M392
-0.625	63.8951	64.5197	d(GTTGGAGC{+T}TATG{+G}CGTAGG{+C})	#DR19-M1235	#DR20-M1235
-0.626	65.8524	66.4788	d(GTTG{+G}AGCTTATGGCGT{+A}G{+G}C)	#DR19-M858	#DR20-M858
-0.627	64.0539	64.6807	d(GTTGGAGC{+T}TATGG{+C}GTAG{+G}C)	#DR19-M1241	#DR20-M1241
-0.628	64.5153	65.1434	d(GTTGGAGC{+T}TATGGC{+G}TAG{+G}C)	#DR19-M1247	#DR20-M1247
-0.63	61.5217	62.1517	d(GT{+T}GGAGCTTATG{+G}CG{+T}AGGC)	#DR19-M542	#DR20-M542
-0.63	63.3709	64.001	d(GT{+T}GGAGCTTATGGCGT{+A}{+G}GC)	#DR19-M566	#DR20-M566
-0.63	65.995	66.6251	d(GTTGG{+A}GCTTATGGC{+G}TAG{+G}C)	#DR19-M970	#DR20-M970
-0.631	66.3712	67.0022	d({+G}TTG{+G}AGCTTATGGC{+G}TAGGC)	#DR19-M70	#DR20-M70
-0.632	66.2943	66.9262	d({+G}TTGGA{+G}CTTATGGCGTAG{+G}C)	#DR19-M105	#DR20-M105
-0.633	63.5819	64.215	d(GTTGGAGC{+T}TATGG{+C}{+G}TAGGC)	#DR19-M1237	#DR20-M1237
-0.636	63.4914	64.1272	d(GT{+T}GGAGCTTATGGCGT{+A}G{+G}C)	#DR19-M567	#DR20-M567
-0.638	61.726	62.3637	d(GT{+T}GGAGCT{+T}ATG{+G}CGTAGGC)	#DR19-M501	#DR20-M501
-0.638	61.726	62.3637	d(GT{+T}GGAGCTTATG{+G}CGTAGGC)	#DR19-M539	#DR20-M539
-0.64	63.7402	64.38	d(GTTGGAGC{+T}TATGGC{+G}TAGG{+C})	#DR19-M1248	#DR20-M1248
-0.644	63.2262	63.8701	d(GTTGGAGC{+T}TATGG{+C}GTAGG{+C})	#DR19-M1242	#DR20-M1242
-0.644	63.0811	63.7255	d(GT{+T}GGAGCTTATGGCGTAG{+G}{+C})	#DR19-M573	#DR20-M573
-0.645	63.7742	64.4193	d(GTTGGAGC{+T}TATGGCGTA{+G}{+G}C)	#DR19-M1259	#DR20-M1259
-0.645	63.4572	64.1023	d(GTTGGAGC{+T}TAT{+G}GCGTAGG{+C})	#DR19-M1227	#DR20-M1227
-0.645	66.2101	66.8556	d({+G}TTGGAGCTTATGGCGT{+A}{+G}GC)	#DR19-M203	#DR20-M203
-0.646	66.1835	66.8293	d({+G}TT{+G}GAGCTTATGGC{+G}TAGGC)	#DR19-M53	#DR20-M53
-0.646	66.3433	66.9897	d({+G}TTGGAGCTTATG{+G}CGTA{+G}GC)	#DR19-M181	#DR20-M181
-0.646	66.3475	66.9939	d({+G}TTGGAGCTTATGGC{+G}T{+A}GGC)	#DR19-M193	#DR20-M193
-0.647	64.0274	64.6749	d(GTTGGAGC{+T}TATG{+G}CGT{+A}GGC)	#DR19-M1232	#DR20-M1232
-0.648	63.4646	64.1125	d(GTTGGAGC{+T}TATGG{+C}GTA{+G}GC)	#DR19-M1240	#DR20-M1240
-0.65	63.929	64.5792	d(GTTGGAGC{+T}TATGGC{+G}TA{+G}GC)	#DR19-M1246	#DR20-M1246
-0.652	63.9819	64.6344	d(GTTGGAGC{+T}TAT{+G}GC{+G}TAGGC)	#DR19-M1222	#DR20-M1222
-0.653	63.4409	64.0935	d(GTTGGAGC{+T}TATGGCGTAG{+G}{+C})	#DR19-M1262	#DR20-M1262
-0.655	61.7584	62.4139	d(GT{+T}GGAGCT{+T}ATGGC{+G}TAGGC)	#DR19-M503	#DR20-M503
-0.655	61.7584	62.4139	d(GT{+T}GGAGCTTATGGC{+G}TAGGC)	#DR19-M554	#DR20-M554
-0.658	63.6915	64.3494	d(GTTGGAGC{+T}TATGGCGT{+A}{+G}GC)	#DR19-M1255	#DR20-M1255
-0.659	63.8229	64.4819	d(GTTGGAGC{+T}TATGGCGT{+A}G{+G}C)	#DR19-M1256	#DR20-M1256
-0.659	61.212	61.8709	d(GT{+T}GGAGCTTAT{+G}GCGTAGGC)	#DR19-M530	#DR20-M530
-0.659	61.212	61.8709	d(GT{+T}GGAGCT{+T}AT{+G}GCGTAGGC)	#DR19-M500	#DR20-M500
-0.659	63.7535	64.412	d(GTTGGAGC{+T}TATGGC{+G}T{+A}GGC)	#DR19-M1245	#DR20-M1245
-0.66	63.724	64.3844	d(GTTGGAGC{+T}TAT{+G}GCGTA{+G}GC)	#DR19-M1225	#DR20-M1225
-0.662	62.6596	63.3218	d(GT{+T}GGAGCTTATGGCGT{+A}GG{+C})	#DR19-M568	#DR20-M568
-0.663	62.6263	63.2889	d(GT{+T}GGAGCTTATGGCGTA{+G}G{+C})	#DR19-M571	#DR20-M571
-0.666	66.353	67.0187	d({+G}TTGGAGCTTAT{+G}GC{+G}TAGGC)	#DR19-M170	#DR20-M170
-0.667	61.3788	62.046	d(GT{+T}GGAGCTTATGGC{+G}{+T}AGGC)	#DR19-M555	#DR20-M555
-0.667	60.9755	61.6426	d(GT{+T}GGAGCTTAT{+G}GCG{+T}AGGC)	#DR19-M534	#DR20-M534
-0.668	63.3009	63.9687	d(GTTGGAGC{+T}TATGG{+C}GT{+A}GGC)	#DR19-M1239	#DR20-M1239
-0.668	63.6071	64.2749	d(GTTGGAGC{+T}TAT{+G}GCGT{+A}GGC)	#DR19-M1224	#DR20-M1224
-0.668	63.0106	63.6782	d(GTTGGAGC{+T}TATGGCGTA{+G}G{+C})	#DR19-M1260	#DR20-M1260
-0.67	63.0571	63.7269	d(GTTGGAGC{+T}TATGGCGT{+A}GG{+C})	#DR19-M1257	#DR20-M1257
-0.672	66.0189	66.6905	d({+G}TTGG{+A}GCTTATGGCGTAG{+G}C)	#DR19-M90	#DR20-M90
-0.678	61.0712	61.7492	d(GT{+T}GGAGCT{+T}ATGG{+C}GTAGGC)	#DR19-M502	#DR20-M502
-0.678	63.2979	63.976	d(GTTGGAGC{+T}TAT{+G}G{+C}GTAGGC)	#DR19-M1221	#DR20-M1221
-0.68	61.0697	61.7492	d(GT{+T}GGAGCTTATGG{+C}GTAGGC)	#DR19-M547	#DR20-M547
-0.688	62.1119	62.8	d(GTTGGAGC{+T}TATGGC{+G}TAGGC)	#DR19-M1243	#DR20-M1243
-0.688	62.1119	62.8	d(GTTGGAGC{+T}{+T}ATGGC{+G}TAGGC)	#DR19-M1192	#DR20-M1192
-0.689	61.8694	62.5582	d(GT{+T}GGAGCT{+T}ATGGCGTAG{+G}C)	#DR19-M507	#DR20-M507
-0.689	60.8765	61.5652	d(GT{+T}GGAGCTTATGG{+C}G{+T}AGGC)	#DR19-M549	#DR20-M549
-0.69	61.8678	62.5582	d(GT{+T}GGAGCTTATGGCGTAG{+G}C)	#DR19-M572	#DR20-M572
-0.691	66.3209	67.0118	d({+G}TTGGAGCTTATGGC{+G}TA{+G}GC)	#DR19-M194	#DR20-M194
-0.693	62.2158	62.9085	d(GTTGGAGC{+T}{+T}ATGGCGTAG{+G}C)	#DR19-M1196	#DR20-M1196
-0.693	62.2158	62.9085	d(GTTGGAGC{+T}TATGGCGTAG{+G}C)	#DR19-M1261	#DR20-M1261
-0.694	66.1413	66.8348	d({+G}TTGGAGCTTATGG{+C}GTAG{+G}C)	#DR19-M189	#DR20-M189
-0.695	61.7384	62.4337	d(GTTGGAGC{+T}TATGGC{+G}{+T}AGGC)	#DR19-M1244	#DR20-M1244
-0.697	62.0077	62.705	d(GTTGGAGC{+T}TATGGCG{+T}AG{+G}C)	#DR19-M1252	#DR20-M1252
-0.697	61.6549	62.3516	d(GT{+T}GGAGCTTATGGCG{+T}AG{+G}C)	#DR19-M563	#DR20-M563
-0.705	61.2136	61.9186	d(GT{+T}GGAGCT{+T}ATGGCGTA{+G}GC)	#DR19-M506	#DR20-M506
-0.705	61.2136	61.9186	d(GT{+T}GGAGCTTATGGCGTA{+G}GC)	#DR19-M569	#DR20-M569
-0.706	61.5652	62.2708	d(GTTGGAGC{+T}{+T}ATGGCGTA{+G}GC)	#DR19-M1195	#DR20-M1195
-0.707	61.5636	62.2708	d(GTTGGAGC{+T}TATGGCGTA{+G}GC)	#DR19-M1258	#DR20-M1258
-0.708	66.36	67.0684	d({+G}TTG{+G}AGCTTATGGCGTAG{+G}C)	#DR19-M74	#DR20-M74
-0.708	62.1134	62.8211	d(GTTGGAGC{+T}TATG{+G}CGTAGGC)	#DR19-M1228	#DR20-M1228
-0.708	62.1134	62.8211	d(GTTGGAGC{+T}{+T}ATG{+G}CGTAGGC)	#DR19-M1190	#DR20-M1190
-0.709	61.3555	62.0644	d(GTTGGAGC{+T}TATGGCG{+T}A{+G}GC)	#DR19-M1251	#DR20-M1251
-0.711	61.0603	61.7708	d(G{+T}{+T}GGAGCTTATG{+G}CGTAGGC)	#DR19-M224	#DR20-M224
-0.711	66.381	67.0919	d({+G}TTGGAGCTTATGGCGT{+A}G{+G}C)	#DR19-M204	#DR20-M204
-0.712	60.9991	61.7106	d(GT{+T}GGAGCTTATGGCG{+T}A{+G}GC)	#DR19-M562	#DR20-M562
-0.713	61.1198	61.8324	d(GT{+T}GGAGCTTATGGCGT{+A}GGC)	#DR19-M565	#DR20-M565
-0.713	61.1198	61.8324	d(GT{+T}GGAGCT{+T}ATGGCGT{+A}GGC)	#DR19-M505	#DR20-M505
-0.714	61.8986	62.6127	d(GTTGGAGC{+T}TATG{+G}CG{+T}AGGC)	#DR19-M1231	#DR20-M1231
-0.715	61.4457	62.1608	d(GTTGGAGC{+T}TATGG{+C}GTAGGC)	#DR19-M1236	#DR20-M1236
-0.715	61.4457	62.1608	d(GTTGGAGC{+T}{+T}ATGG{+C}GTAGGC)	#DR19-M1191	#DR20-M1191
-0.718	61.4767	62.1945	d(GTTGGAGC{+T}TATGGCGT{+A}GGC)	#DR19-M1254	#DR20-M1254
-0.718	61.4767	62.1945	d(GTTGGAGC{+T}{+T}ATGGCGT{+A}GGC)	#DR19-M1194	#DR20-M1194
-0.72	66.1638	66.8833	d({+G}TT{+G}GAGCTTATGGCGTAG{+G}C)	#DR19-M57	#DR20-M57
-0.721	61.2573	61.9785	d(GTTGGAGC{+T}TATGG{+C}G{+T}AGGC)	#DR19-M1238	#DR20-M1238
-0.724	60.1128	60.8371	d(GTTGGAGCT{+T}ATGGCGTAGGC)	#DR19-M1264	#DR20-M1264
-0.724	60.1128	60.8371	d(GTTGGAGCTTATGGCGTAGGC)	#DR19-CTRL	#DR20-CTRL
-0.725	61.6008	62.3257	d(GTTGGAGC{+T}TAT{+G}GCGTAGGC)	#DR19-M1219	#DR20-M1219
-0.725	61.6008	62.3257	d(GTTGGAGC{+T}{+T}AT{+G}GCGTAGGC)	#DR19-M1189	#DR20-M1189
-0.732	61.3695	62.1012	d(GTTGGAGC{+T}TAT{+G}GCG{+T}AGGC)	#DR19-M1223	#DR20-M1223
-0.737	61.2526	61.9893	d(GTTGGAGC{+T}{+T}ATGGCGTAGG{+C})	#DR19-M1197	#DR20-M1197
-0.737	61.2526	61.9893	d(GTTGGAGC{+T}TATGGCGTAGG{+C})	#DR19-M1263	#DR20-M1263
-0.741	60.7283	61.469	d(GT{+T}GGAGCTTATGGCG{+T}{+A}GGC)	#DR19-M561	#DR20-M561
-0.742	61.0994	61.8417	d(GTTGGAGC{+T}TATGGCG{+T}{+A}GGC)	#DR19-M1250	#DR20-M1250
-0.746	61.0618	61.8078	d(G{+T}{+T}GGAGCTTATGGC{+G}TAGGC)	#DR19-M226	#DR20-M226
-0.747	61.0101	61.7569	d(GTTGGAGC{+T}TATGGCG{+T}AGG{+C})	#DR19-M1253	#DR20-M1253
-0.75	60.5257	61.276	d(G{+T}{+T}GGAGCTTAT{+G}GCGTAGGC)	#DR19-M223	#DR20-M223
-0.758	60.8198	61.5776	d(GT{+T}GGAGCT{+T}ATGGCGTAGG{+C})	#DR19-M508	#DR20-M508
-0.759	60.8182	61.5776	d(GT{+T}GGAGCTTATGGCGTAGG{+C})	#DR19-M574	#DR20-M574
-0.762	60.3699	61.1323	d(G{+T}{+T}GGAGCTTATGG{+C}GTAGGC)	#DR19-M225	#DR20-M225
-0.775	60.5685	61.343	d(GT{+T}GGAGCTTATGGCG{+T}AGG{+C})	#DR19-M564	#DR20-M564
-0.777	59.7396	60.5162	d(GTTGGAGCTTATGGCG{+T}AGGC)	#DR19-M1537	#DR20-M1537
-0.777	59.7396	60.5162	d(GTTGGAGCT{+T}ATGGCG{+T}AGGC)	#DR19-M1316	#DR20-M1316
-0.791	61.1292	61.9201	d(G{+T}{+T}GGAGCTTATGGCGTAG{+G}C)	#DR19-M230	#DR20-M230
-0.796	60.4829	61.2791	d(G{+T}{+T}GGAGCTTATGGCGTA{+G}GC)	#DR19-M229	#DR20-M229
-0.804	61.3352	62.1394	d(G{+T}TGGAGC{+T}TATGGC{+G}TAGGC)	#DR19-M319	#DR20-M319
-0.804	60.3938	61.198	d(G{+T}{+T}GGAGCTTATGGCGT{+A}GGC)	#DR19-M228	#DR20-M228
-0.814	61.4084	62.222	d(G{+T}TGGAGC{+T}TATGGCGTAG{+G}C)	#DR19-M323	#DR20-M323
-0.817	61.3633	62.1807	d(G{+T}TGGAGC{+T}TATG{+G}CGTAGGC)	#DR19-M317	#DR20-M317
-0.822	60.7473	61.5698	d(G{+T}TGGAGC{+T}TATGGCGTA{+G}GC)	#DR19-M322	#DR20-M322
-0.832	60.6509	61.483	d(G{+T}TGGAGC{+T}TATGG{+C}GTAGGC)	#DR19-M318	#DR20-M318
-0.837	60.6572	61.4938	d(G{+T}TGGAGC{+T}TATGGCGT{+A}GGC)	#DR19-M321	#DR20-M321
-0.849	60.8245	61.6735	d(G{+T}TGGAGC{+T}TAT{+G}GCGTAGGC)	#DR19-M316	#DR20-M316
-0.884	59.1965	60.0808	d(G{+T}TGGAGCT{+T}ATGGCGTAGGC)	#DR19-M325	#DR20-M325
-0.884	59.1965	60.0808	d(G{+T}TGGAGCTTATGGCGTAGGC)	#DR19-M212	#DR20-M212
-0.89	60.3381	61.2276	d(G{+T}TGGAGC{+T}TATGGCGTAGG{+C})	#DR19-M324	#DR20-M324
-0.896	59.9363	60.8324	d(G{+T}{+T}GGAGCTTATGGCGTAGG{+C})	#DR19-M231	#DR20-M231
-0.944	60.3508	61.2947	d(GT{+T}GGAGC{+T}TATGGC{+G}TAGGC)	#DR19-M491	#DR20-M491
-0.947	59.717	60.6635	d(GT{+T}GGAGC{+T}TATGGCGTA{+G}GC)	#DR19-M494	#DR20-M494
-0.956	58.7606	59.717	d(G{+T}TGGAGCTTATGGCG{+T}AGGC)	#DR19-M388	#DR20-M388
-0.956	58.7606	59.717	d(G{+T}TGGAGCT{+T}ATGGCG{+T}AGGC)	#DR19-M332	#DR20-M332
-0.958	60.3715	61.329	d(GT{+T}GGAGC{+T}TATGGCGTAG{+G}C)	#DR19-M495	#DR20-M495
-0.963	59.6264	60.5891	d(GT{+T}GGAGC{+T}TATGGCGT{+A}GGC)	#DR19-M493	#DR20-M493
-0.975	59.6458	60.6208	d(GT{+T}GGAGC{+T}TATGG{+C}GTAGGC)	#DR19-M490	#DR20-M490
-0.981	58.4752	59.4559	d(GTTGGAGC{+T}{+T}ATGGCGTAGGC)	#DR19-M1186	#DR20-M1186
-0.981	58.4752	59.4559	d(GTTGGAGC{+T}TATGGCGTAGGC)	#DR19-M1185	#DR20-M1185
-0.981	59.8639	60.845	d(GT{+T}GGAGC{+T}TAT{+G}GCGTAGGC)	#DR19-M488	#DR20-M488
-0.983	60.4002	61.3835	d(GT{+T}GGAGC{+T}TATG{+G}CGTAGGC)	#DR19-M489	#DR20-M489
-1.038	57.9895	59.0276	d(GTTGGAGC{+T}TATGGCG{+T}AGGC)	#DR19-M1249	#DR20-M1249
-1.04	57.9895	59.0293	d(GTTGGAGC{+T}{+T}ATGGCG{+T}AGGC)	#DR19-M1193	#DR20-M1193
-1.084	59.1441	60.228	d(GT{+T}GGAGC{+T}TATGGCGTAGG{+C})	#DR19-M496	#DR20-M496
-1.089	57.9895	59.0785	d(GT{+T}GGAGCT{+T}ATGGCGTAGGC)	#DR19-M497	#DR20-M497
-1.089	57.9895	59.0785	d(GT{+T}GGAGCTTATGGCGTAGGC)	#DR19-M403	#DR20-M403
-1.163	57.25	58.4135	d(G{+T}TGGAGC{+T}TATGGCGTAGGC)	#DR19-M312	#DR20-M312
-1.163	57.25	58.4135	d(G{+T}TGGAGC{+T}{+T}ATGGCGTAGGC)	#DR19-M313	#DR20-M313
-1.18	54.638	55.8176	d(G{+T}{+T}GGAGC{+T}TATGGCGTAGGC)	#DR19-M219	#DR20-M219
-1.181	57.4656	58.6463	d(GT{+T}GGAGCT{+T}ATGGCG{+T}AGGC)	#DR19-M504	#DR20-M504
-1.181	57.4656	58.6463	d(GT{+T}GGAGCTTATGGCG{+T}AGGC)	#DR19-M560	#DR20-M560
-1.219	56.6658	57.8849	d(G{+T}TGGAGC{+T}TATGGCG{+T}AGGC)	#DR19-M320	#DR20-M320
-1.23	56.9693	58.1996	d(G{+T}{+T}GGAGCTTATGGCGTAGGC)	#DR19-M213	#DR20-M213
-1.23	56.9693	58.1996	d(G{+T}{+T}GGAGCT{+T}ATGGCGTAGGC)	#DR19-M220	#DR20-M220
-1.266	55.741	57.0073	d(GT{+T}GGAGC{+T}TATGGCGTAGGC)	#DR19-M484	#DR20-M484
-1.266	55.741	57.0073	d(GT{+T}GGAGC{+T}{+T}ATGGCGTAGGC)	#DR19-M485	#DR20-M485
-1.269	55.0703	56.3389	d(GT{+T}GGAGC{+T}TATGGCG{+T}AGGC)	#DR19-M492	#DR20-M492
-1.34	56.3793	57.7191	d(G{+T}{+T}GGAGCTTATGGCG{+T}AGGC)	#DR19-M227	#DR20-M227

## Sheet: DR21-DR22
DTm	Tm (mut)	Tm (wt)	Probe, 5'->3'	#Id1 (mut)	#Id2 (wt)
5.371	60.4574	55.0867	d(G{+A}{+T}GGCGTAGGCAAGAG{+T}GC)	#DR21-M208	#DR22-M208
4.79	61.4053	56.6153	d(G{+A}{+T}GGCG{+T}AGGCAAGAGTGC)	#DR21-M198	#DR22-M198
4.467	61.6518	57.1847	d(G{+A}{+T}GGCGTAGGCAAGAGTGC)	#DR21-M193	#DR22-M193
4.09	61.0352	56.9451	d(G{+A}TGGCG{+T}AGGCAAGAG{+T}GC)	#DR21-M283	#DR22-M283
3.781	61.2807	57.4997	d(G{+A}TGGCGTAGGCAAGAG{+T}GC)	#DR21-M358	#DR22-M358
3.665	63.3918	59.7267	d(G{+A}{+T}GGCGTAGGCAAGAGTG{+C})	#DR21-M210	#DR22-M210
3.498	63.524	60.0263	d(G{+A}{+T}GGCGTAGGCAAG{+A}GTGC)	#DR21-M206	#DR22-M206
3.467	63.3709	59.9041	d(G{+A}{+T}GGCGTAGGCAA{+G}AGTGC)	#DR21-M205	#DR22-M205
3.449	63.6338	60.1849	d(G{+A}{+T}GGCGTAGGCAAGA{+G}TGC)	#DR21-M207	#DR22-M207
3.447	63.8214	60.3747	d(G{+A}{+T}GGCGTAGGCAAGAGT{+G}C)	#DR21-M209	#DR22-M209
3.441	62.1731	58.7325	d(G{+A}TGGCG{+T}AGGCAAGAGTGC)	#DR21-M273	#DR22-M273
3.411	63.0376	59.6264	d(G{+A}{+T}GGCGTAGG{+C}AAGAGTGC)	#DR21-M202	#DR22-M202
3.272	62.4033	59.131	d(G{+A}TGGCGTAGGCAAGAGTGC)	#DR21-M192	#DR22-M192
3.241	63.8391	60.5986	d(G{+A}{+T}GGCGTAGGCA{+A}GAGTGC)	#DR21-M204	#DR22-M204
3.228	63.6486	60.4209	d(G{+A}{+T}GGCGTA{+G}GCAAGAGTGC)	#DR21-M200	#DR22-M200
3.226	63.8833	60.6572	d(G{+A}{+T}GGCGTAGGC{+A}AGAGTGC)	#DR21-M203	#DR22-M203
3.171	64.1697	60.9991	d(G{+A}{+T}GGCGTAG{+G}CAAGAGTGC)	#DR21-M201	#DR22-M201
3.158	63.5997	60.4415	d(G{+A}{+T}GGCGT{+A}GGCAAGAGTGC)	#DR21-M199	#DR22-M199
2.859	63.5151	60.6556	d(G{+A}TGGCGTAGGCAAGAG{+T}G{+C})	#DR21-M360	#DR22-M360
2.855	62.8181	59.9636	d(G{+A}TGGCGTAGG{+C}AAGAG{+T}GC)	#DR21-M325	#DR22-M325
2.848	64.0553	61.2073	d(G{+A}{+T}GGC{+G}TAGGCAAGAGTGC)	#DR21-M197	#DR22-M197
2.847	63.5923	60.7457	d(G{+A}TGGCGTAGGCAAG{+A}G{+T}GC)	#DR21-M351	#DR22-M351
2.835	64.07	61.2354	d(G{+A}TGGCG{+T}AGGCAAG{+A}GTGC)	#DR21-M281	#DR22-M281
2.823	63.9599	61.137	d(G{+A}TGGCG{+T}AGGCAAGAGTG{+C})	#DR21-M285	#DR22-M285
2.821	63.9142	61.0932	d(G{+A}TGGCG{+T}AGGCAA{+G}AGTGC)	#DR21-M280	#DR22-M280
2.82	63.4409	60.6208	d(G{+A}{+T}GG{+C}GTAGGCAAGAGTGC)	#DR21-M196	#DR22-M196
2.817	63.4409	60.624	d(G{+A}TGGCGTAGGCAA{+G}AG{+T}GC)	#DR21-M346	#DR22-M346
2.816	63.6071	60.7914	d(G{+A}TGGCGTAGGCAAGA{+G}{+T}GC)	#DR21-M355	#DR22-M355
2.804	64.1799	61.3757	d(G{+A}TGGCG{+T}AGGCAAGA{+G}TGC)	#DR21-M282	#DR22-M282
2.781	63.5878	60.8072	d(G{+A}TGGCG{+T}AGG{+C}AAGAGTGC)	#DR21-M277	#DR22-M277
2.778	64.3756	61.5977	d(G{+A}TGGCG{+T}AGGCAAGAGT{+G}C)	#DR21-M284	#DR22-M284
2.777	64.2866	61.5093	d(G{+A}TGGCGTAGGCAAG{+A}GTGC)	#DR21-M349	#DR22-M349
2.772	66.116	63.3441	d(G{+A}TGGCGTAGGCA{+A}GAGTG{+C})	#DR21-M342	#DR22-M342
2.768	64.1301	61.3617	d(G{+A}TGGCGTAGGCAA{+G}AGTGC)	#DR21-M343	#DR22-M343
2.766	64.1741	61.4084	d(G{+A}TGGCGTAGGCAAGAGTG{+C})	#DR21-M363	#DR22-M363
2.754	65.7109	62.9566	d(G{+A}TGGCGTAGGCAA{+G}A{+G}TGC)	#DR21-M345	#DR22-M345
2.753	64.3975	61.6441	d(G{+A}TGGCGTAGGCAAGA{+G}TGC)	#DR21-M354	#DR22-M354
2.752	64.1755	61.4239	d(G{+A}TGGCGTAGGCAAGAG{+T}{+G}C)	#DR21-M359	#DR22-M359
2.746	63.7919	61.0461	d(G{+A}TGGCGTAGG{+C}AAGAGTGC)	#DR21-M319	#DR22-M319
2.705	65.7109	63.0061	d(G{+A}TGGCGTAGGCAAG{+A}GTG{+C})	#DR21-M353	#DR22-M353
2.698	65.7279	63.0301	d(G{+A}TGGCGTAGGCAAGA{+G}TG{+C})	#DR21-M357	#DR22-M357
2.696	63.423	60.7267	d(G{+A}TGGCGTA{+G}GCAAGAG{+T}GC)	#DR21-M306	#DR22-M306
2.695	66.1062	63.4111	d(G{+A}TGGCGTAGGC{+A}AGAGTG{+C})	#DR21-M335	#DR22-M335
2.689	65.5419	62.8528	d(G{+A}TGGCGTAGGCAA{+G}AGTG{+C})	#DR21-M348	#DR22-M348
2.684	66.6112	63.9275	d(G{+A}TGGCGT{+A}G{+G}CAAGAGTGC)	#DR21-M288	#DR22-M288
2.664	63.3367	60.673	d(G{+A}TGGCGT{+A}GGCAAGAG{+T}GC)	#DR21-M295	#DR22-M295
2.658	64.5284	61.8709	d(G{+A}TGGCGTAGGCAAGAGT{+G}C)	#DR21-M361	#DR22-M361
2.653	63.901	61.2479	d(G{+A}TGGCGTAGGCA{+A}GAG{+T}GC)	#DR21-M340	#DR22-M340
2.653	65.9527	63.2994	d(G{+A}TGGCGTAGGCAA{+G}AGT{+G}C)	#DR21-M347	#DR22-M347
2.648	64.1975	61.5497	d(G{+A}TGGCG{+T}A{+G}GCAAGAGTGC)	#DR21-M275	#DR22-M275
2.641	64.3946	61.7538	d(G{+A}TGGCGTA{+G}GCAAGAGTGC)	#DR21-M298	#DR22-M298
2.641	63.9246	61.2838	d(G{+A}TGGCGTAGGC{+A}AGAG{+T}GC)	#DR21-M333	#DR22-M333
2.64	63.9848	61.3446	d(G{+A}TGGCGTAG{+G}CAAGAG{+T}GC)	#DR21-M316	#DR22-M316
2.635	64.3946	61.76	d(G{+A}TGGCG{+T}AGGCA{+A}GAGTGC)	#DR21-M279	#DR22-M279
2.624	66.2312	63.6071	d(G{+A}TGGCGTAGGCA{+A}{+G}AGTGC)	#DR21-M337	#DR22-M337
2.619	66.1624	63.5433	d(G{+A}TGGCGTAGGCA{+A}GA{+G}TGC)	#DR21-M339	#DR22-M339
2.618	64.4383	61.8201	d(G{+A}TGGCG{+T}AGGC{+A}AGAGTGC)	#DR21-M278	#DR22-M278
2.618	66.0034	63.3858	d(G{+A}TGGCGTAGGCA{+A}G{+A}GTGC)	#DR21-M338	#DR22-M338
2.615	65.4108	62.7955	d(G{+A}TGGCGTA{+G}G{+C}AAGAGTGC)	#DR21-M300	#DR22-M300
2.612	64.5981	61.9862	d(G{+A}TGGCGTAGGCA{+A}GAGTGC)	#DR21-M336	#DR22-M336
2.611	66.071	63.4602	d(G{+A}TGGCGTAGGC{+A}AG{+A}GTGC)	#DR21-M331	#DR22-M331
2.604	65.8948	63.2904	d(G{+A}TGGCGTAGGC{+A}A{+G}AGTGC)	#DR21-M330	#DR22-M330
2.602	65.3466	62.7442	d(G{+A}TGGCGTAGG{+C}AA{+G}AGTGC)	#DR21-M322	#DR22-M322
2.6	64.3333	61.7337	d(G{+A}TGGCGT{+A}GGCAAGAGTGC)	#DR21-M286	#DR22-M286
2.594	64.6387	62.0445	d(G{+A}TGGCGTAGGC{+A}AGAGTGC)	#DR21-M328	#DR22-M328
2.593	66.2522	63.6589	d(G{+A}TGGCGTAGGC{+A}{+A}GAGTGC)	#DR21-M329	#DR22-M329
2.591	63.9554	61.3648	d(G{+A}TGGCG{+T}{+A}GGCAAGAGTGC)	#DR21-M274	#DR22-M274
2.59	66.3866	63.7963	d(G{+A}TGGCGT{+A}GGC{+A}AGAGTGC)	#DR21-M290	#DR22-M290
2.589	66.002	63.4126	d(G{+A}TGGCGT{+A}GGCAA{+G}AGTGC)	#DR21-M292	#DR22-M292
2.585	66.3503	63.7654	d(G{+A}TGGCGT{+A}GGCA{+A}GAGTGC)	#DR21-M291	#DR22-M291
2.585	66.1975	63.613	d(G{+A}TGGCGTAGGC{+A}AGA{+G}TGC)	#DR21-M332	#DR22-M332
2.583	65.6414	63.0586	d(G{+A}TGGCGTAGG{+C}A{+A}GAGTGC)	#DR21-M321	#DR22-M321
2.57	65.4664	62.8964	d(G{+A}TGGCGT{+A}GG{+C}AAGAGTGC)	#DR21-M289	#DR22-M289
2.559	66.2494	63.69	d(G{+A}TGGCGT{+A}GGCAAGA{+G}TGC)	#DR21-M294	#DR22-M294
2.556	66.5081	63.9525	d(G{+A}TGGC{+G}T{+A}GGCAAGAGTGC)	#DR21-M261	#DR22-M261
2.556	65.9625	63.4066	d(G{+A}TGGCGTAGG{+C}{+A}AGAGTGC)	#DR21-M320	#DR22-M320
2.552	64.8946	62.3424	d(G{+A}TGGCGTAG{+G}CAAGAGTGC)	#DR21-M309	#DR22-M309
2.544	66.2578	63.7136	d(G{+A}TGGCGTA{+G}GC{+A}AGAGTGC)	#DR21-M301	#DR22-M301
2.543	65.923	63.3799	d(G{+A}TGGCGTA{+G}GCAA{+G}AGTGC)	#DR21-M303	#DR22-M303
2.542	65.5931	63.0511	d(G{+A}TGGCGTAGGCAAGAGT{+G}{+C})	#DR21-M362	#DR22-M362
2.541	65.6896	63.1485	d(G{+A}TGGCGTAGGCAA{+G}{+A}GTGC)	#DR21-M344	#DR22-M344
2.541	66.2312	63.69	d(G{+A}TGGCGTA{+G}GCA{+A}GAGTGC)	#DR21-M302	#DR22-M302
2.541	64.6778	62.1364	d(G{+A}TGGCG{+T}AG{+G}CAAGAGTGC)	#DR21-M276	#DR22-M276
2.536	66.1118	63.576	d(G{+A}TGGCGT{+A}GGCAAG{+A}GTGC)	#DR21-M293	#DR22-M293
2.527	65.9527	63.426	d(G{+A}TGGCGT{+A}GGCAAGAGTG{+C})	#DR21-M297	#DR22-M297
2.493	65.2766	62.7835	d(G{+A}TGGCGTAGG{+C}AAGAGTG{+C})	#DR21-M327	#DR22-M327
2.486	65.5177	63.0316	d(G{+A}TGGCGTAGG{+C}AAGA{+G}TGC)	#DR21-M324	#DR22-M324
2.472	65.3823	62.91	d(G{+A}TGGCGTAGG{+C}AAG{+A}GTGC)	#DR21-M323	#DR22-M323
2.463	66.6015	64.1389	d(G{+A}TGGCGTAG{+G}C{+A}AGAGTGC)	#DR21-M311	#DR22-M311
2.46	63.7654	61.3056	d(G{+A}TGGC{+G}TAGGCAAGAG{+T}GC)	#DR21-M270	#DR22-M270
2.459	66.5806	64.1213	d(G{+A}TGGCGTAG{+G}CA{+A}GAGTGC)	#DR21-M312	#DR22-M312
2.456	63.0976	60.6414	d(G{+A}TGG{+C}GTAGGCAAGAG{+T}GC)	#DR21-M256	#DR22-M256
2.44	63.9246	61.4845	d(G{+A}{+T}G{+G}CGTAGGCAAGAGTGC)	#DR21-M195	#DR22-M195
2.431	64.4222	61.9908	d(G{+A}TGGC{+G}{+T}AGGCAAGAGTGC)	#DR21-M260	#DR22-M260
2.428	64.7762	62.3485	d(G{+A}TGGC{+G}TAGGCAAGAGTGC)	#DR21-M259	#DR22-M259
2.424	66.2676	63.8435	d(G{+A}TGGCGTAGGCA{+A}GAGT{+G}C)	#DR21-M341	#DR22-M341
2.411	65.9809	63.57	d(G{+A}TGG{+C}GTA{+G}GCAAGAGTGC)	#DR21-M248	#DR22-M248
2.41	65.9132	63.5033	d(G{+A}TGGC{+G}TAGG{+C}AAGAGTGC)	#DR21-M264	#DR22-M264
2.41	66.3153	63.9054	d(G{+A}TGGCGTAGGC{+A}AGAGT{+G}C)	#DR21-M334	#DR22-M334
2.4	63.9525	61.5528	d(G{+A}TGG{+C}G{+T}AGGCAAGAGTGC)	#DR21-M246	#DR22-M246
2.394	66.746	64.3523	d(G{+A}TGGC{+G}TAGGC{+A}AGAGTGC)	#DR21-M265	#DR22-M265
2.393	66.5025	64.1096	d(G{+A}TGGC{+G}TAGGCAAGA{+G}TGC)	#DR21-M269	#DR22-M269
2.386	63.5047	61.1182	d({+G}{+A}TGGCGTAGGCAAGAG{+T}GC)	#DR21-M18	#DR22-M18
2.383	66.7058	64.3231	d(G{+A}TGGC{+G}TAGGCA{+A}GAGTGC)	#DR21-M266	#DR22-M266
2.38	64.1228	61.743	d(G{+A}TGG{+C}GTAGGCAAGAGTGC)	#DR21-M244	#DR22-M244
2.37	65.8835	63.5137	d(G{+A}TGG{+C}GT{+A}GGCAAGAGTGC)	#DR21-M247	#DR22-M247
2.351	66.3391	63.9878	d(G{+A}TGGC{+G}TAGGCAAG{+A}GTGC)	#DR21-M268	#DR22-M268
2.345	65.7973	63.4527	d(G{+A}TGGCGTAGGCAAGA{+G}T{+G}C)	#DR21-M356	#DR22-M356
2.314	66.1062	63.7919	d(G{+A}TGGCGT{+A}{+G}GCAAGAGTGC)	#DR21-M287	#DR22-M287
2.312	66.1778	63.8657	d(G{+A}TGGCGTAG{+G}CAA{+G}AGTGC)	#DR21-M313	#DR22-M313
2.312	65.8793	63.5671	d(G{+A}TGGCGTAGGCAAG{+A}{+G}TGC)	#DR21-M350	#DR22-M350
2.31	65.3523	63.0421	d(G{+A}TGG{+C}GTAGG{+C}AAGAGTGC)	#DR21-M250	#DR22-M250
2.31	65.8595	63.5493	d(G{+A}TGG{+C}GTAGGCAAG{+A}GTGC)	#DR21-M254	#DR22-M254
2.307	66.2312	63.9246	d(G{+A}TGGCGTAG{+G}CAAGAGTG{+C})	#DR21-M318	#DR22-M318
2.303	65.7647	63.4617	d(G{+A}TGGCGTAGGCAAG{+A}GT{+G}C)	#DR21-M352	#DR22-M352
2.3	66.5151	64.215	d(G{+A}TG{+G}CGT{+A}GGCAAGAGTGC)	#DR21-M232	#DR22-M232
2.295	66.49	64.1945	d(G{+A}T{+G}GC{+G}TAGGCAAGAGTGC)	#DR21-M214	#DR22-M214
2.291	66.3461	64.0553	d(G{+A}TGGC{+G}TA{+G}GCAAGAGTGC)	#DR21-M262	#DR22-M262
2.286	66.1793	63.8936	d(G{+A}TGG{+C}GTAGGC{+A}AGAGTGC)	#DR21-M251	#DR22-M251
2.285	66.1413	63.8568	d(G{+A}TGG{+C}GTAGGCA{+A}GAGTGC)	#DR21-M252	#DR22-M252
2.284	65.6768	63.3933	d(G{+A}TGG{+C}GTAGGCAA{+G}AGTGC)	#DR21-M253	#DR22-M253
2.27	65.6995	63.429	d(G{+A}TGG{+C}GTAGGCAAGAGTG{+C})	#DR21-M258	#DR22-M258
2.266	66.1526	63.8863	d(G{+A}TGGCGT{+A}GGCAAGAGT{+G}C)	#DR21-M296	#DR22-M296
2.266	63.6323	61.3664	d(G{+A}{+T}{+G}GCGTAGGCAAGAGTGC)	#DR21-M194	#DR22-M194
2.264	65.964	63.7003	d(G{+A}TGGCGTA{+G}{+G}CAAGAGTGC)	#DR21-M299	#DR22-M299
2.256	63.0901	60.834	d(G{+A}T{+G}GCGTAGGCAAGAG{+T}GC)	#DR21-M225	#DR22-M225
2.252	63.7447	61.4923	d({+G}{+A}{+T}GGCGTAGGCAAGAGTGC)	#DR21-M3	#DR22-M3
2.24	66.2115	63.9716	d(G{+A}TGG{+C}GTAG{+G}CAAGAGTGC)	#DR21-M249	#DR22-M249
2.239	66.721	64.4819	d(G{+A}TG{+G}C{+G}TAGGCAAGAGTGC)	#DR21-M230	#DR22-M230
2.233	65.8962	63.6634	d(G{+A}TGGCGTA{+G}GCAAGA{+G}TGC)	#DR21-M305	#DR22-M305
2.225	66.0499	63.8244	d(G{+A}T{+G}GCGT{+A}GGCAAGAGTGC)	#DR21-M216	#DR22-M216
2.218	64.2443	62.0261	d({+G}{+A}TGGCG{+T}AGGCAAGAGTGC)	#DR21-M8	#DR22-M8
2.214	65.6357	63.4215	d(G{+A}TGGCGTA{+G}GCAAGAGTG{+C})	#DR21-M308	#DR22-M308
2.213	66.0668	63.8539	d(G{+A}TGGCGTA{+G}GCAAGAGT{+G}C)	#DR21-M307	#DR22-M307
2.209	63.926	61.7167	d(G{+A}T{+G}GCG{+T}AGGCAAGAGTGC)	#DR21-M215	#DR22-M215
2.204	63.5522	61.3477	d(G{+A}TG{+G}CGTAGGCAAGAG{+T}GC)	#DR21-M241	#DR22-M241
2.197	65.742	63.5448	d(G{+A}TGGCGTA{+G}GCAAG{+A}GTGC)	#DR21-M304	#DR22-M304
2.194	64.4499	62.2555	d({+G}{+A}TGGCGTAGGCAAGAGTGC)	#DR21-M2	#DR22-M2
2.193	65.7463	63.5537	d(G{+A}T{+G}G{+C}GTAGGCAAGAGTGC)	#DR21-M213	#DR22-M213
2.193	64.1345	61.9416	d(G{+A}T{+G}GCGTAGGCAAGAGTGC)	#DR21-M211	#DR22-M211
2.193	66.1568	63.9643	d(G{+A}TGGC{+G}TAGGCAAGAGTG{+C})	#DR21-M272	#DR22-M272
2.173	64.38	62.2067	d(G{+A}TG{+G}CG{+T}AGGCAAGAGTGC)	#DR21-M231	#DR22-M231
2.172	66.026	63.8539	d(G{+A}T{+G}GCGTA{+G}GCAAGAGTGC)	#DR21-M217	#DR22-M217
2.17	66.0401	63.8701	d(G{+A}T{+G}GCGTAGGCAAGA{+G}TGC)	#DR21-M224	#DR22-M224
2.16	66.1202	63.9599	d(G{+A}TGGC{+G}TAGGCAA{+G}AGTGC)	#DR21-M267	#DR22-M267
2.159	64.5792	62.42	d(G{+A}TG{+G}CGTAGGCAAGAGTGC)	#DR21-M228	#DR22-M228
2.15	65.9089	63.7594	d(G{+A}T{+G}GCGTAGGCAAG{+A}GTGC)	#DR21-M223	#DR22-M223
2.143	65.4379	63.2949	d(G{+A}T{+G}GCGTAGG{+C}AAGAGTGC)	#DR21-M219	#DR22-M219
2.142	65.7463	63.6041	d(G{+A}T{+G}GCGTAGGCAAGAGTG{+C})	#DR21-M227	#DR22-M227
2.142	66.2648	64.1228	d(G{+A}T{+G}GCGTAGGC{+A}AGAGTGC)	#DR21-M220	#DR22-M220
2.137	66.2228	64.0861	d(G{+A}T{+G}GCGTAGGCA{+A}GAGTGC)	#DR21-M221	#DR22-M221
2.121	65.725	63.6041	d(G{+A}T{+G}GCGTAGGCAA{+G}AGTGC)	#DR21-M222	#DR22-M222
2.112	65.7874	63.6752	d(G{+A}TG{+G}CGTAGG{+C}AAGAGTGC)	#DR21-M235	#DR22-M235
2.104	66.5862	64.4819	d(G{+A}TG{+G}CGTAGGC{+A}AGAGTGC)	#DR21-M236	#DR22-M236
2.104	66.3698	64.2662	d(G{+A}T{+G}GCGTAG{+G}CAAGAGTGC)	#DR21-M218	#DR22-M218
2.096	66.5444	64.4484	d(G{+A}TG{+G}CGTAGGCA{+A}GAGTGC)	#DR21-M237	#DR22-M237
2.082	66.2298	64.1477	d(G{+A}TG{+G}CGTA{+G}GCAAGAGTGC)	#DR21-M233	#DR22-M233
2.058	66.2396	64.1814	d(G{+A}TG{+G}CGTAGGCAAGA{+G}TGC)	#DR21-M240	#DR22-M240
2.05	65.735	63.6855	d(G{+A}TGG{+C}GTAGGCAAGAGT{+G}C)	#DR21-M257	#DR22-M257
2.039	65.2222	63.1829	d(G{+A}TGGCGTAG{+G}{+C}AAGAGTGC)	#DR21-M310	#DR22-M310
2.025	66.0879	64.0627	d(G{+A}TG{+G}CGTAGGCAAG{+A}GTGC)	#DR21-M239	#DR22-M239
2.008	66.1905	64.1828	d({+G}{+A}TGGCGT{+A}GGCAAGAGTGC)	#DR21-M9	#DR22-M9
1.977	65.8793	63.9025	d(G{+A}TG{+G}CGTAGGCAA{+G}AGTGC)	#DR21-M238	#DR22-M238
1.974	65.9936	64.0201	d({+G}{+A}T{+G}GCGTAGGCAAGAGTGC)	#DR21-M4	#DR22-M4
1.96	65.9315	63.9716	d(G{+A}TG{+G}CGTAGGCAAGAGTG{+C})	#DR21-M243	#DR22-M243
1.953	65.9456	63.9922	d({+G}{+A}TGG{+C}GTAGGCAAGAGTGC)	#DR21-M6	#DR22-M6
1.951	65.6754	63.724	d(G{+A}TGG{+C}{+G}TAGGCAAGAGTGC)	#DR21-M245	#DR22-M245
1.93	65.8326	63.9025	d(G{+A}T{+G}GCGTAGGCAAGAGT{+G}C)	#DR21-M226	#DR22-M226
1.929	65.5632	63.6338	d({+G}{+A}TGGCGTAGG{+C}AAGAGTGC)	#DR21-M12	#DR22-M12
1.924	65.5874	63.6634	d(G{+A}TGG{+C}GTAGGCAAGA{+G}TGC)	#DR21-M255	#DR22-M255
1.902	65.1606	63.2591	d(G{+A}TGGCGTAGG{+C}AAGAGT{+G}C)	#DR21-M326	#DR22-M326
1.902	65.8482	63.9466	d({+G}{+A}TGGCGTAGGCAA{+G}AGTGC)	#DR21-M15	#DR22-M15
1.843	65.6924	63.8494	d(G{+A}T{+G}{+G}CGTAGGCAAGAGTGC)	#DR21-M212	#DR22-M212
1.834	66.3363	64.5023	d({+G}{+A}TGGCGTAGGC{+A}AGAGTGC)	#DR21-M13	#DR22-M13
1.832	66.2844	64.4528	d({+G}{+A}TGGCGTAGGCA{+A}GAGTGC)	#DR21-M14	#DR22-M14
1.83	65.6073	63.7772	d(G{+A}TG{+G}{+C}GTAGGCAAGAGTGC)	#DR21-M229	#DR22-M229
1.805	66.4397	64.6344	d({+G}{+A}TGGC{+G}TAGGCAAGAGTGC)	#DR21-M7	#DR22-M7
1.789	66.0274	64.2384	d({+G}{+A}TGGCGTA{+G}GCAAGAGTGC)	#DR21-M10	#DR22-M10
1.776	66.2424	64.4659	d({+G}{+A}TG{+G}CGTAGGCAAGAGTGC)	#DR21-M5	#DR22-M5
1.763	65.8708	64.1081	d({+G}{+A}TGGCGTAGGCAAG{+A}GTGC)	#DR21-M16	#DR22-M16
1.756	65.9696	64.2136	d({+G}{+A}TGGCGTAGGCAAGA{+G}TGC)	#DR21-M17	#DR22-M17
1.737	66.0499	64.3129	d({+G}{+A}TGGCGTAGGCAAGAGT{+G}C)	#DR21-M19	#DR22-M19
1.564	65.4622	63.8981	d(G{+A}TGGCGTAG{+G}CAAG{+A}GTGC)	#DR21-M314	#DR22-M314
1.545	65.4622	63.9172	d(G{+A}TG{+G}CGTAGGCAAGAGT{+G}C)	#DR21-M242	#DR22-M242
1.478	65.971	64.4935	d(G{+A}TGGC{+G}TAG{+G}CAAGAGTGC)	#DR21-M263	#DR22-M263
1.459	65.5703	64.1111	d({+G}{+A}TGGCGTAGGCAAGAGTG{+C})	#DR21-M20	#DR22-M20
1.433	65.4622	64.0289	d(G{+A}TGGCGTAG{+G}CAAGA{+G}TGC)	#DR21-M315	#DR22-M315
1.42	65.7406	64.3202	d(G{+A}TG{+G}CGTAG{+G}CAAGAGTGC)	#DR21-M234	#DR22-M234
1.273	66.0598	64.7863	d({+G}{+A}TGGCGTAG{+G}CAAGAGTGC)	#DR21-M11	#DR22-M11
1.225	65.4679	64.2428	d(G{+A}TGGCGTAG{+G}CAAGAGT{+G}C)	#DR21-M317	#DR22-M317
1.162	65.4622	64.2998	d(G{+A}TGGC{+G}TAGGCAAGAGT{+G}C)	#DR21-M271	#DR22-M271
1.111	55.3991	54.2877	d(GA{+T}GGCG{+T}AGGCAAGAG{+T}GC)	#DR21-M437	#DR22-M437
1.052	65.7732	64.7213	d({+G}ATGGCGTAG{+G}CAAGAGTG{+C})	#DR21-M146	#DR22-M146
1.039	56.1259	55.0867	d(GA{+T}GGCGTAGGCAAGAG{+T}GC)	#DR21-M512	#DR22-M512
0.995	65.3366	64.3421	d(GATG{+G}CGTAG{+G}CAAGAGT{+G}C)	#DR21-M729	#DR22-M729
0.932	57.5474	56.6153	d(GA{+T}GGCG{+T}AGGCAAGAGTGC)	#DR21-M427	#DR22-M427
0.897	65.1978	64.3012	d(GATGGC{+G}TAG{+G}CAAGAGT{+G}C)	#DR21-M927	#DR22-M927
0.87	65.0414	64.1711	d(GATG{+G}CGTAG{+G}CAAG{+A}GTGC)	#DR21-M726	#DR22-M726
0.864	58.0484	57.1847	d(GA{+T}GGCGTAGGCAAGAGTGC)	#DR21-M364	#DR22-M364
0.837	60.22	59.3827	d(GA{+T}GGCG{+T}AGGCAAGAGTG{+C})	#DR21-M439	#DR22-M439
0.834	59.7299	58.896	d(GA{+T}GGCGTAGGCAAGAG{+T}G{+C})	#DR21-M514	#DR22-M514
0.826	65.6768	64.8513	d(GATG{+G}C{+G}TAG{+G}CAAGAGTGC)	#DR21-M675	#DR22-M675
0.822	65.2708	64.4484	d(GATG{+G}C{+G}TAGGCAAGAGT{+G}C)	#DR21-M683	#DR22-M683
0.805	60.5321	59.7267	d(GA{+T}GGCGTAGGCAAGAGTG{+C})	#DR21-M517	#DR22-M517
0.777	65.2122	64.4353	d(GATG{+G}CGTAG{+G}CAAGA{+G}TGC)	#DR21-M727	#DR22-M727
0.759	62.2357	61.4767	d(GA{+T}GGCGTAGGCAAGA{+G}TG{+C})	#DR21-M511	#DR22-M511
0.753	62.0567	61.3041	d(GA{+T}GGCGTAGGCAA{+G}AGTG{+C})	#DR21-M502	#DR22-M502
0.748	62.2143	61.4659	d(GA{+T}GGCGTAGGCAAG{+A}GTG{+C})	#DR21-M507	#DR22-M507
0.738	62.2799	61.5419	d(GA{+T}GGCGTAGGCAAGAGT{+G}{+C})	#DR21-M516	#DR22-M516
0.708	62.0475	61.3399	d(GA{+T}GGCGTAGG{+C}AAGAGTG{+C})	#DR21-M481	#DR22-M481
0.706	60.7599	60.0535	d(GA{+T}GGCG{+T}AGGCAAGAGT{+G}C)	#DR21-M438	#DR22-M438
0.698	60.6081	59.9105	d(GA{+T}GGCGTAGGCAAGAG{+T}{+G}C)	#DR21-M513	#DR22-M513
0.696	62.6082	61.9124	d(GA{+T}GGCGTAGGCA{+A}GAGTG{+C})	#DR21-M496	#DR22-M496
0.695	63.2666	62.5718	d(GA{+T}GGCGTAG{+G}CAAGAGTG{+C})	#DR21-M472	#DR22-M472
0.695	59.8945	59.1998	d(GA{+T}GGCGTAGGCAAG{+A}G{+T}GC)	#DR21-M505	#DR22-M505
0.693	61.0681	60.3747	d(GA{+T}GGCGTAGGCAAGAGT{+G}C)	#DR21-M515	#DR22-M515
0.693	60.3922	59.6992	d(GA{+T}GGCG{+T}AGGCAAG{+A}GTGC)	#DR21-M435	#DR22-M435
0.693	62.6808	61.9877	d(GA{+T}GGCGTAGGC{+A}AGAGTG{+C})	#DR21-M489	#DR22-M489
0.689	62.7306	62.0414	d(GA{+T}GGCGTA{+G}GCAAGAGTG{+C})	#DR21-M462	#DR22-M462
0.681	60.5511	59.8703	d(GA{+T}GGCG{+T}AGGCAAGA{+G}TGC)	#DR21-M436	#DR22-M436
0.68	63.1455	62.4656	d(GA{+T}GGCGTA{+G}GCAAGAGT{+G}C)	#DR21-M461	#DR22-M461
0.68	63.6441	62.9641	d(GA{+T}GGC{+G}TAGGCAAGAGT{+G}C)	#DR21-M425	#DR22-M425
0.677	60.2663	59.5891	d(GA{+T}GGCG{+T}AGGCAA{+G}AGTGC)	#DR21-M434	#DR22-M434
0.675	59.9684	59.293	d(GA{+T}GGCGTAGGCAAGA{+G}{+T}GC)	#DR21-M509	#DR22-M509
0.672	60.6983	60.0263	d(GA{+T}GGCGTAGGCAAG{+A}GTGC)	#DR21-M503	#DR22-M503
0.668	59.7994	59.131	d(GA{+T}GGCGTAGGCAA{+G}AG{+T}GC)	#DR21-M500	#DR22-M500
0.665	63.1545	62.4899	d(GA{+T}GGCGTAG{+G}CAA{+G}AGTGC)	#DR21-M467	#DR22-M467
0.664	63.3173	62.6536	d(GA{+T}GGCGTAG{+G}CAAG{+A}GTGC)	#DR21-M468	#DR22-M468
0.663	63.4468	62.7835	d(GA{+T}GGCGTAG{+G}CAAGA{+G}TGC)	#DR21-M469	#DR22-M469
0.663	60.8482	60.1849	d(GA{+T}GGCGTAGGCAAGA{+G}TGC)	#DR21-M508	#DR22-M508
0.66	62.7019	62.0414	d(GA{+T}GGCGTAGGCAAGA{+G}T{+G}C)	#DR21-M510	#DR22-M510
0.66	63.0856	62.4261	d(GA{+T}GGCGTA{+G}{+G}CAAGAGTGC)	#DR21-M453	#DR22-M453
0.659	59.1359	58.4769	d(GA{+T}GGCGTAGG{+C}AAGAG{+T}GC)	#DR21-M479	#DR22-M479
0.659	62.714	62.0552	d(GA{+T}GGCGTAGGCAAG{+A}GT{+G}C)	#DR21-M506	#DR22-M506
0.658	60.5622	59.9041	d(GA{+T}GGCGTAGGCAA{+G}AGTGC)	#DR21-M497	#DR22-M497
0.658	62.7593	62.1012	d(GA{+T}GGCGT{+A}GGCAAGAGTG{+C})	#DR21-M451	#DR22-M451
0.657	62.4079	61.7507	d(GA{+T}GGCGTAGGCAA{+G}{+A}GTGC)	#DR21-M498	#DR22-M498
0.656	63.8362	63.1799	d(GA{+T}GGC{+G}TAG{+G}CAAGAGTGC)	#DR21-M417	#DR22-M417
0.654	62.543	61.8894	d(GA{+T}GGCGTAGG{+C}AAGAGT{+G}C)	#DR21-M480	#DR22-M480
0.652	62.8347	62.1822	d(GA{+T}GGCGTAGGCAAG{+A}{+G}TGC)	#DR21-M504	#DR22-M504
0.652	60.5146	59.8622	d(GA{+T}GGCGTAGGC{+A}AGAG{+T}GC)	#DR21-M487	#DR22-M487
0.652	62.5551	61.9032	d(GA{+T}GGCGTAGGCAA{+G}AGT{+G}C)	#DR21-M501	#DR22-M501
0.651	61.0603	60.4097	d(GA{+T}GGCG{+T}AGGC{+A}AGAGTGC)	#DR21-M432	#DR22-M432
0.649	60.0086	59.3599	d(GA{+T}GGCG{+T}AGG{+C}AAGAGTGC)	#DR21-M431	#DR22-M431
0.648	60.996	60.3477	d(GA{+T}GGCG{+T}AGGCA{+A}GAGTGC)	#DR21-M433	#DR22-M433
0.645	60.4797	59.8348	d(GA{+T}GGCGTAGGCA{+A}GAG{+T}GC)	#DR21-M494	#DR22-M494
0.642	60.2679	59.6264	d(GA{+T}GGCGTAGG{+C}AAGAGTGC)	#DR21-M473	#DR22-M473
0.641	61.2978	60.6572	d(GA{+T}GGCGTAGGC{+A}AGAGTGC)	#DR21-M482	#DR22-M482
0.639	62.199	61.5605	d(GA{+T}GGCGTAGGCAA{+G}A{+G}TGC)	#DR21-M499	#DR22-M499
0.638	61.237	60.5986	d(GA{+T}GGCGTAGGCA{+A}GAGTGC)	#DR21-M490	#DR22-M490
0.631	61.4084	60.7772	d(GA{+T}GGCG{+T}AG{+G}CAAGAGTGC)	#DR21-M430	#DR22-M430
0.631	63.1485	62.5172	d(GA{+T}GGCGTAGGCA{+A}GAGT{+G}C)	#DR21-M495	#DR22-M495
0.631	62.5233	61.8924	d(GA{+T}GGCGTAG{+G}{+C}AAGAGTGC)	#DR21-M464	#DR22-M464
0.627	63.2113	62.5839	d(GA{+T}GGCGTAGGC{+A}AGAGT{+G}C)	#DR21-M488	#DR22-M488
0.623	61.6225	60.9991	d(GA{+T}GGCGTAG{+G}CAAGAGTGC)	#DR21-M463	#DR22-M463
0.622	60.6145	59.9925	d(GA{+T}GGCGTAG{+G}CAAGAG{+T}GC)	#DR21-M470	#DR22-M470
0.621	62.9085	62.2876	d(GA{+T}GGCGTAGGC{+A}AGA{+G}TGC)	#DR21-M486	#DR22-M486
0.62	60.635	60.015	d(GA{+T}GGCG{+T}{+A}GGCAAGAGTGC)	#DR21-M428	#DR22-M428
0.619	62.8272	62.2082	d(GA{+T}GGCGTAGGCA{+A}GA{+G}TGC)	#DR21-M493	#DR22-M493
0.616	62.9611	62.3455	d(GA{+T}GGCGTAGGC{+A}{+A}GAGTGC)	#DR21-M483	#DR22-M483
0.616	62.5794	61.9632	d(GA{+T}GGCGTAGGC{+A}A{+G}AGTGC)	#DR21-M484	#DR22-M484
0.615	62.3241	61.709	d(GA{+T}GGCGTAGG{+C}AAGA{+G}TGC)	#DR21-M478	#DR22-M478
0.615	62.6732	62.0583	d(GA{+T}GGCGTAGGCA{+A}G{+A}GTGC)	#DR21-M492	#DR22-M492
0.614	60.8182	60.204	d(GA{+T}GGCG{+T}A{+G}GCAAGAGTGC)	#DR21-M429	#DR22-M429
0.614	62.7533	62.1394	d(GA{+T}GGCGTAGGC{+A}AG{+A}GTGC)	#DR21-M485	#DR22-M485
0.614	62.1975	61.5837	d(GA{+T}GGCGTAGG{+C}AAG{+A}GTGC)	#DR21-M477	#DR22-M477
0.613	62.8558	62.2433	d(GA{+T}GGCGTA{+G}GCAAG{+A}GTGC)	#DR21-M458	#DR22-M458
0.612	62.9776	62.3653	d(GA{+T}GGCGTA{+G}GCAAGA{+G}TGC)	#DR21-M459	#DR22-M459
0.61	59.9749	59.3647	d(GA{+T}GGCGTA{+G}GCAAGAG{+T}GC)	#DR21-M460	#DR22-M460
0.608	61.0289	60.4209	d(GA{+T}GGCGTA{+G}GCAAGAGTGC)	#DR21-M452	#DR22-M452
0.608	62.3561	61.7476	d(GA{+T}GGCGTAGG{+C}A{+A}GAGTGC)	#DR21-M475	#DR22-M475
0.605	62.0399	61.4348	d(GA{+T}GGCGTAGG{+C}AA{+G}AGTGC)	#DR21-M476	#DR22-M476
0.599	63.2681	62.6687	d(GA{+T}GGCGT{+A}GGCAAGAGT{+G}C)	#DR21-M450	#DR22-M450
0.598	59.9395	59.3419	d(GA{+T}GGCGT{+A}GGCAAGAG{+T}GC)	#DR21-M449	#DR22-M449
0.598	63.0406	62.4428	d(GA{+T}GGCGTA{+G}GC{+A}AGAGTGC)	#DR21-M455	#DR22-M455
0.594	62.8949	62.3013	d(GA{+T}GGCGTAGGCA{+A}{+G}AGTGC)	#DR21-M491	#DR22-M491
0.594	63.0121	62.4185	d(GA{+T}GGCGTA{+G}GCA{+A}GAGTGC)	#DR21-M456	#DR22-M456
0.59	61.032	60.4415	d(GA{+T}GGCGT{+A}GGCAAGAGTGC)	#DR21-M440	#DR22-M440
0.588	63.4721	62.8844	d(GA{+T}GGCGTAG{+G}C{+A}AGAGTGC)	#DR21-M465	#DR22-M465
0.587	63.3858	62.7985	d(GA{+T}GGC{+G}TAGGCAAGAGTG{+C})	#DR21-M426	#DR22-M426
0.586	63.168	62.5824	d(GA{+T}GGCGT{+A}{+G}GCAAGAGTGC)	#DR21-M441	#DR22-M441
0.584	63.2904	62.7065	d(GA{+T}GG{+C}GTAGGCAAGAGT{+G}C)	#DR21-M411	#DR22-M411
0.584	62.7019	62.118	d(GA{+T}GGCGTAGG{+C}{+A}AGAGTGC)	#DR21-M474	#DR22-M474
0.583	62.8844	62.3013	d(GA{+T}GG{+C}GTAGGCAAGAGTG{+C})	#DR21-M412	#DR22-M412
0.582	63.4498	62.8678	d(GA{+T}GGCGTAG{+G}CA{+A}GAGTGC)	#DR21-M466	#DR22-M466
0.582	63.3545	62.7729	d(GA{+T}GGC{+G}TAGGCAA{+G}AGTGC)	#DR21-M421	#DR22-M421
0.581	63.5122	62.931	d(GA{+T}GGC{+G}TAGGCAAG{+A}GTGC)	#DR21-M422	#DR22-M422
0.58	63.6293	63.0496	d(GA{+T}GGC{+G}TAGGCAAGA{+G}TGC)	#DR21-M423	#DR22-M423
0.578	62.1027	61.5249	d(GA{+T}GGCGTA{+G}G{+C}AAGAGTGC)	#DR21-M454	#DR22-M454
0.578	63.3039	62.7261	d(GA{+T}GGCGT{+A}G{+G}CAAGAGTGC)	#DR21-M442	#DR22-M442
0.575	63.0391	62.4641	d(GA{+T}GGCGT{+A}GGCAAGA{+G}TGC)	#DR21-M448	#DR22-M448
0.573	62.922	62.3485	d(GA{+T}GGCGT{+A}GGCAAG{+A}GTGC)	#DR21-M447	#DR22-M447
0.571	63.4527	62.8814	d(GA{+T}GGC{+G}TA{+G}GCAAGAGTGC)	#DR21-M416	#DR22-M416
0.57	62.6898	62.1195	d(GA{+T}GGCGTA{+G}GCAA{+G}AGTGC)	#DR21-M457	#DR22-M457
0.569	63.15	62.5809	d(GA{+T}GGCGT{+A}GGC{+A}AGAGTGC)	#DR21-M444	#DR22-M444
0.569	63.8435	63.274	d(GA{+T}G{+G}CGTAGGCAAGAGT{+G}C)	#DR21-M396	#DR22-M396
0.568	62.7578	62.1899	d(GA{+T}GGCGT{+A}GGCAA{+G}AGTGC)	#DR21-M446	#DR22-M446
0.568	63.1171	62.5491	d(GA{+T}GGCGT{+A}GGCA{+A}GAGTGC)	#DR21-M445	#DR22-M445
0.568	63.0946	62.5263	d(GA{+T}GG{+C}GTAGGCAAGA{+G}TGC)	#DR21-M409	#DR22-M409
0.567	62.2357	61.6689	d(GA{+T}GGCGT{+A}GG{+C}AAGAGTGC)	#DR21-M443	#DR22-M443
0.555	63.5582	63.0031	d(GA{+T}GG{+C}GTAG{+G}CAAGAGTGC)	#DR21-M403	#DR22-M403
0.552	63.6737	63.1216	d(GA{+T}G{+G}CGTAGGCAAGA{+G}TGC)	#DR21-M394	#DR22-M394
0.549	60.6683	60.1192	d(GA{+T}GGC{+G}TAGGCAAGAG{+T}GC)	#DR21-M424	#DR22-M424
0.549	60.0102	59.4608	d(GA{+T}GG{+C}GTAGGCAAGAG{+T}GC)	#DR21-M410	#DR22-M410
0.548	63.6456	63.0976	d(GA{+T}G{+G}CGTA{+G}GCAAGAGTGC)	#DR21-M387	#DR22-M387
0.547	61.3742	60.8277	d(GA{+T}GGC{+G}{+T}AGGCAAGAGTGC)	#DR21-M414	#DR22-M414
0.546	63.7875	63.2412	d(GA{+T}GGC{+G}TAGGCA{+A}GAGTGC)	#DR21-M420	#DR22-M420
0.544	63.8185	63.274	d(GA{+T}GGC{+G}TAGGC{+A}AGAGTGC)	#DR21-M419	#DR22-M419
0.544	60.9504	60.4066	d(GA{+T}GG{+C}G{+T}AGGCAAGAGTGC)	#DR21-M400	#DR22-M400
0.541	63.1874	62.646	d(GA{+T}GG{+C}{+G}TAGGCAAGAGTGC)	#DR21-M399	#DR22-M399
0.541	62.9641	62.4231	d(GA{+T}GGC{+G}TAGG{+C}AAGAGTGC)	#DR21-M418	#DR22-M418
0.533	61.1542	60.6208	d(GA{+T}GG{+C}GTAGGCAAGAGTGC)	#DR21-M398	#DR22-M398
0.53	61.7368	61.2073	d(GA{+T}GGC{+G}TAGGCAAGAGTGC)	#DR21-M413	#DR22-M413
0.53	63.3694	62.8392	d(GA{+T}GGC{+G}T{+A}GGCAAGAGTGC)	#DR21-M415	#DR22-M415
0.528	63.9981	63.4706	d(GA{+T}G{+G}C{+G}TAGGCAAGAGTGC)	#DR21-M384	#DR22-M384
0.524	62.4884	61.9647	d(GA{+T}GG{+C}GTAGG{+C}AAGAGTGC)	#DR21-M404	#DR22-M404
0.52	62.8949	62.3744	d(GA{+T}GG{+C}GTAGGCAA{+G}AGTGC)	#DR21-M407	#DR22-M407
0.513	63.5863	63.0736	d(GA{+T}G{+G}CGTAGGCAAGAGTG{+C})	#DR21-M397	#DR22-M397
0.509	63.0751	62.5657	d(GA{+T}GG{+C}GTA{+G}GCAAGAGTGC)	#DR21-M402	#DR22-M402
[truncated: 1,032 more rows]

## Sheet: DR23-DR24
DTm	Tm (mut)	Tm (wt)	Probe, 5'->3'	#Id1 (mut)	#Id2 (wt)
[truncated: 1,351 more rows]

[truncated: 4 more sheets: DR25-DR26, DR27-DR28, DR29-DR30, DR31-DR32]
